# Supplementary material for: Disruption of macrophage cell volume drives inflammatory responses and type I interferon signaling
Source: J Cell Biol. 2026 May 7;225(6):e202411133. doi: 10.1083/jcb.202411133 (PMC13151915; doi:10.1083/jcb.202411133)
Supplement: Table S1 — shows the GSEA reports of upregulated and downregulated gene sets in WT BMDMs incubated from RNA-seq analysis. [file jcb_202411133_tables1.xlsx]

## Sheet: gsea_report_Upregulated
NAME	SIZE	ES	NES	NOM p-val	FDR q-val	FWER p-val	RANK AT MAX	LEADING EDGE
HALLMARK_TNFA_SIGNALING_VIA_NFKB	182	0.773404	2.151	0	0	0	1736	tags=68%, list=16%, signal=79%
GOBP_ANTIMICROBIAL_HUMORAL_RESPONSE	40	0.832472	2.10258	0	0	0	1230	tags=50%, list=11%, signal=56%
KEGG_SYSTEMIC_LUPUS_ERYTHEMATOSUS	53	0.799632	2.08981	0	0	0	1853	tags=68%, list=17%, signal=81%
WP_OVERVIEW_OF_PROINFLAMMATORY_AND_PROFIBROTIC_MEDIATORS	46	0.806078	2.06919	0	0	0	1126	tags=63%, list=10%, signal=70%
HALLMARK_INFLAMMATORY_RESPONSE	161	0.733461	2.03599	0	0	0	2080	tags=61%, list=19%, signal=75%
GOBP_ANTIMICROBIAL_HUMORAL_IMMUNE_RESPONSE_MEDIATED_BY_ANTIMICROBIAL_PEPTIDE	26	0.847046	2.02311	0	0	0	1230	tags=62%, list=11%, signal=69%
GOBP_HUMORAL_IMMUNE_RESPONSE	101	0.733073	1.99698	0	2.64047e-05	0.0002	1864	tags=49%, list=17%, signal=58%
GOBP_NUCLEOSOME_ORGANIZATION	83	0.729935	1.97127	0	9.20123e-05	0.0008	562	tags=28%, list=5%, signal=29%
KEGG_CYTOKINE_CYTOKINE_RECEPTOR_INTERACTION	134	0.712813	1.96602	0	9.20419e-05	0.0009	1558	tags=49%, list=14%, signal=57%
GOBP_REGULATION_OF_EPITHELIAL_CELL_DIFFERENTIATION	85	0.720378	1.94933	0	0.000239262	0.0026	1214	tags=40%, list=11%, signal=45%
HALLMARK_INTERFERON_ALPHA_RESPONSE	93	0.714038	1.9405	0	0.000292946	0.0035	2171	tags=66%, list=19%, signal=81%
HALLMARK_INTERFERON_GAMMA_RESPONSE	188	0.693123	1.92962	0	0.000383756	0.005	2125	tags=59%, list=19%, signal=72%
GOBP_ANTIBACTERIAL_HUMORAL_RESPONSE	20	0.84193	1.92407	0	0.000481611	0.0068	1230	tags=50%, list=11%, signal=56%
GOBP_POSITIVE_REGULATION_OF_T_CELL_CYTOKINE_PRODUCTION	21	0.830241	1.91964	0	0.000519597	0.0079	1309	tags=62%, list=12%, signal=70%
GOBP_DEFENSE_RESPONSE_TO_GRAM_POSITIVE_BACTERIUM	51	0.735658	1.91488	0	0.000601881	0.0097	1230	tags=43%, list=11%, signal=48%
GOBP_GRANULOCYTE_CHEMOTAXIS	76	0.712602	1.90738	0	0.000719702	0.0124	873	tags=30%, list=8%, signal=33%
GOBP_NEUTROPHIL_CHEMOTAXIS	64	0.722061	1.90727	0	0.000677367	0.0124	873	tags=31%, list=8%, signal=34%
GOBP_SECONDARY_PALATE_DEVELOPMENT	15	0.877341	1.89381	0	0.00102883	0.0199	753	tags=60%, list=7%, signal=64%
WP_SPINAL_CORD_INJURY	79	0.695405	1.87705	0	0.00162488	0.0327	1367	tags=38%, list=12%, signal=43%
GOBP_NEGATIVE_REGULATION_OF_WOUND_HEALING	37	0.747987	1.87459	0	0.00165412	0.035	1491	tags=49%, list=13%, signal=56%
GOBP_REGULATION_OF_MEGAKARYOCYTE_DIFFERENTIATION	24	0.794868	1.87318	0	0.00162355	0.0361	1082	tags=46%, list=10%, signal=51%
GOBP_NEGATIVE_REGULATION_OF_MYELOID_CELL_DIFFERENTIATION	66	0.705369	1.87277	0	0.00157484	0.0367	2072	tags=55%, list=19%, signal=67%
GOBP_T_CELL_CYTOKINE_PRODUCTION	28	0.776412	1.87225	0	0.00151037	0.0368	1309	tags=54%, list=12%, signal=61%
KEGG_CELL_ADHESION_MOLECULES_CAMS	62	0.710293	1.86877	0	0.00161626	0.0411	1803	tags=52%, list=16%, signal=61%
GOBP_ODONTOGENESIS	58	0.714291	1.86772	0	0.00158848	0.042	1472	tags=40%, list=13%, signal=45%
GOBP_LIPID_EXPORT_FROM_CELL	26	0.782068	1.86412	0	0.00172606	0.0474	935	tags=38%, list=8%, signal=42%
GOBP_BRANCHING_MORPHOGENESIS_OF_AN_EPITHELIAL_TUBE	77	0.69086	1.86008	0	0.00188029	0.0534	1581	tags=42%, list=14%, signal=48%
GOBP_POSITIVE_REGULATION_OF_CYTOKINE_PRODUCTION_INVOLVED_IN_IMMUNE_RESPONSE	64	0.703247	1.85975	0	0.00184616	0.0543	1309	tags=39%, list=12%, signal=44%
GOBP_RESPONSE_TO_CHEMOKINE	51	0.718866	1.85818	0	0.00186194	0.0567	1171	tags=41%, list=11%, signal=46%
GOBP_HUMORAL_IMMUNE_RESPONSE_MEDIATED_BY_CIRCULATING_IMMUNOGLOBULIN	26	0.776591	1.85731	0	0.0018675	0.0589	1564	tags=46%, list=14%, signal=54%
GOBP_NEUTROPHIL_MIGRATION	80	0.689679	1.85344	0	0.00202129	0.0655	1098	tags=30%, list=10%, signal=33%
KEGG_NEUROACTIVE_LIGAND_RECEPTOR_INTERACTION	52	0.71204	1.84743	0	0.00233817	0.078	1405	tags=44%, list=13%, signal=50%
WP_PROSTAGLANDIN_SIGNALING	25	0.777139	1.84554	0	0.00240702	0.0826	997	tags=48%, list=9%, signal=53%
GOBP_CYTOKINE_PRODUCTION_INVOLVED_IN_IMMUNE_RESPONSE	91	0.681994	1.84505	0	0.00236062	0.0835	1309	tags=35%, list=12%, signal=40%
WP_TYPE_II_INTERFERON_SIGNALING	31	0.753657	1.84464	0	0.00231423	0.0843	1916	tags=61%, list=17%, signal=74%
GOBP_REGULATION_OF_COAGULATION	42	0.724423	1.84386	0	0.00230109	0.0862	1345	tags=36%, list=12%, signal=40%
GOBP_GRANULOCYTE_MIGRATION	94	0.677569	1.84029	0	0.00247802	0.0954	1098	tags=29%, list=10%, signal=32%
GOBP_ICOSANOID_SECRETION	20	0.806514	1.83875	0	0.00252187	0.0994	1145	tags=45%, list=10%, signal=50%
WP_SARS_COV_2_INNATE_IMMUNITY_EVASION_AND_CELL_SPECIFIC_IMMUNE_RESPONSE	53	0.703126	1.83803	0	0.00250208	0.1011	1627	tags=45%, list=15%, signal=53%
HALLMARK_KRAS_SIGNALING_UP	136	0.666229	1.83641	0	0.0025778	0.1068	1971	tags=42%, list=18%, signal=50%
GOBP_MORPHOGENESIS_OF_A_BRANCHING_STRUCTURE	101	0.673985	1.83553	0	0.00258237	0.1095	1581	tags=41%, list=14%, signal=47%
GOBP_POSITIVE_REGULATION_OF_T_CELL_MEDIATED_IMMUNITY	43	0.721059	1.83492	0	0.00256251	0.1112	1699	tags=49%, list=15%, signal=57%
WP_ARRHYTHMOGENIC_RIGHT_VENTRICULAR_CARDIOMYOPATHY	36	0.734933	1.83165	0	0.00277711	0.1222	2208	tags=61%, list=20%, signal=76%
WP_ALLOGRAFT_REJECTION	47	0.712353	1.82888	0	0.00293354	0.1313	2048	tags=53%, list=18%, signal=65%
KEGG_HYPERTROPHIC_CARDIOMYOPATHY_HCM	44	0.71538	1.82858	0	0.00289292	0.1325	2208	tags=61%, list=20%, signal=76%
HALLMARK_IL2_STAT5_SIGNALING	170	0.658148	1.82506	0	0.00311636	0.1448	2049	tags=48%, list=18%, signal=57%
WP_HAIR_FOLLICLE_DEVELOPMENT_CYTODIFFERENTIATION_PART_3_OF_3	37	0.731674	1.82501	0.000110522	0.00305399	0.145	2332	tags=65%, list=21%, signal=82%
GOBP_ADENYLATE_CYCLASE_MODULATING_G_PROTEIN_COUPLED_RECEPTOR_SIGNALING_PATHWAY	87	0.674702	1.82494	0	0.00300574	0.1456	1998	tags=43%, list=18%, signal=51%
GOBP_CELL_CELL_ADHESION_VIA_PLASMA_MEMBRANE_ADHESION_MOLECULES	82	0.679295	1.82483	0	0.00294999	0.1457	1765	tags=45%, list=16%, signal=53%
KEGG_ARRHYTHMOGENIC_RIGHT_VENTRICULAR_CARDIOMYOPATHY_ARVC	36	0.734933	1.82455	0.000112334	0.0029057	0.1463	2208	tags=61%, list=20%, signal=76%
GOBP_AMINE_BIOSYNTHETIC_PROCESS	20	0.799004	1.82368	0	0.00290839	0.1494	1112	tags=45%, list=10%, signal=50%
GOBP_ODONTOGENESIS_OF_DENTIN_CONTAINING_TOOTH	40	0.719322	1.8179	0.000109469	0.00337012	0.1737	1472	tags=43%, list=13%, signal=49%
GOBP_DISRUPTION_OF_ANATOMICAL_STRUCTURE_IN_ANOTHER_ORGANISM	27	0.757945	1.81614	0	0.0034647	0.1802	1615	tags=48%, list=14%, signal=56%
GOBP_DEFENSE_RESPONSE_TO_GRAM_NEGATIVE_BACTERIUM	33	0.738188	1.81598	0	0.00342102	0.1811	1479	tags=39%, list=13%, signal=45%
GOBP_DEFENSE_RESPONSE_TO_BACTERIUM	149	0.658423	1.81319	0	0.00362184	0.1933	2128	tags=41%, list=19%, signal=50%
GOBP_RENAL_TUBULE_DEVELOPMENT	47	0.705453	1.80968	0	0.00390235	0.2099	1131	tags=43%, list=10%, signal=47%
GOBP_NEPHRON_EPITHELIUM_DEVELOPMENT	57	0.690711	1.80877	0	0.00393081	0.2146	1374	tags=44%, list=12%, signal=50%
GOBP_POSITIVE_REGULATION_OF_COAGULATION	20	0.791498	1.80866	0.000122414	0.00388207	0.2156	372	tags=30%, list=3%, signal=31%
WP_CELL_LINEAGE_MAP_FOR_NEURONAL_DIFFERENTIATION	43	0.706713	1.80656	0	0.00401466	0.226	1502	tags=44%, list=13%, signal=51%
GOBP_CELLULAR_RESPONSE_TO_VASCULAR_ENDOTHELIAL_GROWTH_FACTOR_STIMULUS	45	0.706282	1.80645	0	0.00396311	0.2269	683	tags=31%, list=6%, signal=33%
GOBP_REGULATION_OF_T_HELPER_CELL_DIFFERENTIATION	31	0.738147	1.80593	0	0.00394641	0.2294	2298	tags=71%, list=21%, signal=89%
GOBP_TIGHT_JUNCTION_ORGANIZATION	42	0.708859	1.80576	0	0.00389612	0.23	1537	tags=38%, list=14%, signal=44%
GOBP_REGULATION_OF_CD4_POSITIVE_ALPHA_BETA_T_CELL_DIFFERENTIATION	43	0.709059	1.80542	0.000108944	0.0038694	0.2316	2298	tags=60%, list=21%, signal=76%
GOBP_KIDNEY_EPITHELIUM_DEVELOPMENT	72	0.674223	1.8045	0	0.00391696	0.2377	1495	tags=44%, list=13%, signal=51%
GOBP_ADENYLATE_CYCLASE_ACTIVATING_G_PROTEIN_COUPLED_RECEPTOR_SIGNALING_PATHWAY	58	0.688715	1.80433	0	0.00387934	0.2388	1727	tags=40%, list=16%, signal=47%
KEGG_PRION_DISEASES	25	0.757734	1.80313	0.000117702	0.00393508	0.2448	1117	tags=32%, list=10%, signal=35%
HALLMARK_ALLOGRAFT_REJECTION	150	0.650557	1.80223	0	0.0039492	0.2491	1803	tags=41%, list=16%, signal=49%
KEGG_TYPE_I_DIABETES_MELLITUS	22	0.76826	1.80206	0.000481348	0.00390739	0.25	1803	tags=68%, list=16%, signal=81%
GOBP_REGULATION_OF_HUMORAL_IMMUNE_RESPONSE	22	0.776878	1.79835	0.000480769	0.00425014	0.2728	1307	tags=41%, list=12%, signal=46%
GOBP_NEUROEPITHELIAL_CELL_DIFFERENTIATION	21	0.776968	1.79829	0.000121095	0.00419998	0.2734	588	tags=38%, list=5%, signal=40%
GOBP_MESONEPHROS_DEVELOPMENT	46	0.70365	1.79507	0	0.00447693	0.2919	1378	tags=43%, list=12%, signal=49%
GOBP_KIDNEY_MORPHOGENESIS	48	0.699881	1.7932	0	0.00461172	0.3021	1131	tags=40%, list=10%, signal=44%
GOBP_POSITIVE_REGULATION_OF_INTERLEUKIN_1_BETA_PRODUCTION	44	0.701529	1.79198	0.000108897	0.00469628	0.3108	1848	tags=50%, list=17%, signal=60%
GOBP_NEPHRON_MORPHOGENESIS	36	0.716782	1.78781	0	0.00515599	0.3397	1362	tags=47%, list=12%, signal=54%
GOBP_REGULATION_OF_ALPHA_BETA_T_CELL_DIFFERENTIATION	56	0.684487	1.78738	0.000105809	0.00513635	0.3421	2298	tags=55%, list=21%, signal=69%
GOBP_NEGATIVE_REGULATION_OF_COAGULATION	26	0.749981	1.78731	0.00047142	0.0050821	0.3429	1345	tags=42%, list=12%, signal=48%
GOBP_REGULATION_OF_T_CELL_MEDIATED_IMMUNITY	66	0.673934	1.78723	0	0.00502089	0.3432	1699	tags=42%, list=15%, signal=50%
GOBP_TYPE_II_INTERFERON_PRODUCTION	73	0.668373	1.78412	0	0.00537455	0.3663	2046	tags=53%, list=18%, signal=65%
GOBP_ENDODERM_FORMATION	40	0.704989	1.78332	0.000109325	0.00541624	0.372	1449	tags=38%, list=13%, signal=43%
GOBP_RESPONSE_TO_TYPE_II_INTERFERON	106	0.655106	1.78276	0	0.00542454	0.3767	2520	tags=53%, list=23%, signal=68%
HALLMARK_KRAS_SIGNALING_DN	68	0.67026	1.78232	0	0.00542915	0.3807	2094	tags=51%, list=19%, signal=63%
GOBP_POSITIVE_REGULATION_OF_INTERLEUKIN_8_PRODUCTION	45	0.694751	1.78169	0	0.00544953	0.3859	1723	tags=42%, list=15%, signal=50%
GOBP_NEGATIVE_REGULATION_OF_RESPONSE_TO_WOUNDING	51	0.689915	1.78104	0.000107331	0.00548377	0.3919	1491	tags=39%, list=13%, signal=45%
GOBP_MAINTENANCE_OF_BLOOD_BRAIN_BARRIER	23	0.759438	1.78093	0.000597586	0.00543494	0.3926	1003	tags=48%, list=9%, signal=52%
GOBP_RESPONSE_TO_AMINE	25	0.750641	1.77919	0	0.00560399	0.4059	1650	tags=44%, list=15%, signal=52%
WP_GPCRS_OTHER	23	0.760512	1.77919	0.000119875	0.00553882	0.4059	1877	tags=74%, list=17%, signal=89%
GOBP_HOMOTYPIC_CELL_CELL_ADHESION	66	0.670362	1.77558	0	0.00595922	0.4329	2115	tags=45%, list=19%, signal=56%
GOBP_POSITIVE_REGULATION_OF_INTERLEUKIN_1_PRODUCTION	52	0.685535	1.77388	0	0.00612286	0.4451	2233	tags=54%, list=20%, signal=67%
GOBP_MESONEPHRIC_TUBULE_MORPHOGENESIS	30	0.731407	1.7731	0	0.00618452	0.4535	1032	tags=43%, list=9%, signal=48%
HALLMARK_COAGULATION	84	0.660477	1.77308	0	0.00611888	0.4537	1580	tags=36%, list=14%, signal=41%
GOBP_REGULATION_OF_ACUTE_INFLAMMATORY_RESPONSE	28	0.732591	1.77287	0.000460617	0.00608201	0.4557	979	tags=32%, list=9%, signal=35%
GOBP_AXON_GUIDANCE	102	0.652152	1.77231	0	0.0061001	0.4604	1839	tags=40%, list=17%, signal=48%
GOBP_CELL_CELL_JUNCTION_ORGANIZATION	118	0.644986	1.76853	0	0.00654666	0.4875	1609	tags=37%, list=14%, signal=43%
GOBP_ACUTE_INFLAMMATORY_RESPONSE	53	0.677295	1.76649	0	0.00679545	0.5037	1405	tags=32%, list=13%, signal=37%
KEGG_GRAFT_VERSUS_HOST_DISEASE	18	0.785232	1.76501	0.000249781	0.00696751	0.5156	1803	tags=78%, list=16%, signal=93%
GOBP_POSITIVE_REGULATION_OF_ORGANIC_ACID_TRANSPORT	27	0.737962	1.76235	0.000233618	0.00730676	0.5359	1118	tags=41%, list=10%, signal=45%
KEGG_DILATED_CARDIOMYOPATHY	47	0.684745	1.76128	0.000216053	0.00741007	0.5448	2208	tags=53%, list=20%, signal=66%
GOBP_ALPHA_BETA_T_CELL_DIFFERENTIATION	93	0.649431	1.76013	0	0.00754411	0.5543	2298	tags=49%, list=21%, signal=62%
GOBP_FORMATION_OF_PRIMARY_GERM_LAYER	74	0.656688	1.75794	0	0.00785597	0.5723	1449	tags=35%, list=13%, signal=40%
GOBP_T_CELL_MEDIATED_IMMUNITY	82	0.653477	1.75724	0	0.00791561	0.5783	1699	tags=38%, list=15%, signal=44%
WP_DISTURBED_PATHWAYS_IN_DUCHENNE_MUSCULAR_DYSTROPHY	46	0.680253	1.75587	0.000108425	0.00804703	0.5872	1669	tags=35%, list=15%, signal=41%
GOBP_METANEPHROS_DEVELOPMENT	37	0.698646	1.75544	0.000443853	0.00804131	0.5905	1362	tags=43%, list=12%, signal=49%
GOBP_REGULATION_OF_FIBROBLAST_GROWTH_FACTOR_RECEPTOR_SIGNALING_PATHWAY	18	0.781024	1.75444	0.00049975	0.00817346	0.6001	836	tags=50%, list=8%, signal=54%
GOBP_CELLULAR_RESPONSE_TO_TYPE_II_INTERFERON	91	0.647823	1.7539	0	0.00820117	0.605	2520	tags=51%, list=23%, signal=65%
WP_PRE_IMPLANTATION_EMBRYO	27	0.730031	1.75376	0	0.00815374	0.6062	1139	tags=48%, list=10%, signal=54%
GOBP_REGULATION_OF_FATTY_ACID_TRANSPORT	21	0.761587	1.75325	0.000723764	0.00817075	0.6101	1194	tags=38%, list=11%, signal=43%
GOBP_CELLULAR_RESPONSE_TO_INTERLEUKIN_1	66	0.661699	1.75136	0.000104406	0.00842683	0.6256	1848	tags=44%, list=17%, signal=52%
GOBP_COMPLEMENT_ACTIVATION	25	0.738372	1.75118	0.000592277	0.0083923	0.6274	1564	tags=40%, list=14%, signal=46%
GOBP_REGULATION_OF_WOUND_HEALING	72	0.656779	1.7504	0.000103627	0.00847076	0.6353	1491	tags=39%, list=13%, signal=45%
WP_PHOTODYNAMIC_THERAPY_INDUCED_NF_KB_SURVIVAL_SIGNALING	27	0.733322	1.75011	0	0.00844566	0.6374	1714	tags=59%, list=15%, signal=70%
GOBP_NEGATIVE_REGULATION_OF_HEMOPOIESIS	77	0.648978	1.7496	0	0.00848659	0.6425	2462	tags=55%, list=22%, signal=70%
GOBP_NEGATIVE_REGULATION_OF_ADAPTIVE_IMMUNE_RESPONSE	40	0.692656	1.7495	0.000109565	0.00842235	0.6431	2283	tags=48%, list=20%, signal=60%
GOBP_DIGESTIVE_TRACT_MORPHOGENESIS	20	0.762941	1.74905	0.000981715	0.00843745	0.6468	1434	tags=45%, list=13%, signal=52%
GOBP_DOPAMINE_METABOLIC_PROCESS	19	0.773773	1.74786	0.000615158	0.00858246	0.6551	1251	tags=37%, list=11%, signal=41%
GOBP_POSITIVE_REGULATION_OF_VASCULAR_ENDOTHELIAL_GROWTH_FACTOR_PRODUCTION	24	0.744014	1.74666	0.000470367	0.00876666	0.6669	917	tags=33%, list=8%, signal=36%
GOBP_REGULATION_OF_LEUKOCYTE_MEDIATED_CYTOTOXICITY	54	0.670989	1.74657	0.000106701	0.00870621	0.6675	1854	tags=41%, list=17%, signal=49%
GOBP_CD4_POSITIVE_ALPHA_BETA_T_CELL_DIFFERENTIATION	71	0.655828	1.74412	0	0.00913096	0.688	1734	tags=42%, list=16%, signal=50%
GOBP_VASODILATION	23	0.744661	1.74277	0.000480365	0.00934249	0.7001	1973	tags=52%, list=18%, signal=63%
GOBP_ENDODERM_DEVELOPMENT	58	0.66438	1.74238	0	0.00935377	0.7033	1950	tags=43%, list=18%, signal=52%
GOBP_POSITIVE_REGULATION_OF_TYPE_II_INTERFERON_PRODUCTION	51	0.67335	1.74193	0.000106769	0.00936716	0.707	2046	tags=55%, list=18%, signal=67%
GOBP_PROTEIN_LOCALIZATION_TO_CHROMOSOME_CENTROMERIC_REGION	30	0.71554	1.74122	0.000460989	0.00941082	0.7101	732	tags=27%, list=7%, signal=28%
GOBP_POSITIVE_REGULATION_OF_TYROSINE_PHOSPHORYLATION_OF_STAT_PROTEIN	32	0.706254	1.74001	0.000565675	0.00958139	0.7192	1646	tags=53%, list=15%, signal=62%
GOBP_RESPONSE_TO_BACTERIUM	402	0.617867	1.73938	0	0.00963911	0.7249	2049	tags=38%, list=18%, signal=45%
GOBP_CHROMOSOME_CONDENSATION	36	0.695034	1.73923	0.000670916	0.00959109	0.7258	482	tags=22%, list=4%, signal=23%
GOBP_SODIUM_ION_HOMEOSTASIS	18	0.775287	1.73822	0.000749064	0.00972806	0.7343	1439	tags=44%, list=13%, signal=51%
GOBP_TRANSFORMING_GROWTH_FACTOR_BETA_PRODUCTION	27	0.728424	1.73811	0.000466636	0.00967498	0.7355	1378	tags=41%, list=12%, signal=46%
WP_DEVELOPMENT_OF_URETERIC_COLLECTION_SYSTEM	21	0.75305	1.73731	0.000966067	0.00977361	0.7418	1981	tags=67%, list=18%, signal=81%
WP_PLURIPOTENT_STEM_CELL_DIFFERENTIATION_PATHWAY	21	0.757541	1.7371	0.00133414	0.00974551	0.7435	1277	tags=52%, list=11%, signal=59%
KEGG_ECM_RECEPTOR_INTERACTION	54	0.667112	1.7363	0.000106508	0.00985147	0.7505	1950	tags=44%, list=18%, signal=54%
GOBP_REGULATION_OF_ANIMAL_ORGAN_MORPHOGENESIS	55	0.664864	1.73451	0.000211461	0.0101486	0.7632	1396	tags=40%, list=13%, signal=46%
KEGG_ALLOGRAFT_REJECTION	18	0.77369	1.73385	0.00149981	0.0102097	0.7683	1803	tags=78%, list=16%, signal=93%
GOBP_REGULATION_OF_CHEMOTAXIS	142	0.626585	1.73377	0	0.0101428	0.7686	1495	tags=32%, list=13%, signal=37%
GOBP_HETEROTYPIC_CELL_CELL_ADHESION	40	0.683454	1.73195	0	0.0104706	0.7818	1515	tags=48%, list=14%, signal=55%
WP_INFLAMMATORY_RESPONSE_PATHWAY	20	0.755498	1.73139	0.000734844	0.010512	0.7862	737	tags=40%, list=7%, signal=43%
GOBP_CELL_CHEMOTAXIS	198	0.623684	1.73112	0	0.0104976	0.788	1592	tags=32%, list=14%, signal=36%
GOBP_TAXIS	279	0.617253	1.7306	0	0.0105334	0.7919	1544	tags=30%, list=14%, signal=34%
GOBP_CELL_CELL_JUNCTION_ASSEMBLY	76	0.644802	1.72939	0	0.0107269	0.7993	1431	tags=34%, list=13%, signal=39%
GOBP_INTERLEUKIN_1_PRODUCTION	80	0.643282	1.72855	0.000102955	0.0108194	0.8055	2359	tags=52%, list=21%, signal=66%
GOBP_NEGATIVE_REGULATION_OF_SIGNAL_TRANSDUCTION_IN_ABSENCE_OF_LIGAND	24	0.734064	1.72828	0.000956595	0.0107939	0.8073	1082	tags=42%, list=10%, signal=46%
GOBP_MONOCYTE_CHEMOTAXIS	40	0.68478	1.72824	0.000331309	0.0107247	0.8077	1071	tags=33%, list=10%, signal=36%
GOBP_RESPONSE_TO_AMPHETAMINE	16	0.786016	1.72793	0.00102041	0.0107127	0.8093	1238	tags=44%, list=11%, signal=49%
GOBP_CATECHOL_CONTAINING_COMPOUND_METABOLIC_PROCESS	27	0.721205	1.72773	0.000930016	0.0106807	0.8108	1251	tags=37%, list=11%, signal=42%
WP_HYPERTROPHY_MODEL	16	0.782112	1.72665	0.00127681	0.0108515	0.8168	2048	tags=75%, list=18%, signal=92%
KEGG_VIRAL_MYOCARDITIS	41	0.682816	1.72624	0.000218747	0.0108625	0.8197	1891	tags=54%, list=17%, signal=64%
WP_DEVELOPMENT_AND_HETEROGENEITY_OF_THE_ILC_FAMILY	15	0.792904	1.72367	0.000258231	0.0113683	0.835	2049	tags=87%, list=18%, signal=106%
GOBP_ANIMAL_ORGAN_FORMATION	25	0.728554	1.72356	0.000701672	0.0113144	0.8356	1992	tags=52%, list=18%, signal=63%
GOBP_REGULATION_OF_T_HELPER_1_TYPE_IMMUNE_RESPONSE	23	0.736177	1.72328	0.000598158	0.0113139	0.8376	2298	tags=74%, list=21%, signal=93%
GOBP_ENDOCRINE_PROCESS	35	0.695048	1.72249	0.000446977	0.011413	0.8426	1595	tags=37%, list=14%, signal=43%
GOBP_HOMOPHILIC_CELL_ADHESION_VIA_PLASMA_MEMBRANE_ADHESION_MOLECULES	39	0.685671	1.72207	0.000665779	0.0114347	0.845	1765	tags=49%, list=16%, signal=58%
GOBP_REGULATION_OF_SPROUTING_ANGIOGENESIS	28	0.714416	1.72204	0.000693241	0.0113664	0.8453	2115	tags=57%, list=19%, signal=70%
GOBP_MEGAKARYOCYTE_DIFFERENTIATION	45	0.670931	1.72161	0.000324921	0.0113887	0.8474	1257	tags=31%, list=11%, signal=35%
GOBP_EXTRACELLULAR_TRANSPORT	19	0.759926	1.72055	0.00136189	0.0115582	0.8542	975	tags=32%, list=9%, signal=35%
GOBP_NEUROPEPTIDE_SIGNALING_PATHWAY	16	0.785422	1.72025	0.00153531	0.0115537	0.8561	1451	tags=56%, list=13%, signal=65%
HALLMARK_IL6_JAK_STAT3_SIGNALING	73	0.644919	1.71966	0.000104037	0.0116175	0.86	2487	tags=53%, list=22%, signal=68%
WP_CHRONIC_HYPERGLYCEMIA_IMPAIRMENT_OF_NEURON_FUNCTION	25	0.722592	1.71783	0.00130781	0.0119746	0.8694	1721	tags=52%, list=15%, signal=61%
GOBP_POSITIVE_REGULATION_OF_ACUTE_INFLAMMATORY_RESPONSE	16	0.778046	1.71776	0.00138994	0.0119161	0.8699	2009	tags=56%, list=18%, signal=69%
GOBP_SKELETAL_MUSCLE_CELL_DIFFERENTIATION	41	0.676373	1.71702	0.000657967	0.012008	0.8734	1887	tags=49%, list=17%, signal=59%
GOBP_NEGATIVE_REGULATION_OF_EPITHELIAL_CELL_DIFFERENTIATION	29	0.712346	1.71688	0.00057924	0.0119659	0.8751	1214	tags=41%, list=11%, signal=46%
KEGG_LEISHMANIA_INFECTION	55	0.658287	1.71537	0	0.0122482	0.8836	2009	tags=44%, list=18%, signal=53%
GOBP_C4_DICARBOXYLATE_TRANSPORT	17	0.770284	1.71515	0.00175968	0.0122361	0.8849	1358	tags=41%, list=12%, signal=47%
GOBP_RESPONSE_TO_PROTOZOAN	24	0.729288	1.71478	0.000827619	0.0122511	0.8866	1615	tags=50%, list=14%, signal=58%
GOBP_REGULATION_OF_EPITHELIAL_CELL_APOPTOTIC_PROCESS	66	0.645902	1.71446	0	0.0122533	0.889	1531	tags=38%, list=14%, signal=44%
GOBP_VASCULAR_ENDOTHELIAL_GROWTH_FACTOR_RECEPTOR_SIGNALING_PATHWAY	39	0.680325	1.71444	0.000110339	0.0121849	0.889	1625	tags=38%, list=15%, signal=45%
GOBP_POSITIVE_REGULATION_OF_ALPHA_BETA_T_CELL_DIFFERENTIATION	39	0.681974	1.71444	0.000332963	0.0121112	0.8891	2298	tags=56%, list=21%, signal=71%
GOBP_LUNG_MORPHOGENESIS	28	0.707334	1.71338	0.000809155	0.0123075	0.8939	1472	tags=36%, list=13%, signal=41%
GOBP_NEPHRON_DEVELOPMENT	76	0.638073	1.71259	0.000103167	0.0124143	0.8984	1374	tags=38%, list=12%, signal=43%
GOBP_TYROSINE_PHOSPHORYLATION_OF_STAT_PROTEIN	45	0.668998	1.7116	0.000108531	0.0125815	0.903	2095	tags=49%, list=19%, signal=60%
GOBP_RETINA_MORPHOGENESIS_IN_CAMERA_TYPE_EYE	21	0.740973	1.70981	0.0014611	0.0129793	0.9098	417	tags=24%, list=4%, signal=25%
WP_HISTONE_MODIFICATIONS	45	0.665364	1.70975	0.000324921	0.0129151	0.91	482	tags=20%, list=4%, signal=21%
GOBP_REGULATION_OF_LEUKOCYTE_CHEMOTAXIS	84	0.634567	1.70885	0	0.0130705	0.9133	1269	tags=30%, list=11%, signal=33%
GOBP_CELL_KILLING	107	0.626775	1.70795	0	0.0132306	0.9176	1854	tags=36%, list=17%, signal=42%
GOBP_T_CELL_DIFFERENTIATION_INVOLVED_IN_IMMUNE_RESPONSE	62	0.647567	1.70787	0.000104943	0.013182	0.918	2300	tags=53%, list=21%, signal=67%
GOBP_EOSINOPHIL_MIGRATION	15	0.787702	1.70681	0.0020755	0.0134052	0.9224	873	tags=40%, list=8%, signal=43%
WP_WNT_SIGNALING_IN_KIDNEY_DISEASE	19	0.755057	1.70671	0.00147638	0.0133515	0.923	1309	tags=47%, list=12%, signal=54%
GOBP_REGULATION_OF_CD4_POSITIVE_ALPHA_BETA_T_CELL_ACTIVATION	57	0.652506	1.70648	0.00031736	0.0133258	0.9237	2298	tags=54%, list=21%, signal=68%
GOBP_NEGATIVE_REGULATION_OF_VIRAL_GENOME_REPLICATION	43	0.671307	1.70622	0.000327905	0.0133118	0.9249	2120	tags=49%, list=19%, signal=60%
GOBP_CELL_FATE_COMMITMENT	118	0.621805	1.70575	0	0.0133792	0.927	2220	tags=44%, list=20%, signal=54%
GOBP_REGULATION_OF_ALPHA_BETA_T_CELL_ACTIVATION	85	0.630476	1.70548	0.000205002	0.0133703	0.9278	2298	tags=51%, list=21%, signal=63%
GOBP_VASCULAR_ENDOTHELIAL_GROWTH_FACTOR_SIGNALING_PATHWAY	31	0.693574	1.70406	0.000798176	0.0136779	0.9324	1479	tags=39%, list=13%, signal=45%
GOBP_REGULATION_OF_ORGANIC_ACID_TRANSPORT	43	0.670506	1.70404	0.000544603	0.0136111	0.9324	1194	tags=37%, list=11%, signal=42%
GOBP_REGULATION_OF_CELL_KILLING	64	0.644288	1.70342	0	0.0136901	0.9347	1854	tags=38%, list=17%, signal=45%
GOBP_POSITIVE_REGULATION_OF_CD4_POSITIVE_ALPHA_BETA_T_CELL_DIFFERENTIATION	25	0.718426	1.70334	0.0020033	0.0136397	0.9349	2298	tags=68%, list=21%, signal=85%
GOBP_POSITIVE_REGULATION_OF_T_CELL_PROLIFERATION	67	0.642672	1.70309	0.000104428	0.0136341	0.9358	1864	tags=45%, list=17%, signal=53%
GOBP_APICAL_JUNCTION_ASSEMBLY	40	0.674578	1.70303	0.000439996	0.0135771	0.9361	1309	tags=30%, list=12%, signal=34%
GOBP_T_CELL_ACTIVATION_INVOLVED_IN_IMMUNE_RESPONSE	83	0.632451	1.70294	0	0.0135296	0.9366	2368	tags=51%, list=21%, signal=64%
GOBP_COMPLEMENT_ACTIVATION_CLASSICAL_PATHWAY	16	0.773505	1.7026	0.00216754	0.0135495	0.9379	2009	tags=50%, list=18%, signal=61%
GOBP_REGULATION_OF_TUBE_SIZE	66	0.641585	1.70259	0.000104592	0.01348	0.9379	2080	tags=39%, list=19%, signal=48%
WP_INTERACTIONS_BETWEEN_IMMUNE_CELLS_AND_MICRORNAS_IN_TUMOR_MICROENVIRONMENT	22	0.733165	1.70126	0.00156532	0.0137597	0.9425	873	tags=36%, list=8%, signal=39%
GOBP_INTERLEUKIN_8_PRODUCTION	62	0.644556	1.70106	0	0.0137424	0.9435	2190	tags=45%, list=20%, signal=56%
GOBP_CARDIAC_CHAMBER_MORPHOGENESIS	58	0.647986	1.6999	0.000211216	0.013991	0.9472	2109	tags=48%, list=19%, signal=59%
GOBP_ROOF_OF_MOUTH_DEVELOPMENT	50	0.655505	1.69934	0.000107285	0.0140833	0.9487	753	tags=28%, list=7%, signal=30%
WP_COMPLEMENT_AND_COAGULATION_CASCADES	28	0.70326	1.69888	0.000811594	0.0141212	0.9501	1564	tags=39%, list=14%, signal=46%
HALLMARK_EPITHELIAL_MESENCHYMAL_TRANSITION	136	0.615373	1.69877	0	0.0140781	0.9503	2670	tags=51%, list=24%, signal=67%
GOBP_T_HELPER_1_TYPE_IMMUNE_RESPONSE	37	0.679258	1.6968	0.000668003	0.0145184	0.9559	2360	tags=59%, list=21%, signal=75%
GOBP_MUSCLE_ORGAN_MORPHOGENESIS	34	0.683751	1.69661	0.00135425	0.0144997	0.9567	2154	tags=53%, list=19%, signal=65%
GOBP_EMBRYO_IMPLANTATION	37	0.67991	1.69603	0.00066726	0.0145775	0.9581	839	tags=27%, list=8%, signal=29%
GOBP_CALCIUM_ION_REGULATED_EXOCYTOSIS	29	0.700422	1.69551	0.00114863	0.01465	0.9592	1957	tags=48%, list=18%, signal=58%
WP_GLUCOCORTICOID_RECEPTOR_PATHWAY	48	0.656959	1.69459	0.000322407	0.0148259	0.9618	1857	tags=50%, list=17%, signal=60%
GOBP_NEGATIVE_REGULATION_OF_LYMPHOCYTE_DIFFERENTIATION	35	0.684257	1.69414	0.0011241	0.0148801	0.964	883	tags=31%, list=8%, signal=34%
GOBP_POSITIVE_REGULATION_OF_LEUKOCYTE_PROLIFERATION	109	0.618033	1.69173	0	0.0155156	0.9696	2476	tags=50%, list=22%, signal=63%
WP_CELL_INTERACTIONS_OF_THE_PANCREATIC_CANCER_MICROENVIRONMENT	21	0.733759	1.69096	0.0019434	0.0156702	0.9707	1171	tags=48%, list=11%, signal=53%
GOBP_POSITIVE_REGULATION_OF_ERK1_AND_ERK2_CASCADE	122	0.61674	1.69087	0	0.0156177	0.971	1715	tags=36%, list=15%, signal=42%
GOBP_SENSORY_PERCEPTION_OF_MECHANICAL_STIMULUS	84	0.627401	1.69082	0	0.0155581	0.9713	1548	tags=35%, list=14%, signal=40%
WP_TGF_BETA_RECEPTOR_SIGNALING	42	0.664208	1.69048	0.000766535	0.0155803	0.9717	2355	tags=48%, list=21%, signal=60%
WP_EPITHELIAL_TO_MESENCHYMAL_TRANSITION_IN_COLORECTAL_CANCER	97	0.623421	1.69006	0.000101978	0.0156184	0.9722	1449	tags=28%, list=13%, signal=32%
GOBP_LONG_TERM_SYNAPTIC_POTENTIATION	40	0.668629	1.68951	0.00175863	0.0157117	0.973	1509	tags=33%, list=14%, signal=37%
WP_2Q13_COPY_NUMBER_VARIATION_SYNDROME	45	0.660254	1.68879	0.000543065	0.0158521	0.9741	1425	tags=33%, list=13%, signal=38%
KEGG_JAK_STAT_SIGNALING_PATHWAY	91	0.625253	1.68839	0	0.0158933	0.9744	2115	tags=41%, list=19%, signal=50%
HALLMARK_COMPLEMENT	144	0.610686	1.68809	0	0.0159094	0.9753	1742	tags=31%, list=16%, signal=37%
GOBP_POSITIVE_REGULATION_OF_MIRNA_TRANSCRIPTION	40	0.668308	1.68718	0.00120999	0.016106	0.9769	1378	tags=45%, list=12%, signal=51%
GOBP_REGULATION_OF_MONOATOMIC_ION_TRANSMEMBRANE_TRANSPORT	180	0.608664	1.68598	0	0.0163946	0.978	2102	tags=36%, list=19%, signal=44%
GOBP_REGULATION_OF_SYSTEMIC_ARTERIAL_BLOOD_PRESSURE	35	0.676167	1.68568	0.00156652	0.0164042	0.9785	1516	tags=34%, list=14%, signal=40%
GOBP_POSITIVE_REGULATION_OF_EPITHELIAL_CELL_DIFFERENTIATION	25	0.714127	1.68561	0.00198714	0.0163423	0.9785	1362	tags=36%, list=12%, signal=41%
GOBP_REGULATION_OF_MACROPHAGE_CHEMOTAXIS	21	0.730894	1.68416	0.00257038	0.016731	0.981	1269	tags=38%, list=11%, signal=43%
GOBP_SKELETAL_MUSCLE_ORGAN_DEVELOPMENT	101	0.618846	1.68414	0	0.0166587	0.981	1891	tags=38%, list=17%, signal=45%
KEGG_AUTOIMMUNE_THYROID_DISEASE	16	0.766713	1.68396	0.00204892	0.0166324	0.9812	1803	tags=75%, list=16%, signal=89%
WP_LUNG_FIBROSIS	39	0.673183	1.68373	0.00110473	0.0166203	0.9814	2357	tags=67%, list=21%, signal=84%
GOBP_GLAND_MORPHOGENESIS	68	0.632144	1.68366	0	0.0165643	0.9815	2368	tags=47%, list=21%, signal=59%
KEGG_COMPLEMENT_AND_COAGULATION_CASCADES	28	0.698967	1.68361	0.0017335	0.0165068	0.9816	1564	tags=39%, list=14%, signal=46%
GOBP_RESPONSE_TO_FIBROBLAST_GROWTH_FACTOR	62	0.638628	1.68224	0.000209754	0.0168761	0.9832	1962	tags=42%, list=18%, signal=51%
GOBP_BINDING_OF_SPERM_TO_ZONA_PELLUCIDA	15	0.773995	1.68147	0.00207792	0.0170273	0.9837	853	tags=27%, list=8%, signal=29%
GOBP_MESENCHYMAL_CELL_MIGRATION	27	0.701093	1.68143	0.00117041	0.0169643	0.9837	1226	tags=33%, list=11%, signal=37%
GOBP_REGULATION_OF_RESPONSE_TO_WOUNDING	99	0.61916	1.68067	0	0.0171303	0.9847	1491	tags=33%, list=13%, signal=38%
GOBP_CYCLIC_NUCLEOTIDE_MEDIATED_SIGNALING	34	0.679246	1.67966	0.00145495	0.0173742	0.9867	1346	tags=38%, list=12%, signal=43%
GOBP_DOPAMINERGIC_NEURON_DIFFERENTIATION	17	0.754027	1.67931	0.00225225	0.0174202	0.9872	917	tags=41%, list=8%, signal=45%
WP_IL1_AND_MEGAKARYOCYTES_IN_OBESITY	21	0.7279	1.67929	0.00342173	0.0173484	0.9872	1615	tags=52%, list=14%, signal=61%
WP_IMMUNE_INFILTRATION_IN_PANCREATIC_CANCER	17	0.755951	1.67847	0.00239024	0.0175314	0.9882	1715	tags=59%, list=15%, signal=69%
GOBP_POSITIVE_REGULATION_OF_PRODUCTION_OF_MOLECULAR_MEDIATOR_OF_IMMUNE_RESPONSE	102	0.615475	1.67818	0	0.0175531	0.9884	1309	tags=29%, list=12%, signal=33%
GOBP_REGULATION_OF_EPITHELIAL_TO_MESENCHYMAL_TRANSITION	71	0.631134	1.67787	0.000103734	0.0175621	0.9887	1852	tags=41%, list=17%, signal=49%
GOBP_POSITIVE_REGULATION_OF_CELL_KILLING	39	0.666481	1.67776	0.00111074	0.0175206	0.9888	1699	tags=36%, list=15%, signal=42%
GOBP_T_CELL_PROLIFERATION	148	0.607697	1.67719	0	0.0176259	0.9897	1864	tags=39%, list=17%, signal=46%
GOBP_KERATINOCYTE_DIFFERENTIATION	64	0.63399	1.67703	0.00042008	0.0175984	0.9898	2461	tags=50%, list=22%, signal=64%
GOBP_GLUTAMATE_RECEPTOR_SIGNALING_PATHWAY	16	0.76125	1.67649	0.00332014	0.0176841	0.9901	1117	tags=44%, list=10%, signal=49%
GOBP_INFLAMMATORY_RESPONSE_TO_ANTIGENIC_STIMULUS	46	0.653218	1.67623	0.000540365	0.017694	0.9905	2009	tags=46%, list=18%, signal=55%
GOBP_TISSUE_HOMEOSTASIS	161	0.605388	1.67617	0	0.0176372	0.9906	1669	tags=32%, list=15%, signal=37%
GOBP_TYPE_B_PANCREATIC_CELL_PROLIFERATION	17	0.753062	1.67514	0.00262566	0.0179063	0.9915	1194	tags=41%, list=11%, signal=46%
WP_T_CELL_MODULATION_IN_PANCREATIC_CANCER	28	0.692882	1.67508	0.00276976	0.0178568	0.9915	2048	tags=57%, list=18%, signal=70%
GOBP_REGULATION_OF_TYPE_2_IMMUNE_RESPONSE	24	0.712287	1.67494	0.00282852	0.0178317	0.9916	2298	tags=63%, list=21%, signal=79%
WP_IMMUNE_RESPONSE_TO_TUBERCULOSIS	21	0.72468	1.67429	0.00291085	0.0179753	0.9922	2489	tags=71%, list=22%, signal=92%
GOBP_LEUKOCYTE_MEDIATED_CYTOTOXICITY	82	0.62322	1.6742	0.000102733	0.0179273	0.9922	1854	tags=37%, list=17%, signal=44%
GOBP_CYTOKINE_MEDIATED_SIGNALING_PATHWAY	326	0.595955	1.67395	0	0.0179175	0.9923	2019	tags=35%, list=18%, signal=41%
GOBP_MUSCLE_ORGAN_DEVELOPMENT	187	0.601875	1.67364	0	0.017939	0.9926	2154	tags=39%, list=19%, signal=47%
GOBP_LEUKOCYTE_CHEMOTAXIS	154	0.605121	1.67363	0	0.0178686	0.9926	1592	tags=30%, list=14%, signal=34%
GOBP_POSITIVE_REGULATION_OF_CALCIUM_ION_TRANSPORT	59	0.635112	1.67334	0.000316022	0.0178923	0.9927	2166	tags=44%, list=19%, signal=54%
GOBP_ENDOTHELIAL_CELL_CHEMOTAXIS	17	0.749621	1.67331	0.00226958	0.0178283	0.9927	1333	tags=41%, list=12%, signal=47%
GOBP_CD4_POSITIVE_ALPHA_BETA_T_CELL_ACTIVATION	87	0.619465	1.67324	0	0.0177817	0.9928	1734	tags=40%, list=16%, signal=47%
GOBP_INTEGRIN_MEDIATED_SIGNALING_PATHWAY	83	0.624523	1.67266	0	0.0178951	0.9929	2258	tags=45%, list=20%, signal=55%
GOBP_TYPE_2_IMMUNE_RESPONSE	31	0.685145	1.67256	0.00262947	0.0178512	0.993	2298	tags=55%, list=21%, signal=69%
WP_PROXIMAL_TUBULE_TRANSPORT	30	0.685435	1.67225	0.00149666	0.0178813	0.9931	1201	tags=30%, list=11%, signal=34%
GOBP_POSITIVE_REGULATION_OF_LEUKOCYTE_CHEMOTAXIS	64	0.629309	1.67222	0.000104482	0.0178245	0.9932	2447	tags=41%, list=22%, signal=52%
GOBP_ERK1_AND_ERK2_CASCADE	202	0.600128	1.67209	0	0.0178034	0.9935	1326	tags=29%, list=12%, signal=32%
GOBP_NEGATIVE_REGULATION_OF_T_CELL_MEDIATED_IMMUNITY	18	0.74701	1.67142	0.00284583	0.0179364	0.9936	878	tags=33%, list=8%, signal=36%
WP_HAIR_FOLLICLE_DEVELOPMENT_ORGANOGENESIS_PART_2_OF_3	15	0.769328	1.67105	0.00297388	0.0179912	0.994	1362	tags=60%, list=12%, signal=68%
GOBP_POSITIVE_REGULATION_OF_T_HELPER_CELL_DIFFERENTIATION	17	0.754247	1.67097	0.0030128	0.0179526	0.994	2298	tags=82%, list=21%, signal=104%
WP_NEUROINFLAMMATION_AND_GLUTAMATERGIC_SIGNALING	92	0.616594	1.67065	0	0.0179902	0.9945	1549	tags=32%, list=14%, signal=36%
GOBP_ALPHA_BETA_T_CELL_ACTIVATION	128	0.608249	1.6705	0	0.0179678	0.9946	1837	tags=40%, list=16%, signal=47%
GOBP_REGULATION_OF_P38MAPK_CASCADE	35	0.671211	1.67045	0.00190391	0.0179105	0.9946	2048	tags=49%, list=18%, signal=59%
GOBP_REGULATION_OF_MYELOID_CELL_DIFFERENTIATION	154	0.603051	1.67021	0	0.0179286	0.9946	2413	tags=45%, list=22%, signal=56%
GOBP_SENSORY_ORGAN_MORPHOGENESIS	119	0.609151	1.66898	0	0.0182656	0.9953	2133	tags=39%, list=19%, signal=48%
GOBP_NEGATIVE_REGULATION_OF_EPITHELIAL_TO_MESENCHYMAL_TRANSITION	21	0.722057	1.66894	0.00317732	0.018208	0.9953	1548	tags=52%, list=14%, signal=61%
GOBP_NEGATIVE_REGULATION_OF_CELLULAR_RESPONSE_TO_GROWTH_FACTOR_STIMULUS	60	0.635211	1.66846	0.000209578	0.0182925	0.9956	2245	tags=52%, list=20%, signal=64%
GOBP_POSITIVE_REGULATION_OF_LEUKOCYTE_MIGRATION	100	0.613533	1.66833	0	0.0182656	0.9956	2447	tags=43%, list=22%, signal=55%
BIOCARTA_IL1R_PATHWAY	29	0.683766	1.668	0.00263248	0.018303	0.9957	1863	tags=45%, list=17%, signal=54%
GOBP_POSITIVE_REGULATION_OF_LEUKOCYTE_MEDIATED_IMMUNITY	101	0.613292	1.66771	0.00010144	0.0183335	0.9959	1853	tags=36%, list=17%, signal=42%
GOBP_NEURAL_RETINA_DEVELOPMENT	26	0.7007	1.66755	0.00268253	0.0183192	0.9961	683	tags=27%, list=6%, signal=29%
GOBP_RESPONSE_TO_MOLECULE_OF_BACTERIAL_ORIGIN	247	0.595919	1.66742	0	0.0182923	0.9961	1734	tags=34%, list=16%, signal=39%
GOBP_POSITIVE_REGULATION_OF_LYMPHOCYTE_MEDIATED_IMMUNITY	81	0.622074	1.66678	0	0.0184391	0.9961	1853	tags=38%, list=17%, signal=46%
WP_NETRIN_UNC5B_SIGNALING_PATHWAY	43	0.654765	1.66657	0.000980606	0.0184404	0.9962	1366	tags=35%, list=12%, signal=40%
GOBP_MYELOID_LEUKOCYTE_MIGRATION	155	0.602386	1.66654	0	0.0183821	0.9962	1323	tags=26%, list=12%, signal=30%
GOBP_REGULATION_OF_HEART_RATE	44	0.65169	1.6663	0.000871175	0.0183925	0.9962	1891	tags=41%, list=17%, signal=49%
HALLMARK_P53_PATHWAY	181	0.599656	1.66621	0	0.0183566	0.9962	1944	tags=35%, list=17%, signal=42%
GOBP_VASCULAR_ENDOTHELIAL_GROWTH_FACTOR_PRODUCTION	30	0.68827	1.66604	0.00206162	0.0183474	0.9962	1274	tags=33%, list=11%, signal=38%
WP_DISRUPTION_OF_POSTSYNAPTIC_SIGNALING_BY_CNV	18	0.745151	1.66603	0.00351317	0.0182849	0.9962	1141	tags=39%, list=10%, signal=43%
GOBP_CARTILAGE_DEVELOPMENT	103	0.610793	1.66531	0	0.0184539	0.9962	2670	tags=49%, list=24%, signal=63%
GOBP_NEGATIVE_REGULATION_OF_DNA_RECOMBINATION	41	0.658049	1.66499	0.000549995	0.0184845	0.9963	315	tags=17%, list=3%, signal=18%
GOBP_REGULATION_OF_SYSTEMIC_ARTERIAL_BLOOD_PRESSURE_MEDIATED_BY_A_CHEMICAL_SIGNAL	16	0.759192	1.66427	0.00345755	0.0186552	0.9967	1516	tags=50%, list=14%, signal=58%
GOBP_NEGATIVE_REGULATION_OF_CHEMOTAXIS	38	0.662643	1.66377	0.0021097	0.0187525	0.9969	1116	tags=34%, list=10%, signal=38%
GOBP_NEGATIVE_REGULATION_OF_CELL_SUBSTRATE_ADHESION	41	0.655092	1.663	0.00120522	0.0189589	0.9969	2404	tags=46%, list=22%, signal=59%
GOBP_REGULATION_OF_BIOLOGICAL_PROCESS_INVOLVED_IN_SYMBIOTIC_INTERACTION	35	0.66686	1.6626	0.00223714	0.0190296	0.9969	2741	tags=51%, list=25%, signal=68%
GOBP_REGULATION_OF_LYMPHOCYTE_MEDIATED_IMMUNITY	123	0.604963	1.66233	0	0.0190511	0.997	2049	tags=38%, list=18%, signal=46%
GOBP_INTERLEUKIN_10_PRODUCTION	42	0.65568	1.66227	0.000983499	0.0190027	0.997	1791	tags=40%, list=16%, signal=48%
GOBP_P38MAPK_CASCADE	45	0.648949	1.6621	0.000544484	0.018996	0.997	2048	tags=44%, list=18%, signal=54%
GOBP_RESPONSE_TO_INTERLEUKIN_1	84	0.614852	1.66207	0.000102659	0.0189422	0.997	1848	tags=37%, list=17%, signal=44%
GOBP_POSITIVE_REGULATION_OF_BONE_MINERALIZATION	28	0.691611	1.66201	0.00288384	0.0188963	0.997	2082	tags=61%, list=19%, signal=74%
GOBP_POSITIVE_REGULATION_OF_SYNAPTIC_TRANSMISSION	71	0.623301	1.66082	0.000103939	0.0192361	0.9972	1527	tags=34%, list=14%, signal=39%
WP_INFLAMMATORY_BOWEL_DISEASE_SIGNALING	28	0.68787	1.66064	0.00323102	0.0192339	0.9972	2487	tags=64%, list=22%, signal=83%
GOBP_SARCOMERE_ORGANIZATION	16	0.756643	1.66038	0.0036816	0.0192568	0.9972	1537	tags=63%, list=14%, signal=72%
WP_VITAMIN_D_RECEPTOR_PATHWAY	88	0.613719	1.65975	0	0.0194087	0.9972	1502	tags=33%, list=13%, signal=38%
GOBP_MESENCHYMAL_CELL_DIFFERENTIATION	155	0.599039	1.6593	0	0.0194806	0.9973	1441	tags=28%, list=13%, signal=32%
KEGG_INTESTINAL_IMMUNE_NETWORK_FOR_IGA_PRODUCTION	28	0.690626	1.65835	0.00254335	0.0197448	0.9974	1950	tags=68%, list=18%, signal=82%
GOBP_SPROUTING_ANGIOGENESIS	79	0.617113	1.65795	0.000206462	0.0198052	0.9975	1495	tags=33%, list=13%, signal=38%
GOBP_CELL_ADHESION_MEDIATED_BY_INTEGRIN	57	0.633656	1.65788	0.000318302	0.0197579	0.9975	1985	tags=42%, list=18%, signal=51%
GOBP_POSITIVE_REGULATION_OF_CHEMOTAXIS	91	0.610933	1.6569	0.000102176	0.0200288	0.9976	1412	tags=29%, list=13%, signal=32%
GOBP_COLLAGEN_METABOLIC_PROCESS	62	0.626331	1.65682	0.000210793	0.0199823	0.9977	1119	tags=29%, list=10%, signal=32%
GOBP_INTERLEUKIN_17_PRODUCTION	28	0.684844	1.65676	0.00243789	0.019938	0.9977	1771	tags=54%, list=16%, signal=64%
GOBP_EYE_MORPHOGENESIS	72	0.62082	1.65563	0.000207168	0.0202572	0.9981	2069	tags=36%, list=19%, signal=44%
GOBP_RESPONSE_TO_AMYLOID_BETA	38	0.661777	1.65561	0.00187825	0.0201958	0.9981	2128	tags=53%, list=19%, signal=65%
GOBP_REGULATION_OF_HORMONE_BIOSYNTHETIC_PROCESS	16	0.755035	1.65552	0.00347714	0.0201629	0.9981	1485	tags=56%, list=13%, signal=65%
GOBP_POSITIVE_REGULATION_OF_DNA_BINDING	29	0.684949	1.65492	0.0031038	0.0203248	0.9984	946	tags=24%, list=8%, signal=26%
GOBP_EPITHELIAL_STRUCTURE_MAINTENANCE	16	0.756231	1.65411	0.0038134	0.0205415	0.9986	1581	tags=50%, list=14%, signal=58%
WP_NETWORK_MAP_OF_SARS_COV_2_SIGNALING_PATHWAY	133	0.602061	1.65364	0	0.0206437	0.9987	2066	tags=39%, list=19%, signal=47%
GOBP_NEGATIVE_REGULATION_OF_MYELOID_LEUKOCYTE_DIFFERENTIATION	37	0.659998	1.65332	0.0020049	0.0206871	0.9988	2462	tags=62%, list=22%, signal=80%
GOBP_SALIVARY_GLAND_DEVELOPMENT	18	0.734424	1.65321	0.00361236	0.0206635	0.9988	1534	tags=44%, list=14%, signal=51%
GOBP_CELLULAR_RESPONSE_TO_INTERFERON_BETA	23	0.709494	1.65308	0.00335772	0.0206383	0.9989	1530	tags=43%, list=14%, signal=50%
WP_PHOTODYNAMIC_THERAPY_INDUCED_HIF_1_SURVIVAL_SIGNALING	31	0.675049	1.65302	0.00341958	0.0205872	0.9989	1726	tags=39%, list=15%, signal=46%
WP_MIRNA_ROLE_IN_IMMUNE_RESPONSE_IN_SEPSIS	35	0.667187	1.65277	0.00179392	0.0206018	0.9989	1867	tags=49%, list=17%, signal=58%
GOBP_POSITIVE_REGULATION_OF_BIOMINERAL_TISSUE_DEVELOPMENT	33	0.670735	1.65237	0.00292925	0.0206725	0.9989	2375	tags=61%, list=21%, signal=77%
GOBP_L_GLUTAMATE_TRANSMEMBRANE_TRANSPORT	18	0.737531	1.65114	0.0043554	0.0210477	0.9992	1155	tags=39%, list=10%, signal=43%
GOBP_SKIN_DEVELOPMENT	141	0.598127	1.64993	0	0.021415	0.9993	1879	tags=36%, list=17%, signal=43%
GOBP_REGULATION_OF_EXTRINSIC_APOPTOTIC_SIGNALING_PATHWAY_IN_ABSENCE_OF_LIGAND	32	0.670661	1.64962	0.00215713	0.0214642	0.9993	1333	tags=38%, list=12%, signal=42%
GOBP_REGULATION_OF_GRANULOCYTE_CHEMOTAXIS	32	0.676299	1.6496	0.00216426	0.0214005	0.9993	873	tags=28%, list=8%, signal=30%
GOBP_NEGATIVE_REGULATION_OF_TYPE_II_INTERFERON_PRODUCTION	23	0.705851	1.64919	0.00323702	0.0214802	0.9993	2247	tags=61%, list=20%, signal=76%
GOBP_DECIDUALIZATION	15	0.757003	1.6487	0.00336918	0.0215902	0.9994	1200	tags=40%, list=11%, signal=45%
GOBP_REGULATION_OF_GLIAL_CELL_DIFFERENTIATION	42	0.650691	1.64856	0.00261495	0.0215743	0.9994	849	tags=26%, list=8%, signal=28%
GOBP_REGULATION_OF_CELLULAR_RESPONSE_TO_VASCULAR_ENDOTHELIAL_GROWTH_FACTOR_STIMULUS	17	0.740564	1.6478	0.00440307	0.0217766	0.9996	1479	tags=53%, list=13%, signal=61%
GOBP_REGULATION_OF_LEUKOCYTE_MIGRATION	153	0.595272	1.64663	0	0.0221371	0.9996	2447	tags=44%, list=22%, signal=55%
GOBP_G_PROTEIN_COUPLED_RECEPTOR_SIGNALING_PATHWAY	327	0.585384	1.64629	0	0.0222015	0.9996	2009	tags=35%, list=18%, signal=42%
WP_EXTRACELLULAR_VESICLES_IN_THE_CROSSTALK_OF_CARDIAC_CELLS	17	0.738524	1.64618	0.00442031	0.0221693	0.9996	946	tags=35%, list=8%, signal=39%
GOBP_HYALURONAN_METABOLIC_PROCESS	19	0.725131	1.64614	0.00444444	0.0221163	0.9996	1133	tags=42%, list=10%, signal=47%
GOBP_POSITIVE_REGULATION_OF_EPITHELIAL_CELL_APOPTOTIC_PROCESS	25	0.690458	1.6448	0.0042508	0.0225573	0.9996	670	tags=28%, list=6%, signal=30%
GOBP_BIOGENIC_AMINE_METABOLIC_PROCESS	53	0.63327	1.64453	0.000743179	0.0225837	0.9996	1251	tags=30%, list=11%, signal=34%
GOBP_LYMPHOCYTE_CHEMOTAXIS	34	0.663809	1.64442	0.00226168	0.0225548	0.9996	1537	tags=35%, list=14%, signal=41%
GOBP_RESPONSE_TO_INTERFERON_BETA	30	0.679266	1.6439	0.00262617	0.0226945	0.9996	2779	tags=63%, list=25%, signal=84%
GOBP_REGULATION_OF_ADAPTIVE_IMMUNE_RESPONSE	152	0.593322	1.64359	0	0.0227363	0.9997	2386	tags=43%, list=21%, signal=55%
GOBP_NEGATIVE_CHEMOTAXIS	22	0.707257	1.64312	0.00641258	0.0228483	0.9997	1396	tags=45%, list=13%, signal=52%
GOBP_REGULATION_OF_LEUKOCYTE_PROLIFERATION	176	0.59299	1.64298	0	0.02283	0.9997	2142	tags=43%, list=19%, signal=52%
GOBP_REGULATION_OF_BLOOD_CIRCULATION	105	0.603803	1.64285	0	0.0228149	0.9997	2094	tags=38%, list=19%, signal=46%
GOBP_POSITIVE_REGULATION_OF_ACTIN_FILAMENT_BUNDLE_ASSEMBLY	49	0.635565	1.64167	0.0013944	0.0231767	0.9998	1791	tags=47%, list=16%, signal=56%
GOBP_AMINE_METABOLIC_PROCESS	62	0.623227	1.64135	0.000525376	0.0232264	0.9998	1251	tags=31%, list=11%, signal=34%
GOBP_PROTEIN_LOCALIZATION_TO_CHROMATIN	44	0.644682	1.64123	0.00163702	0.0232018	0.9998	732	tags=20%, list=7%, signal=22%
GOBP_POSITIVE_REGULATION_OF_EPITHELIAL_TO_MESENCHYMAL_TRANSITION	42	0.649308	1.64123	0.00185004	0.0231322	0.9998	2404	tags=48%, list=22%, signal=60%
GOBP_SPERM_EGG_RECOGNITION	19	0.726567	1.64113	0.00459913	0.0231009	0.9998	853	tags=26%, list=8%, signal=28%
GOBP_POSITIVE_REGULATION_OF_RELEASE_OF_SEQUESTERED_CALCIUM_ION_INTO_CYTOSOL	19	0.721711	1.64088	0.00591424	0.0231338	0.9998	1119	tags=37%, list=10%, signal=41%
GOBP_ENDOTHELIAL_CELL_APOPTOTIC_PROCESS	36	0.657444	1.64084	0.00423918	0.023077	0.9998	1508	tags=42%, list=14%, signal=48%
GOBP_ENDOCRINE_HORMONE_SECRETION	23	0.701375	1.64078	0.00433474	0.0230254	0.9998	714	tags=30%, list=6%, signal=32%
GOBP_EPIDERMAL_CELL_DIFFERENTIATION	95	0.605342	1.64053	0	0.0230616	0.9998	2119	tags=42%, list=19%, signal=52%
GOBP_INTERLEUKIN_1_MEDIATED_SIGNALING_PATHWAY	27	0.686773	1.64044	0.0037405	0.0230271	0.9998	1782	tags=41%, list=16%, signal=48%
GOBP_EMBRYONIC_ORGAN_MORPHOGENESIS	132	0.594986	1.64041	0	0.0229677	0.9998	1548	tags=32%, list=14%, signal=37%
GOBP_STRIATED_MUSCLE_CELL_DEVELOPMENT	30	0.672242	1.64014	0.00424945	0.0230084	0.9999	1537	tags=47%, list=14%, signal=54%
HALLMARK_ESTROGEN_RESPONSE_EARLY	127	0.598261	1.63983	0	0.0230556	1	1821	tags=40%, list=16%, signal=47%
WP_SIGNAL_TRANSDUCTION_THROUGH_IL1R	31	0.669318	1.6397	0.00432999	0.0230377	1	1863	tags=42%, list=17%, signal=50%
WP_BURN_WOUND_HEALING	49	0.63401	1.63918	0.000752445	0.0231705	1	1615	tags=45%, list=14%, signal=52%
GOBP_REGULATION_OF_VASCULAR_PERMEABILITY	24	0.696396	1.63852	0.0043787	0.0233422	1	1537	tags=46%, list=14%, signal=53%
GOBP_REGULATION_OF_ENDOTHELIAL_CELL_DIFFERENTIATION	26	0.685124	1.63805	0.00396363	0.0234611	1	2836	tags=54%, list=25%, signal=72%
GOBP_EPITHELIAL_TUBE_MORPHOGENESIS	194	0.588253	1.63766	0	0.0235426	1	1999	tags=37%, list=18%, signal=44%
GOBP_NEGATIVE_REGULATION_OF_CELL_DEVELOPMENT	162	0.590829	1.6364	0	0.0239675	1	2462	tags=43%, list=22%, signal=55%
GOBP_POSITIVE_REGULATION_OF_RHO_PROTEIN_SIGNAL_TRANSDUCTION	19	0.72507	1.6361	0.00583488	0.0240195	1	1618	tags=63%, list=15%, signal=74%
GOBP_REGULATION_OF_CYTOSOLIC_CALCIUM_ION_CONCENTRATION	18	0.725797	1.63512	0.00603318	0.02433	1	683	tags=33%, list=6%, signal=35%
GOBP_RESPONSE_TO_MECHANICAL_STIMULUS	127	0.595149	1.63488	0	0.0243555	1	1672	tags=34%, list=15%, signal=39%
GOBP_MULTI_MULTICELLULAR_ORGANISM_PROCESS	103	0.599143	1.63453	0.000101812	0.0244297	1	2048	tags=38%, list=18%, signal=46%
GOBP_NEGATIVE_REGULATION_OF_CELL_ADHESION	192	0.588623	1.63442	0	0.0244	1	2404	tags=42%, list=22%, signal=53%
GOBP_NEGATIVE_REGULATION_OF_CATION_CHANNEL_ACTIVITY	18	0.731643	1.63404	0.0046198	0.0244841	1	716	tags=28%, list=6%, signal=30%
GOBP_POSITIVE_REGULATION_OF_NUCLEAR_DIVISION	38	0.648465	1.63356	0.00266667	0.0246159	1	1077	tags=29%, list=10%, signal=32%
GOBP_MESENCHYMAL_CELL_PROLIFERATION	21	0.710862	1.63352	0.00498359	0.0245615	1	2355	tags=67%, list=21%, signal=84%
GOBP_PROTEIN_KINASE_A_SIGNALING	20	0.711917	1.63313	0.00466143	0.0246424	1	977	tags=30%, list=9%, signal=33%
GOBP_REGULATION_OF_EPITHELIAL_CELL_PROLIFERATION	212	0.586139	1.6331	0	0.0245835	1	1950	tags=34%, list=18%, signal=41%
HALLMARK_HYPOXIA	153	0.589241	1.63291	0	0.0245867	1	1891	tags=40%, list=17%, signal=47%
GOBP_EAR_DEVELOPMENT	97	0.600071	1.63289	0.000101698	0.0245237	1	1581	tags=33%, list=14%, signal=38%
WP_LTF_DANGER_SIGNAL_RESPONSE_PATHWAY	17	0.734633	1.63263	0.00673101	0.0245578	1	1615	tags=47%, list=14%, signal=55%
GOBP_REGULATION_OF_BLOOD_PRESSURE	75	0.609544	1.63161	0.000310206	0.0249119	1	1516	tags=29%, list=14%, signal=34%
GOBP_EPIDERMIS_DEVELOPMENT	164	0.589314	1.63141	0	0.0249245	1	2123	tags=38%, list=19%, signal=47%
KEGG_MELANOGENESIS	62	0.616534	1.6297	0.0010502	0.0255371	1	1309	tags=26%, list=12%, signal=29%
GOBP_MACROPHAGE_CHEMOTAXIS	29	0.672856	1.62949	0.00460617	0.0255507	1	1269	tags=31%, list=11%, signal=35%
GOBP_ACTIN_FILAMENT_BUNDLE_ORGANIZATION	125	0.592195	1.62892	0	0.0257268	1	2076	tags=41%, list=19%, signal=50%
GOBP_OVULATION_CYCLE_PROCESS	23	0.697956	1.62874	0.00480654	0.025733	1	577	tags=26%, list=5%, signal=27%
GOBP_LEUKOCYTE_PROLIFERATION	229	0.583709	1.62843	0	0.0257865	1	2066	tags=38%, list=19%, signal=46%
GOBP_REGULATION_OF_LIPOPOLYSACCHARIDE_MEDIATED_SIGNALING_PATHWAY	21	0.704309	1.62828	0.00476365	0.025768	1	1307	tags=33%, list=12%, signal=38%
GOBP_MATERNAL_PROCESS_INVOLVED_IN_FEMALE_PREGNANCY	33	0.664089	1.62775	0.00247413	0.0259	1	2406	tags=52%, list=22%, signal=66%
GOBP_REGULATION_OF_HETEROTYPIC_CELL_CELL_ADHESION	17	0.729301	1.62713	0.00857503	0.0260759	1	1515	tags=59%, list=14%, signal=68%
GOBP_HEART_FORMATION	15	0.749762	1.62685	0.00478717	0.0261235	1	1992	tags=67%, list=18%, signal=81%
WP_MATRIX_METALLOPROTEINASES	17	0.734067	1.62681	0.00649351	0.0260715	1	956	tags=41%, list=9%, signal=45%
WP_OSTEOBLAST_DIFFERENTIATION_AND_RELATED_DISEASES	61	0.616646	1.62648	0.00052687	0.0261305	1	2404	tags=46%, list=22%, signal=58%
WP_NON_GENOMIC_ACTIONS_OF_1_25_DIHYDROXYVITAMIN_D3	58	0.622274	1.62646	0.00137479	0.0260664	1	2534	tags=47%, list=23%, signal=60%
GOBP_POSITIVE_REGULATION_OF_INTERLEUKIN_17_PRODUCTION	19	0.721404	1.62618	0.00539811	0.026122	1	1615	tags=58%, list=14%, signal=68%
GOBP_INNER_EAR_MORPHOGENESIS	40	0.644224	1.62606	0.00218842	0.026104	1	1548	tags=45%, list=14%, signal=52%
GOBP_EPITHELIAL_TO_MESENCHYMAL_TRANSITION	115	0.592744	1.62493	0.000202102	0.0264889	1	1852	tags=33%, list=17%, signal=39%
GOBP_NEGATIVE_REGULATION_OF_HORMONE_SECRETION	32	0.658824	1.62461	0.00295086	0.0265521	1	1595	tags=38%, list=14%, signal=44%
GOBP_REGULATION_OF_ASTROCYTE_DIFFERENTIATION	18	0.722168	1.62442	0.00769613	0.0265584	1	624	tags=28%, list=6%, signal=29%
GOBP_RESPIRATORY_SYSTEM_DEVELOPMENT	123	0.592049	1.6243	0.000100746	0.026542	1	2401	tags=40%, list=22%, signal=50%
GOBP_NEGATIVE_REGULATION_OF_NEURON_APOPTOTIC_PROCESS	108	0.594623	1.62416	0.000202368	0.0265255	1	1841	tags=31%, list=17%, signal=37%
GOBP_POSITIVE_REGULATION_OF_EPITHELIAL_CELL_PROLIFERATION	117	0.592883	1.62412	0	0.0264728	1	2639	tags=44%, list=24%, signal=57%
GOBP_KERATINOCYTE_PROLIFERATION	28	0.673659	1.62353	0.00417633	0.0266592	1	1879	tags=50%, list=17%, signal=60%
GOBP_POSITIVE_REGULATION_OF_SMALL_GTPASE_MEDIATED_SIGNAL_TRANSDUCTION	43	0.637978	1.62339	0.00294022	0.026649	1	1618	tags=44%, list=15%, signal=51%
GOBP_POSITIVE_REGULATION_OF_MONOATOMIC_ION_TRANSMEMBRANE_TRANSPORT	67	0.609805	1.62336	0.000728559	0.0265904	1	2102	tags=39%, list=19%, signal=48%
WP_ROLE_OF_HYPOXIA_ANGIOGENESIS_AND_FGF_PATHWAY_IN_OA_CHONDROCYTE_HYPERTROPHY	37	0.650552	1.62291	0.00365773	0.0267229	1	3048	tags=68%, list=27%, signal=93%
GOBP_REGULATION_OF_TRANSPORTER_ACTIVITY	114	0.591784	1.62232	0.000101317	0.0269042	1	2213	tags=35%, list=20%, signal=43%
GOBP_REGULATION_OF_SYNAPTIC_PLASTICITY	106	0.596241	1.62195	0	0.0269932	1	1873	tags=32%, list=17%, signal=38%
GOBP_REGULATION_OF_HORMONE_METABOLIC_PROCESS	24	0.684305	1.62186	0.00618165	0.0269651	1	1548	tags=46%, list=14%, signal=53%
GOBP_ACTOMYOSIN_STRUCTURE_ORGANIZATION	139	0.586508	1.62163	0	0.0269918	1	1791	tags=36%, list=16%, signal=42%
GOBP_NEGATIVE_REGULATION_OF_LEUKOCYTE_CELL_CELL_ADHESION	92	0.599747	1.62142	0.00010203	0.0270234	1	2298	tags=45%, list=21%, signal=56%
GOBP_POSITIVE_REGULATION_OF_CD4_POSITIVE_ALPHA_BETA_T_CELL_ACTIVATION	30	0.665116	1.62118	0.00554336	0.0270517	1	2298	tags=60%, list=21%, signal=75%
WP_HIPPO_MERLIN_SIGNALING_DYSREGULATION	73	0.607189	1.62095	0.00041511	0.0270798	1	1698	tags=37%, list=15%, signal=43%
GOBP_EPITHELIAL_CELL_PROLIFERATION	256	0.579017	1.62094	0	0.0270139	1	1950	tags=33%, list=18%, signal=39%
GOBP_NEGATIVE_REGULATION_OF_IMMUNE_EFFECTOR_PROCESS	78	0.603408	1.62072	0.000516262	0.0270391	1	2595	tags=45%, list=23%, signal=58%
GOBP_NEGATIVE_REGULATION_OF_VIRAL_PROCESS	68	0.609442	1.6207	0.000732754	0.0269761	1	2120	tags=41%, list=19%, signal=51%
HALLMARK_APOPTOSIS	139	0.587525	1.62047	0	0.0270164	1	1984	tags=37%, list=18%, signal=45%
GOBP_NEGATIVE_REGULATION_OF_ION_TRANSMEMBRANE_TRANSPORTER_ACTIVITY	29	0.671351	1.62018	0.00367647	0.0270724	1	716	tags=21%, list=6%, signal=22%
GOBP_NEGATIVE_REGULATION_OF_ACTIN_FILAMENT_DEPOLYMERIZATION	30	0.665087	1.61973	0.00504414	0.0271975	1	1579	tags=33%, list=14%, signal=39%
GOBP_CAMERA_TYPE_EYE_MORPHOGENESIS	60	0.615603	1.61917	0.000843704	0.0273556	1	2069	tags=37%, list=19%, signal=45%
WP_COMPLEMENT_SYSTEM	47	0.629754	1.61887	0.00151221	0.0274175	1	2444	tags=43%, list=22%, signal=54%
GOBP_TISSUE_MORPHOGENESIS	356	0.576108	1.61885	0	0.0273569	1	2095	tags=37%, list=19%, signal=45%
GOBP_REGULATION_OF_PHAGOCYTOSIS	72	0.605494	1.61878	0.00103348	0.0273256	1	2019	tags=33%, list=18%, signal=40%
GOBP_GASTRULATION	121	0.589208	1.61862	0	0.0273271	1	1515	tags=28%, list=14%, signal=32%
GOBP_VASCULOGENESIS	49	0.625679	1.61817	0.0017149	0.0274569	1	1219	tags=29%, list=11%, signal=32%
WP_IL_26_SIGNALING_PATHWAYS	33	0.656216	1.61801	0.00407886	0.0274562	1	1512	tags=36%, list=14%, signal=42%
KEGG_NOD_LIKE_RECEPTOR_SIGNALING_PATHWAY	49	0.627004	1.61776	0.00203928	0.0274969	1	1714	tags=35%, list=15%, signal=41%
GOBP_ANTIVIRAL_INNATE_IMMUNE_RESPONSE	40	0.63976	1.61715	0.00330615	0.0277021	1	2120	tags=48%, list=19%, signal=58%
BIOCARTA_SPRY_PATHWAY	15	0.744209	1.6171	0.00658319	0.0276539	1	946	tags=27%, list=8%, signal=29%
GOBP_REGULATION_OF_MESENCHYMAL_CELL_PROLIFERATION	19	0.712674	1.617	0.00920245	0.0276324	1	2355	tags=68%, list=21%, signal=87%
GOBP_NEGATIVE_REGULATION_OF_LYMPHOCYTE_MEDIATED_IMMUNITY	36	0.646688	1.61693	0.00369086	0.0275942	1	2229	tags=42%, list=20%, signal=52%
GOBP_CAMP_MEDIATED_SIGNALING	22	0.694681	1.61657	0.00601034	0.0276903	1	1346	tags=41%, list=12%, signal=46%
GOBP_REGULATION_OF_HEART_CONTRACTION	86	0.601723	1.61657	0.000512085	0.0276234	1	2166	tags=38%, list=19%, signal=47%
GOBP_POSITIVE_REGULATION_OF_ALPHA_BETA_T_CELL_ACTIVATION	53	0.621012	1.6161	0.000639318	0.0277527	1	2298	tags=51%, list=21%, signal=64%
GOBP_REGULATION_OF_CELLULAR_RESPONSE_TO_GROWTH_FACTOR_STIMULUS	196	0.580852	1.61609	0	0.0276899	1	2337	tags=41%, list=21%, signal=51%
GOBP_MORPHOGENESIS_OF_AN_EPITHELIUM	304	0.575616	1.61522	0	0.0279948	1	2095	tags=37%, list=19%, signal=45%
GOBP_INTERLEUKIN_2_PRODUCTION	47	0.627835	1.61501	0.00323137	0.0280208	1	1219	tags=36%, list=11%, signal=40%
GOBP_CELLULAR_RESPONSE_TO_BIOTIC_STIMULUS	187	0.57987	1.61423	0	0.0282905	1	1782	tags=32%, list=16%, signal=38%
GOBP_POSITIVE_REGULATION_OF_ADAPTIVE_IMMUNE_RESPONSE	94	0.594493	1.61374	0.000101947	0.028425	1	2009	tags=38%, list=18%, signal=46%
GOBP_TRANSEPITHELIAL_TRANSPORT	19	0.711993	1.61337	0.00796912	0.0285084	1	1609	tags=42%, list=14%, signal=49%
GOBP_REGULATION_OF_MACROPHAGE_DIFFERENTIATION	18	0.720459	1.61323	0.00613727	0.0285114	1	1082	tags=39%, list=10%, signal=43%
GOBP_ENDOTHELIAL_CELL_PROLIFERATION	98	0.593383	1.61267	0	0.0287029	1	2419	tags=40%, list=22%, signal=50%
GOBP_RENAL_SYSTEM_PROCESS	53	0.618344	1.61264	0.00202472	0.0286488	1	1219	tags=28%, list=11%, signal=32%
GOBP_POSITIVE_REGULATION_OF_OSSIFICATION	33	0.65164	1.61231	0.00405223	0.028719	1	2082	tags=55%, list=19%, signal=67%
GOBP_MESODERM_MORPHOGENESIS	37	0.6441	1.61197	0.0039093	0.0287903	1	1378	tags=32%, list=12%, signal=37%
GOBP_POSITIVE_REGULATION_OF_CYSTEINE_TYPE_ENDOPEPTIDASE_ACTIVITY	98	0.593269	1.61193	0.000203791	0.0287384	1	1923	tags=37%, list=17%, signal=44%
GOBP_EAR_MORPHOGENESIS	49	0.624617	1.61169	0.00267551	0.0287843	1	1548	tags=39%, list=14%, signal=45%
GOBP_MATERNAL_PLACENTA_DEVELOPMENT	22	0.693172	1.61132	0.00697954	0.0288738	1	1200	tags=32%, list=11%, signal=36%
GOBP_EPITHELIAL_CELL_APOPTOTIC_PROCESS	88	0.595189	1.61132	0.00010226	0.02881	1	1950	tags=38%, list=18%, signal=45%
GOBP_NEGATIVE_REGULATION_OF_LYMPHOCYTE_ACTIVATION	107	0.589911	1.61072	0.00010141	0.0290021	1	2393	tags=47%, list=21%, signal=59%
GOBP_CRANIAL_NERVE_DEVELOPMENT	24	0.680366	1.61009	0.0074389	0.0292126	1	1374	tags=42%, list=12%, signal=47%
GOBP_NEGATIVE_REGULATION_OF_ALPHA_BETA_T_CELL_DIFFERENTIATION	20	0.709334	1.61004	0.00663391	0.0291674	1	522	tags=25%, list=5%, signal=26%
GOBP_MODULATION_BY_SYMBIONT_OF_ENTRY_INTO_HOST	33	0.651463	1.60974	0.00507099	0.0292451	1	2741	tags=52%, list=25%, signal=68%
GOBP_REGULATION_OF_GLIOGENESIS	64	0.608526	1.60967	0.00083717	0.0292082	1	1118	tags=27%, list=10%, signal=29%
GOBP_INORGANIC_ANION_TRANSMEMBRANE_TRANSPORT	53	0.61754	1.60929	0.00181469	0.0293023	1	1046	tags=26%, list=9%, signal=29%
GOBP_REGULATION_OF_T_CELL_ACTIVATION	258	0.575043	1.60927	0	0.0292472	1	1891	tags=36%, list=17%, signal=42%
GOBP_LEUKOCYTE_MIGRATION	254	0.574615	1.60914	0	0.0292328	1	1950	tags=33%, list=18%, signal=39%
GOBP_INTERLEUKIN_4_PRODUCTION	21	0.69841	1.60912	0.00713422	0.0291747	1	2272	tags=62%, list=20%, signal=78%
GOBP_REGULATION_OF_IMMUNE_EFFECTOR_PROCESS	259	0.574404	1.60907	0	0.0291333	1	2393	tags=39%, list=21%, signal=48%
GOBP_RECEPTOR_SIGNALING_PATHWAY_VIA_STAT	107	0.589588	1.60891	0.000101194	0.0291402	1	2095	tags=34%, list=19%, signal=41%
KEGG_FOCAL_ADHESION	154	0.581742	1.60835	0	0.0293231	1	2208	tags=36%, list=20%, signal=45%
WP_TGF_BETA_RECEPTOR_SIGNALING_IN_SKELETAL_DYSPLASIAS	45	0.627365	1.6082	0.00357569	0.0293264	1	2355	tags=47%, list=21%, signal=59%
GOBP_REGULATION_OF_CALCIUM_ION_TRANSMEMBRANE_TRANSPORT	81	0.598073	1.60813	0.00051488	0.0292869	1	2102	tags=36%, list=19%, signal=44%
WP_STING_PATHWAY_IN_KAWASAKI_LIKE_DISEASE_AND_COVID_19	21	0.694472	1.60769	0.00916436	0.0294155	1	1422	tags=38%, list=13%, signal=44%
GOBP_PROTEIN_KINASE_C_SIGNALING	20	0.701611	1.60676	0.00938795	0.029787	1	1580	tags=55%, list=14%, signal=64%
GOBP_EPHRIN_RECEPTOR_SIGNALING_PATHWAY	28	0.668578	1.60667	0.00516529	0.0297661	1	1826	tags=46%, list=16%, signal=55%
GOBP_FOREBRAIN_NEURON_DIFFERENTIATION	22	0.691353	1.60579	0.00892426	0.030078	1	947	tags=27%, list=9%, signal=30%
GOBP_POSITIVE_REGULATION_OF_MIRNA_METABOLIC_PROCESS	49	0.624419	1.60577	0.00193174	0.03002	1	2413	tags=55%, list=22%, signal=70%
GOBP_REGULATION_OF_LEUKOCYTE_MEDIATED_IMMUNITY	173	0.579031	1.60515	0	0.0302503	1	2393	tags=39%, list=21%, signal=49%
GOBP_RESPONSE_TO_MINERALOCORTICOID	20	0.700358	1.60509	0.00948042	0.0302085	1	1314	tags=45%, list=12%, signal=51%
GOBP_RESPONSE_TO_LEUKEMIA_INHIBITORY_FACTOR	75	0.601345	1.60503	0.00092908	0.0301674	1	1999	tags=36%, list=18%, signal=44%
GOBP_POSITIVE_REGULATION_OF_CELL_CELL_ADHESION	214	0.57547	1.60364	0	0.0307474	1	1891	tags=36%, list=17%, signal=43%
GOBP_RETINA_DEVELOPMENT_IN_CAMERA_TYPE_EYE	72	0.600582	1.60352	0.000620925	0.0307349	1	1047	tags=22%, list=9%, signal=24%
GOBP_POSITIVE_REGULATION_OF_CYTOKINE_PRODUCTION	346	0.570612	1.60321	0	0.0308163	1	2153	tags=36%, list=19%, signal=44%
GOBP_ACUTE_PHASE_RESPONSE	21	0.696686	1.6029	0.00885385	0.0309045	1	246	tags=24%, list=2%, signal=24%
GOBP_ACTIN_FILAMENT_DEPOLYMERIZATION	41	0.63105	1.60236	0.00522421	0.0310676	1	1580	tags=32%, list=14%, signal=37%
WP_17Q12_COPY_NUMBER_VARIATION_SYNDROME	56	0.615283	1.60235	0.00148541	0.0310044	1	1137	tags=23%, list=10%, signal=26%
GOBP_REGULATION_OF_CATION_CHANNEL_ACTIVITY	48	0.621305	1.60232	0.00215262	0.030949	1	1891	tags=33%, list=17%, signal=40%
GOBP_VASCULAR_PROCESS_IN_CIRCULATORY_SYSTEM	138	0.580152	1.60214	0.000100594	0.03097	1	2080	tags=39%, list=19%, signal=48%
KEGG_HEMATOPOIETIC_CELL_LINEAGE	43	0.62805	1.60147	0.00358774	0.0312181	1	2386	tags=47%, list=21%, signal=59%
GOBP_POSITIVE_REGULATION_OF_BLOOD_CIRCULATION	15	0.73568	1.60104	0.00868438	0.0313432	1	1063	tags=40%, list=10%, signal=44%
GOBP_SMAD_PROTEIN_SIGNAL_TRANSDUCTION	52	0.618185	1.60071	0.00277452	0.0314241	1	2109	tags=40%, list=19%, signal=50%
GOBP_SIGNAL_TRANSDUCTION_IN_ABSENCE_OF_LIGAND	49	0.620291	1.6006	0.00289482	0.0314071	1	1425	tags=35%, list=13%, signal=40%
GOBP_REGULATION_OF_MONOATOMIC_ION_TRANSPORT	243	0.571711	1.60037	0	0.0314632	1	2102	tags=34%, list=19%, signal=41%
GOBP_GLUTAMINE_FAMILY_AMINO_ACID_CATABOLIC_PROCESS	16	0.726439	1.60021	0.0081831	0.0314674	1	683	tags=31%, list=6%, signal=33%
WP_CARDIOMYOCYTE_SIGNALING_PATHWAYS_CONVERGING_ON_TITIN	18	0.711689	1.60002	0.0101606	0.0314853	1	1656	tags=39%, list=15%, signal=46%
GOBP_POSITIVE_REGULATION_OF_CARTILAGE_DEVELOPMENT	15	0.740249	1.59988	0.00818205	0.0314858	1	2670	tags=73%, list=24%, signal=96%
GOBP_REGULATION_OF_SMAD_PROTEIN_SIGNAL_TRANSDUCTION	28	0.664647	1.59967	0.00661483	0.0315119	1	1599	tags=36%, list=14%, signal=42%
GOBP_COLLAGEN_CATABOLIC_PROCESS	25	0.675873	1.59954	0.00817566	0.031504	1	887	tags=24%, list=8%, signal=26%
GOBP_PLATELET_AGGREGATION	54	0.613669	1.59917	0.00222411	0.0316072	1	2115	tags=39%, list=19%, signal=48%
GOBP_REGULATION_OF_ANTIGEN_PROCESSING_AND_PRESENTATION	15	0.738424	1.59894	0.0112738	0.0316538	1	1128	tags=40%, list=10%, signal=44%
GOBP_POSITIVE_REGULATION_OF_CYTOSOLIC_CALCIUM_ION_CONCENTRATION	75	0.598435	1.59866	0.00103263	0.0317196	1	1592	tags=32%, list=14%, signal=37%
GOBP_MAMMARY_GLAND_EPITHELIUM_DEVELOPMENT	40	0.63507	1.59857	0.00407085	0.0316903	1	2272	tags=43%, list=20%, signal=53%
GOBP_ADENYLATE_CYCLASE_INHIBITING_G_PROTEIN_COUPLED_RECEPTOR_SIGNALING_PATHWAY	23	0.682781	1.59807	0.00795085	0.0318693	1	2076	tags=48%, list=19%, signal=59%
GOBP_NEURON_FATE_COMMITMENT	21	0.694786	1.59776	0.00862174	0.0319494	1	753	tags=29%, list=7%, signal=31%
GOBP_BLOOD_VESSEL_MORPHOGENESIS	394	0.567109	1.59759	0	0.0319603	1	2420	tags=38%, list=22%, signal=47%
GOBP_MAMMARY_GLAND_MORPHOGENESIS	25	0.676165	1.5975	0.00822079	0.0319328	1	2332	tags=48%, list=21%, signal=61%
GOBP_MACROPHAGE_DIFFERENTIATION	48	0.621641	1.59686	0.00376304	0.0321641	1	1082	tags=29%, list=10%, signal=32%
GOBP_POSITIVE_REGULATION_OF_MITOTIC_NUCLEAR_DIVISION	32	0.649147	1.59682	0.00749149	0.0321134	1	1071	tags=28%, list=10%, signal=31%
GOBP_REGULATION_OF_MONOATOMIC_CATION_TRANSMEMBRANE_TRANSPORT	140	0.578299	1.5965	0	0.0322135	1	2213	tags=34%, list=20%, signal=42%
GOBP_REGULATION_OF_CELL_ADHESION_MEDIATED_BY_INTEGRIN	31	0.650535	1.59642	0.00694286	0.0321823	1	1269	tags=32%, list=11%, signal=36%
GOBP_ADAPTIVE_IMMUNE_RESPONSE_BASED_ON_SOMATIC_RECOMBINATION_OF_IMMUNE_RECEPTORS_BUILT_FROM_IMMUNOGLOBULIN_SUPERFAMILY_DOMAINS	216	0.571523	1.59641	0	0.0321177	1	2404	tags=41%, list=22%, signal=51%
GOBP_REGULATION_OF_PRODUCTION_OF_MOLECULAR_MEDIATOR_OF_IMMUNE_RESPONSE	135	0.579047	1.5961	0	0.0322062	1	1346	tags=27%, list=12%, signal=30%
GOBP_HEART_MORPHOGENESIS	134	0.579269	1.5957	0	0.0323294	1	2109	tags=37%, list=19%, signal=45%
GOBP_NEGATIVE_REGULATION_OF_ENDOTHELIAL_CELL_APOPTOTIC_PROCESS	20	0.696714	1.59552	0.0105032	0.0323433	1	1508	tags=45%, list=14%, signal=52%
GOBP_REGULATION_OF_CELL_CELL_ADHESION	318	0.568922	1.59527	0	0.0324002	1	2413	tags=42%, list=22%, signal=52%
GOBP_REGULATION_OF_T_HELPER_17_TYPE_IMMUNE_RESPONSE	22	0.687702	1.59463	0.00817504	0.0326329	1	2247	tags=64%, list=20%, signal=80%
GOBP_NEGATIVE_REGULATION_OF_ENDOTHELIAL_CELL_PROLIFERATION	25	0.674802	1.59443	0.00863803	0.032661	1	1891	tags=40%, list=17%, signal=48%
GOBP_POSITIVE_REGULATION_OF_INFLAMMATORY_RESPONSE	103	0.584529	1.59409	0.000202984	0.0327554	1	2368	tags=43%, list=21%, signal=54%
GOBP_REGULATION_OF_TRANSMEMBRANE_TRANSPORT	259	0.569992	1.5939	0	0.0327743	1	2119	tags=34%, list=19%, signal=41%
GOBP_LYMPHOCYTE_MEDIATED_IMMUNITY	191	0.575189	1.59348	0	0.0328924	1	2404	tags=39%, list=22%, signal=49%
GOBP_ONE_CARBON_COMPOUND_TRANSPORT	19	0.704651	1.59269	0.0101222	0.0332058	1	555	tags=26%, list=5%, signal=28%
GOBP_NERVE_DEVELOPMENT	41	0.631498	1.59269	0.00503833	0.0331396	1	1374	tags=34%, list=12%, signal=39%
BIOCARTA_NO1_PATHWAY	17	0.717591	1.59256	0.00887167	0.0331309	1	2048	tags=59%, list=18%, signal=72%
WP_STRIATED_MUSCLE_CONTRACTION_PATHWAY	17	0.713948	1.59245	0.0110294	0.0331149	1	3036	tags=88%, list=27%, signal=121%
GOBP_T_CELL_DIFFERENTIATION	224	0.56998	1.59239	0	0.0330765	1	1879	tags=34%, list=17%, signal=40%
GOBP_CELL_MATRIX_ADHESION	157	0.574999	1.59238	0	0.0330126	1	2230	tags=41%, list=20%, signal=51%
GOBP_POSITIVE_REGULATION_OF_SMOOTH_MUSCLE_CELL_PROLIFERATION	65	0.600605	1.59229	0.00114835	0.032995	1	1934	tags=43%, list=17%, signal=52%
GOBP_POSITIVE_REGULATION_OF_MONOATOMIC_ION_TRANSPORT	98	0.58503	1.59227	0.000101926	0.0329448	1	2166	tags=39%, list=19%, signal=48%
KEGG_BASAL_CELL_CARCINOMA	24	0.681239	1.59226	0.00702214	0.0328804	1	1362	tags=50%, list=12%, signal=57%
GOBP_NEGATIVE_REGULATION_OF_VASCULATURE_DEVELOPMENT	62	0.604016	1.59204	0.00157332	0.0329297	1	2115	tags=44%, list=19%, signal=53%
GOBP_ENDOTHELIAL_CELL_DEVELOPMENT	49	0.615517	1.59183	0.00342649	0.0329622	1	2048	tags=43%, list=18%, signal=52%
GOBP_POSITIVE_REGULATION_OF_DEVELOPMENTAL_GROWTH	88	0.589284	1.59177	0.000102491	0.0329289	1	1322	tags=26%, list=12%, signal=29%
GOBP_POSITIVE_REGULATION_OF_IMMUNE_EFFECTOR_PROCESS	180	0.573036	1.59163	0	0.0329313	1	2009	tags=34%, list=18%, signal=41%
GOBP_NEGATIVE_REGULATION_OF_TRANSPORTER_ACTIVITY	34	0.644002	1.59152	0.00583942	0.0329265	1	716	tags=18%, list=6%, signal=19%
GOBP_EXTERNAL_ENCAPSULATING_STRUCTURE_ORGANIZATION	173	0.574688	1.59137	0	0.0329304	1	2769	tags=49%, list=25%, signal=64%
GOBP_DENDRITIC_CELL_DIFFERENTIATION	34	0.645182	1.59062	0.0059457	0.0332361	1	2442	tags=44%, list=22%, signal=56%
GOBP_GLIAL_CELL_ACTIVATION	41	0.628196	1.58969	0.00383856	0.0336367	1	2574	tags=46%, list=23%, signal=60%
GOBP_REGULATION_OF_HEMOPOIESIS	302	0.567251	1.58956	0	0.0336307	1	2413	tags=40%, list=22%, signal=50%
GOBP_SEMAPHORIN_PLEXIN_SIGNALING_PATHWAY	28	0.661122	1.5893	0.00720177	0.0336999	1	1241	tags=29%, list=11%, signal=32%
GOBP_MESENCHYME_DEVELOPMENT	174	0.573244	1.58909	0	0.0337391	1	1879	tags=31%, list=17%, signal=37%
WP_HEMATOPOIETIC_STEM_CELL_DIFFERENTIATION	36	0.637996	1.58855	0.00557724	0.0339216	1	1767	tags=47%, list=16%, signal=56%
GOBP_REGULATION_OF_ACTIN_FILAMENT_BUNDLE_ASSEMBLY	83	0.59062	1.58855	0.000308293	0.0338575	1	1791	tags=39%, list=16%, signal=46%
GOBP_POSITIVE_REGULATION_OF_GLIAL_CELL_PROLIFERATION	19	0.699395	1.58809	0.0118358	0.0340176	1	2419	tags=68%, list=22%, signal=87%
GOBP_BROWN_FAT_CELL_DIFFERENTIATION	36	0.636243	1.58806	0.00591188	0.0339668	1	1050	tags=31%, list=9%, signal=34%
WP_GPCRS_CLASS_A_RHODOPSIN_LIKE	57	0.606542	1.58765	0.00201763	0.0341048	1	2119	tags=51%, list=19%, signal=63%
GOBP_REGULATION_OF_RECEPTOR_SIGNALING_PATHWAY_VIA_STAT	63	0.59945	1.58762	0.00219459	0.0340501	1	2095	tags=33%, list=19%, signal=41%
GOBP_REGULATION_OF_NEUROINFLAMMATORY_RESPONSE	30	0.653551	1.58725	0.00643678	0.0341632	1	1172	tags=37%, list=11%, signal=41%
GOBP_GLIAL_CELL_PROLIFERATION	41	0.627823	1.58647	0.00372807	0.0344735	1	1451	tags=34%, list=13%, signal=39%
GOBP_POSITIVE_REGULATION_OF_GLIOGENESIS	46	0.618453	1.58611	0.00400476	0.0345854	1	1322	tags=33%, list=12%, signal=37%
GOBP_POSITIVE_REGULATION_OF_INTERLEUKIN_4_PRODUCTION	17	0.71692	1.58558	0.0108696	0.0347852	1	2272	tags=65%, list=20%, signal=81%
GOBP_POSITIVE_REGULATION_OF_MAPK_CASCADE	282	0.565014	1.58413	0	0.0354573	1	2128	tags=35%, list=19%, signal=42%
WP_HIPPO_SIGNALING_REGULATION_PATHWAYS	58	0.604239	1.58406	0.00295577	0.0354219	1	1729	tags=33%, list=16%, signal=39%
GOBP_LEUKOCYTE_CELL_CELL_ADHESION	280	0.565691	1.58388	0	0.035449	1	2476	tags=43%, list=22%, signal=53%
GOBP_REGULATION_OF_CYCLASE_ACTIVITY	22	0.681124	1.58356	0.0096258	0.0355429	1	2166	tags=36%, list=19%, signal=45%
GOBP_T_CELL_ACTIVATION	387	0.561007	1.58229	0	0.0361109	1	1891	tags=34%, list=17%, signal=40%
GOBP_REGULATION_OF_CELL_MATRIX_ADHESION	89	0.586336	1.58201	0.00091893	0.0361885	1	2115	tags=39%, list=19%, signal=48%
GOBP_NEGATIVE_REGULATION_OF_SYNAPTIC_TRANSMISSION	22	0.680822	1.58141	0.0124261	0.0364347	1	1807	tags=45%, list=16%, signal=54%
GOBP_REGULATION_OF_TRANS_SYNAPTIC_SIGNALING	246	0.565634	1.58123	0	0.0364559	1	2005	tags=33%, list=18%, signal=39%
WP_FIBRIN_COMPLEMENT_RECEPTOR_3_SIGNALING_PATHWAY	38	0.631226	1.58042	0.00633897	0.0368073	1	956	tags=24%, list=9%, signal=26%
GOBP_NITRIC_OXIDE_SYNTHASE_BIOSYNTHETIC_PROCESS	16	0.719815	1.58004	0.0127926	0.0369377	1	643	tags=31%, list=6%, signal=33%
GOBP_CELL_MATURATION	96	0.579831	1.58002	0.000203853	0.0368774	1	2069	tags=33%, list=19%, signal=41%
GOBP_ENDOCHONDRAL_BONE_MORPHOGENESIS	33	0.641695	1.57964	0.0077502	0.0370022	1	1981	tags=42%, list=18%, signal=51%
GOBP_OUTFLOW_TRACT_MORPHOGENESIS	39	0.627467	1.5794	0.00618375	0.0370474	1	2404	tags=46%, list=22%, signal=59%
GOBP_ADAPTIVE_IMMUNE_RESPONSE	298	0.56321	1.57872	0	0.0373382	1	2404	tags=42%, list=22%, signal=52%
WP_SUDDEN_INFANT_DEATH_SYNDROME_SIDS_SUSCEPTIBILITY_PATHWAYS	88	0.584065	1.57789	0.000715381	0.0376932	1	2332	tags=42%, list=21%, signal=53%
GOBP_REGULATION_OF_MUSCLE_CONTRACTION	75	0.589123	1.57789	0.00165221	0.0376244	1	1544	tags=31%, list=14%, signal=35%
GOBP_POSITIVE_REGULATION_OF_CELL_ADHESION	325	0.561759	1.57769	0	0.0376616	1	2048	tags=36%, list=18%, signal=43%
GOBP_NEGATIVE_REGULATION_OF_NOTCH_SIGNALING_PATHWAY	25	0.66588	1.57698	0.00894013	0.0379591	1	887	tags=24%, list=8%, signal=26%
GOBP_VASCULATURE_DEVELOPMENT	472	0.558469	1.57688	0	0.0379405	1	2420	tags=37%, list=22%, signal=45%
GOBP_POSITIVE_REGULATION_OF_MUSCLE_CONTRACTION	19	0.698587	1.57663	0.0133995	0.0380001	1	1257	tags=42%, list=11%, signal=47%
GOBP_MESODERM_DEVELOPMENT	62	0.597058	1.57652	0.00199015	0.0379915	1	2048	tags=40%, list=18%, signal=49%
GOBP_POSITIVE_REGULATION_OF_TRANSMEMBRANE_TRANSPORT	104	0.57801	1.5763	0.000609508	0.0380263	1	2119	tags=37%, list=19%, signal=45%
HALLMARK_ANGIOGENESIS	24	0.666752	1.57587	0.0109485	0.0381947	1	2404	tags=54%, list=22%, signal=69%
GOBP_NEGATIVE_REGULATION_OF_CELL_CELL_ADHESION	128	0.57531	1.57547	0.000100695	0.0383506	1	2298	tags=42%, list=21%, signal=53%
GOBP_NEGATIVE_REGULATION_OF_G_PROTEIN_COUPLED_RECEPTOR_SIGNALING_PATHWAY	30	0.645167	1.57506	0.00949657	0.0384952	1	1580	tags=37%, list=14%, signal=43%
GOBP_REGULATION_OF_EPIDERMIS_DEVELOPMENT	34	0.636851	1.57462	0.00803077	0.0386569	1	1409	tags=35%, list=13%, signal=40%
GOBP_POSITIVE_REGULATION_OF_CALCIUM_ION_TRANSMEMBRANE_TRANSPORT	39	0.626368	1.57411	0.00709534	0.0388584	1	2102	tags=41%, list=19%, signal=50%
GOBP_NEURON_MATURATION	28	0.652202	1.57373	0.0107676	0.0389953	1	1585	tags=36%, list=14%, signal=42%
GOBP_CARDIAC_MUSCLE_TISSUE_MORPHOGENESIS	24	0.671487	1.5736	0.0103485	0.038994	1	2094	tags=50%, list=19%, signal=61%
WP_WNT_SIGNALING_PATHWAY_AND_PLURIPOTENCY	66	0.594093	1.57325	0.00239733	0.0391152	1	1366	tags=27%, list=12%, signal=31%
GOBP_FIBROBLAST_GROWTH_FACTOR_RECEPTOR_SIGNALING_PATHWAY	41	0.617732	1.57312	0.00693069	0.0391118	1	1962	tags=39%, list=18%, signal=47%
WP_TP53_NETWORK	16	0.715923	1.57306	0.0156764	0.0390717	1	1726	tags=63%, list=15%, signal=74%
GOBP_REGULATION_OF_CELL_SUBSTRATE_ADHESION	150	0.568254	1.57238	0	0.0393772	1	2404	tags=40%, list=22%, signal=50%
GOBP_REGULATION_OF_LONG_TERM_SYNAPTIC_POTENTIATION	24	0.668052	1.57231	0.0103596	0.039339	1	1509	tags=33%, list=14%, signal=38%
GOBP_BONE_GROWTH	17	0.708498	1.57229	0.0137609	0.0392787	1	1981	tags=53%, list=18%, signal=64%
GOBP_REGULATION_OF_VASCULATURE_DEVELOPMENT	190	0.565296	1.57211	0	0.0393062	1	1491	tags=26%, list=13%, signal=30%
GOBP_POSITIVE_REGULATION_OF_MACROPHAGE_ACTIVATION	21	0.682705	1.57148	0.0136804	0.0395891	1	2359	tags=57%, list=21%, signal=72%
GOBP_POSITIVE_REGULATION_OF_INTERLEUKIN_12_PRODUCTION	32	0.636412	1.57131	0.0114577	0.0396056	1	1955	tags=34%, list=18%, signal=42%
GOBP_GLIAL_CELL_DIFFERENTIATION	145	0.569338	1.57105	0	0.0396823	1	1662	tags=28%, list=15%, signal=32%
GOBP_NEGATIVE_REGULATION_OF_CYTOKINE_PRODUCTION	205	0.56337	1.56995	0	0.0402217	1	2359	tags=39%, list=21%, signal=48%
GOBP_PHENOL_CONTAINING_COMPOUND_METABOLIC_PROCESS	50	0.606672	1.56977	0.00365474	0.0402415	1	1548	tags=30%, list=14%, signal=35%
GOBP_GLIOGENESIS	208	0.563953	1.56975	0	0.0401807	1	1662	tags=28%, list=15%, signal=32%
GOBP_POSITIVE_REGULATION_OF_FATTY_ACID_METABOLIC_PROCESS	23	0.67108	1.5697	0.0124805	0.0401421	1	214	tags=17%, list=2%, signal=18%
GOBP_DIGESTION	43	0.615318	1.56953	0.00731841	0.040162	1	1736	tags=37%, list=16%, signal=44%
GOBP_REGULATION_OF_SIGNALING_RECEPTOR_ACTIVITY	56	0.600353	1.56945	0.00232141	0.0401348	1	1593	tags=30%, list=14%, signal=35%
GOBP_NEGATIVE_REGULATION_OF_REPRODUCTIVE_PROCESS	34	0.630083	1.56936	0.010257	0.0401155	1	674	tags=24%, list=6%, signal=25%
WP_LDL_INFLUENCE_ON_CD14_AND_TLR4	21	0.680197	1.56935	0.0155572	0.0400522	1	1601	tags=43%, list=14%, signal=50%
WP_PHOSPHODIESTERASES_IN_NEURONAL_FUNCTION	23	0.672724	1.56933	0.0114218	0.0399892	1	2083	tags=48%, list=19%, signal=59%
GOBP_CELLULAR_RESPONSE_TO_AMYLOID_BETA	33	0.635427	1.56897	0.00883052	0.0401212	1	2128	tags=52%, list=19%, signal=63%
GOBP_ACTIN_FILAMENT_SEVERING	15	0.719227	1.5681	0.0158277	0.0405349	1	1448	tags=27%, list=13%, signal=31%
GOBP_POSITIVE_REGULATION_OF_WOUND_HEALING	35	0.633162	1.568	0.00762076	0.0405247	1	1431	tags=34%, list=13%, signal=39%
GOBP_REGULATION_OF_MULTICELLULAR_ORGANISM_GROWTH	39	0.623648	1.56789	0.00661594	0.0405114	1	977	tags=26%, list=9%, signal=28%
GOBP_CARDIAC_SEPTUM_MORPHOGENESIS	35	0.63116	1.56771	0.00914634	0.0405298	1	2404	tags=46%, list=22%, signal=58%
GOBP_RESPONSE_TO_CORTICOSTEROID	79	0.580736	1.56767	0.00195112	0.0404827	1	1606	tags=33%, list=14%, signal=38%
GOBP_HEMOSTASIS	151	0.568148	1.56765	0	0.0404265	1	1891	tags=30%, list=17%, signal=36%
GOBP_OVULATION_CYCLE	35	0.630932	1.56765	0.00904321	0.0403591	1	577	tags=23%, list=5%, signal=24%
GOBP_NEGATIVE_REGULATION_OF_CELL_ACTIVATION	143	0.567059	1.56701	0.000100573	0.0406398	1	2393	tags=42%, list=21%, signal=53%
GOBP_ICOSANOID_TRANSPORT	27	0.652212	1.5665	0.0122836	0.040851	1	1145	tags=37%, list=10%, signal=41%
GOBP_NEGATIVE_REGULATION_OF_CELL_JUNCTION_ASSEMBLY	21	0.679038	1.56617	0.0157595	0.0409697	1	956	tags=29%, list=9%, signal=31%
GOBP_CARDIAC_CONDUCTION	40	0.618927	1.56589	0.00729443	0.0410476	1	2166	tags=40%, list=19%, signal=49%
GOBP_CHEMOKINE_PRODUCTION	72	0.58871	1.56555	0.00176844	0.0411706	1	2283	tags=44%, list=20%, signal=56%
GOBP_TISSUE_REMODELING	110	0.572743	1.56545	0.000404367	0.0411597	1	2664	tags=45%, list=24%, signal=59%
GOBP_POSITIVE_REGULATION_OF_PEPTIDYL_TYROSINE_PHOSPHORYLATION	98	0.57591	1.56521	0.000610874	0.0412205	1	1646	tags=35%, list=15%, signal=40%
GOBP_ASTROCYTE_DEVELOPMENT	29	0.643842	1.56515	0.0103711	0.0411857	1	1255	tags=28%, list=11%, signal=31%
GOBP_POSITIVE_REGULATION_OF_INTERLEUKIN_10_PRODUCTION	31	0.639061	1.56506	0.0122993	0.0411606	1	994	tags=29%, list=9%, signal=32%
GOBP_NEGATIVE_REGULATION_OF_PRODUCTION_OF_MOLECULAR_MEDIATOR_OF_IMMUNE_RESPONSE	24	0.663498	1.56487	0.0123952	0.0411948	1	2706	tags=54%, list=24%, signal=71%
GOBP_MAMMARY_GLAND_DUCT_MORPHOGENESIS	18	0.696644	1.5647	0.0159428	0.0412222	1	1362	tags=39%, list=12%, signal=44%
GOBP_SKELETAL_MUSCLE_CONTRACTION	19	0.691271	1.56436	0.0160831	0.0413397	1	2102	tags=53%, list=19%, signal=65%
GOBP_REGULATION_OF_OSSIFICATION	73	0.584808	1.56337	0.0018572	0.0418285	1	2433	tags=51%, list=22%, signal=64%
GOBP_ASTROCYTE_DIFFERENTIATION	54	0.598106	1.56336	0.00425713	0.0417641	1	1255	tags=24%, list=11%, signal=27%
GOBP_CD8_POSITIVE_ALPHA_BETA_T_CELL_ACTIVATION	22	0.672566	1.56324	0.014127	0.0417619	1	890	tags=36%, list=8%, signal=39%
GOBP_SMOOTH_MUSCLE_CELL_PROLIFERATION	100	0.573473	1.5629	0.000915099	0.0418877	1	1934	tags=40%, list=17%, signal=48%
GOBP_ESTABLISHMENT_OF_SKIN_BARRIER	17	0.704066	1.56223	0.0165165	0.0422135	1	1997	tags=65%, list=18%, signal=79%
GOBP_ENDOTHELIUM_DEVELOPMENT	90	0.576958	1.56216	0.0005113	0.0421844	1	2048	tags=37%, list=18%, signal=45%
GOBP_SMOOTH_MUSCLE_CONTRACTION	52	0.602816	1.56215	0.00458227	0.0421221	1	2153	tags=40%, list=19%, signal=50%
WP_MYOMETRIAL_RELAXATION_AND_CONTRACTION_PATHWAYS	105	0.572175	1.5619	0.000607287	0.0421999	1	1938	tags=31%, list=17%, signal=38%
GOBP_CILIUM_MOVEMENT	66	0.590126	1.56058	0.00135515	0.0428849	1	1932	tags=36%, list=17%, signal=44%
KEGG_P53_SIGNALING_PATHWAY	61	0.591783	1.56028	0.00325904	0.0429918	1	1749	tags=36%, list=16%, signal=43%
GOBP_PHOTORECEPTOR_CELL_DIFFERENTIATION	26	0.656156	1.5595	0.0127919	0.0433668	1	399	tags=15%, list=4%, signal=16%
GOBP_FOREBRAIN_GENERATION_OF_NEURONS	26	0.651669	1.55896	0.0160132	0.0435995	1	947	tags=23%, list=9%, signal=25%
GOBP_NEGATIVE_REGULATION_OF_EPITHELIAL_CELL_APOPTOTIC_PROCESS	36	0.623896	1.5589	0.00875814	0.0435668	1	1531	tags=39%, list=14%, signal=45%
WP_HEART_DEVELOPMENT	21	0.67296	1.55827	0.0171867	0.0438738	1	2730	tags=62%, list=25%, signal=82%
GOBP_CHONDROCYTE_DIFFERENTIATION	64	0.588621	1.55787	0.00250574	0.0440366	1	2670	tags=47%, list=24%, signal=61%
GOBP_PROTEIN_DNA_COMPLEX_ASSEMBLY	167	0.562003	1.55751	0	0.0441687	1	854	tags=16%, list=8%, signal=17%
GOBP_RESPONSE_TO_NICOTINE	23	0.66601	1.55733	0.0164653	0.0442018	1	1451	tags=39%, list=13%, signal=45%
GOBP_REGULATION_OF_HOMOTYPIC_CELL_CELL_ADHESION	24	0.661148	1.55728	0.01293	0.0441582	1	1474	tags=38%, list=13%, signal=43%
GOBP_MUSCLE_TISSUE_DEVELOPMENT	225	0.558307	1.55709	0	0.0441993	1	1934	tags=35%, list=17%, signal=42%
GOBP_NEGATIVE_REGULATION_OF_CELL_MATRIX_ADHESION	28	0.64524	1.55706	0.014304	0.0441428	1	2592	tags=50%, list=23%, signal=65%
GOBP_NEGATIVE_REGULATION_OF_INTERLEUKIN_2_PRODUCTION	17	0.700292	1.55683	0.0169147	0.0442032	1	1219	tags=47%, list=11%, signal=53%
GOBP_REGULATION_OF_PROTEIN_DEPOLYMERIZATION	61	0.59065	1.55645	0.00304846	0.0443444	1	1580	tags=28%, list=14%, signal=32%
GOBP_REPLACEMENT_OSSIFICATION	15	0.717467	1.55645	0.0156048	0.044273	1	1841	tags=47%, list=17%, signal=56%
WP_FOCAL_ADHESION	153	0.562645	1.55625	0	0.0443214	1	2208	tags=37%, list=20%, signal=45%
WP_TH17_CELL_DIFFERENTIATION_PATHWAY	49	0.601624	1.55618	0.00589559	0.04429	1	2664	tags=53%, list=24%, signal=69%
GOBP_MESENCHYME_MORPHOGENESIS	24	0.660928	1.55609	0.0146011	0.0442714	1	1934	tags=38%, list=17%, signal=45%
GOBP_DIGESTIVE_SYSTEM_DEVELOPMENT	65	0.588423	1.55599	0.00271768	0.0442583	1	1434	tags=26%, list=13%, signal=30%
GOBP_EMBRYONIC_PLACENTA_MORPHOGENESIS	16	0.70849	1.55533	0.0171685	0.0445731	1	1879	tags=50%, list=17%, signal=60%
GOBP_CELL_SUBSTRATE_ADHESION	235	0.556341	1.5553	0	0.0445185	1	2404	tags=40%, list=22%, signal=49%
GOBP_AUTONOMIC_NERVOUS_SYSTEM_DEVELOPMENT	18	0.690786	1.55521	0.0199975	0.0445034	1	1873	tags=44%, list=17%, signal=53%
GOBP_EXOCRINE_SYSTEM_DEVELOPMENT	23	0.665	1.55494	0.0154303	0.0445832	1	1534	tags=39%, list=14%, signal=45%
GOBP_T_HELPER_17_CELL_DIFFERENTIATION	23	0.665227	1.55482	0.0138938	0.0445823	1	2247	tags=57%, list=20%, signal=71%
GOBP_POSITIVE_REGULATION_OF_LEUKOCYTE_CELL_CELL_ADHESION	190	0.559082	1.55482	0	0.0445133	1	2476	tags=43%, list=22%, signal=55%
GOBP_MEMORY	59	0.590491	1.55467	0.00411523	0.0445201	1	1738	tags=34%, list=16%, signal=40%
GOBP_CARDIAC_CHAMBER_DEVELOPMENT	85	0.576659	1.55456	0.00122712	0.0445105	1	2109	tags=39%, list=19%, signal=48%
KEGG_DORSO_VENTRAL_AXIS_FORMATION	19	0.685836	1.55432	0.0169533	0.0445722	1	2730	tags=53%, list=25%, signal=70%
GOBP_MUSCLE_CELL_DEVELOPMENT	97	0.574007	1.55404	0.000610749	0.0446685	1	1537	tags=30%, list=14%, signal=34%
GOBP_PLACENTA_DEVELOPMENT	94	0.572079	1.55403	0.000917712	0.0446026	1	2030	tags=30%, list=18%, signal=36%
GOBP_MUSCLE_CELL_PROLIFERATION	135	0.565742	1.55388	0	0.0446218	1	1934	tags=36%, list=17%, signal=43%
GOBP_NUCLEOTIDE_BINDING_DOMAIN_LEUCINE_RICH_REPEAT_CONTAINING_RECEPTOR_SIGNALING_PATHWAY	26	0.65196	1.55358	0.0151107	0.0447271	1	1714	tags=50%, list=15%, signal=59%
KEGG_TGF_BETA_SIGNALING_PATHWAY	58	0.594109	1.55353	0.00338338	0.0446803	1	2444	tags=38%, list=22%, signal=48%
GOBP_CELL_JUNCTION_ORGANIZATION	412	0.550785	1.55335	0	0.044718	1	2078	tags=34%, list=19%, signal=41%
GOBP_LEUKOCYTE_MEDIATED_IMMUNITY	260	0.555246	1.55328	0	0.0446867	1	2420	tags=36%, list=22%, signal=45%
WP_ECTODERM_DIFFERENTIATION	81	0.578436	1.55322	0.00236382	0.0446593	1	1321	tags=26%, list=12%, signal=29%
GOBP_REGULATION_OF_MEMBRANE_DEPOLARIZATION	27	0.646026	1.55312	0.0131929	0.0446444	1	1229	tags=33%, list=11%, signal=37%
GOBP_GLIAL_CELL_DEVELOPMENT	79	0.579007	1.55307	0.00185128	0.0446045	1	1662	tags=30%, list=15%, signal=35%
GOBP_REGULATION_OF_ENDOTHELIAL_CELL_MIGRATION	122	0.566016	1.553	0	0.0445717	1	2554	tags=39%, list=23%, signal=50%
GOBP_SENSORY_ORGAN_DEVELOPMENT	270	0.554884	1.55263	0	0.0447241	1	1581	tags=27%, list=14%, signal=31%
GOBP_C21_STEROID_HORMONE_METABOLIC_PROCESS	18	0.692142	1.55237	0.0159521	0.0448126	1	1619	tags=44%, list=15%, signal=52%
GOBP_WOUND_HEALING	272	0.555451	1.55221	0	0.0448326	1	2174	tags=36%, list=20%, signal=44%
GOBP_POSITIVE_REGULATION_OF_ENDOTHELIAL_CELL_PROLIFERATION	61	0.588804	1.5513	0.00356993	0.0452947	1	1351	tags=26%, list=12%, signal=30%
KEGG_MAPK_SIGNALING_PATHWAY	186	0.558334	1.55097	0	0.0454211	1	2076	tags=33%, list=19%, signal=40%
GOBP_INTERLEUKIN_12_PRODUCTION	48	0.60277	1.55097	0.00719116	0.0453517	1	2368	tags=38%, list=21%, signal=47%
GOBP_MYELOID_DENDRITIC_CELL_ACTIVATION	21	0.674083	1.5508	0.0145631	0.0453867	1	2046	tags=43%, list=18%, signal=52%
GOBP_COLUMNAR_CUBOIDAL_EPITHELIAL_CELL_DIFFERENTIATION	60	0.589623	1.55051	0.00588792	0.0454805	1	1981	tags=38%, list=18%, signal=46%
GOBP_ZYMOGEN_ACTIVATION	37	0.618887	1.54995	0.0117201	0.0457432	1	1764	tags=38%, list=16%, signal=45%
WP_NRP1_TRIGGERED_SIGNALING_PATHWAYS_IN_PANCREATIC_CANCER	48	0.602289	1.54964	0.00644953	0.0458573	1	1669	tags=31%, list=15%, signal=37%
HALLMARK_ESTROGEN_RESPONSE_LATE	131	0.564877	1.54921	0	0.0460537	1	1891	tags=34%, list=17%, signal=41%
GOBP_SYNAPTIC_SIGNALING	359	0.549943	1.54902	0	0.0461029	1	2041	tags=31%, list=18%, signal=37%
GOBP_REGULATION_OF_SYSTEM_PROCESS	248	0.553762	1.54845	0	0.0463831	1	2094	tags=33%, list=19%, signal=39%
GOBP_MALE_MEIOTIC_NUCLEAR_DIVISION	25	0.650745	1.54842	0.0157229	0.0463267	1	1139	tags=28%, list=10%, signal=31%
GOBP_REGULATION_OF_NATURAL_KILLER_CELL_MEDIATED_IMMUNITY	27	0.645594	1.54722	0.0155265	0.0469882	1	1715	tags=41%, list=15%, signal=48%
GOBP_NEGATIVE_REGULATION_OF_IMMUNE_SYSTEM_PROCESS	340	0.550451	1.547	0	0.047046	1	2309	tags=39%, list=21%, signal=47%
GOBP_SKIN_EPIDERMIS_DEVELOPMENT	65	0.58519	1.54643	0.0042896	0.0473284	1	2225	tags=43%, list=20%, signal=54%
GOBP_CHLORIDE_TRANSPORT	46	0.603225	1.54568	0.00693016	0.0477152	1	993	tags=26%, list=9%, signal=29%
WP_VITAMIN_B12_METABOLISM	30	0.634742	1.54518	0.0151811	0.0479472	1	1352	tags=33%, list=12%, signal=38%
GOBP_POSITIVE_REGULATION_OF_CELL_ACTIVATION	279	0.552625	1.54439	0	0.0483647	1	2413	tags=41%, list=22%, signal=50%
GOBP_MYELOID_LEUKOCYTE_ACTIVATION	166	0.556474	1.54409	0	0.0484794	1	2487	tags=39%, list=22%, signal=49%
GOBP_REGULATION_OF_PROTEIN_MATURATION	46	0.603359	1.54365	0.00799913	0.048686	1	1764	tags=33%, list=16%, signal=39%
GOBP_DIGESTIVE_SYSTEM_PROCESS	39	0.613515	1.5434	0.00981149	0.0487723	1	1736	tags=38%, list=16%, signal=45%
WP_NCRNAS_INVOLVED_IN_WNT_SIGNALING_IN_HEPATOCELLULAR_CARCINOMA	48	0.597222	1.54336	0.00899242	0.0487282	1	1396	tags=35%, list=13%, signal=40%
GOBP_L_ALPHA_AMINO_ACID_TRANSMEMBRANE_TRANSPORT	42	0.609614	1.54332	0.00946681	0.0486771	1	1201	tags=33%, list=11%, signal=37%
GOBP_REGULATION_OF_NEUTROPHIL_MIGRATION	31	0.630937	1.54312	0.0126438	0.048726	1	2385	tags=42%, list=21%, signal=53%
GOBP_POSITIVE_REGULATION_OF_STRESS_ACTIVATED_PROTEIN_KINASE_SIGNALING_CASCADE	87	0.570539	1.54292	0.0015328	0.0487765	1	1255	tags=28%, list=11%, signal=31%
GOBP_REGULATION_OF_MACROPHAGE_ACTIVATION	44	0.604303	1.54271	0.00761615	0.0488322	1	2359	tags=43%, list=21%, signal=55%
GOBP_REGULATION_OF_MIRNA_TRANSCRIPTION	51	0.594006	1.54264	0.00835476	0.048799	1	2257	tags=49%, list=20%, signal=61%
GOBP_MEMBRANE_DEPOLARIZATION	42	0.606185	1.54255	0.00935902	0.0487917	1	2444	tags=45%, list=22%, signal=58%
GOBP_SINGLE_FERTILIZATION	55	0.591067	1.54249	0.00510204	0.0487583	1	2098	tags=29%, list=19%, signal=36%
GOBP_SENSORY_SYSTEM_DEVELOPMENT	197	0.553952	1.5422	0	0.048873	1	2152	tags=33%, list=19%, signal=40%
WP_HEPATITIS_C_AND_HEPATOCELLULAR_CARCINOMA	41	0.608214	1.54166	0.00878542	0.0491361	1	1490	tags=32%, list=13%, signal=36%
WP_PHOTODYNAMIC_THERAPY_INDUCED_AP_1_SURVIVAL_SIGNALING	44	0.602597	1.54148	0.00966236	0.0491812	1	1888	tags=36%, list=17%, signal=44%
GOBP_CARTILAGE_DEVELOPMENT_INVOLVED_IN_ENDOCHONDRAL_BONE_MORPHOGENESIS	20	0.675957	1.54137	0.0185524	0.0491711	1	1981	tags=50%, list=18%, signal=61%
WP_FBXL10_ENHANCEMENT_OF_MAP_ERK_SIGNALING_IN_DIFFUSE_LARGE_B_CELL_LYMPHOMA	18	0.689881	1.54128	0.0187327	0.0491526	1	1208	tags=28%, list=11%, signal=31%
GOBP_POSITIVE_REGULATION_OF_STRESS_FIBER_ASSEMBLY	41	0.607832	1.54128	0.0111597	0.0490816	1	1791	tags=44%, list=16%, signal=52%
GOBP_SUPEROXIDE_ANION_GENERATION	28	0.641727	1.54102	0.0149494	0.0491664	1	1927	tags=25%, list=17%, signal=30%
GOBP_EXTRACELLULAR_MATRIX_DISASSEMBLY	38	0.615405	1.54093	0.00986915	0.049145	1	1872	tags=34%, list=17%, signal=41%
GOBP_REGULATION_OF_MORPHOGENESIS_OF_AN_EPITHELIUM	26	0.646323	1.54086	0.0158675	0.0491235	1	1377	tags=42%, list=12%, signal=48%
GOBP_RESPONSE_TO_WOUNDING	356	0.547197	1.54083	0	0.0490675	1	2432	tags=38%, list=22%, signal=47%
GOBP_POSITIVE_REGULATION_OF_ENDOTHELIAL_CELL_MIGRATION	82	0.574617	1.54081	0.00215716	0.0490033	1	1333	tags=24%, list=12%, signal=28%
GOBP_MONONUCLEAR_CELL_MIGRATION	132	0.559605	1.54067	0.000302176	0.0490233	1	1950	tags=32%, list=18%, signal=38%
GOBP_EMBRYONIC_CRANIAL_SKELETON_MORPHOGENESIS	26	0.645945	1.54062	0.0169631	0.0489872	1	1378	tags=27%, list=12%, signal=31%
GOBP_POSITIVE_REGULATION_OF_LOCOMOTION	383	0.548474	1.54053	0	0.0489693	1	2426	tags=37%, list=22%, signal=46%
GOBP_GLIAL_CELL_MIGRATION	45	0.601016	1.54037	0.00964874	0.0489976	1	2095	tags=40%, list=19%, signal=49%
GOBP_LEUKOCYTE_ACTIVATION_INVOLVED_IN_INFLAMMATORY_RESPONSE	38	0.610108	1.54031	0.0127806	0.0489568	1	2574	tags=47%, list=23%, signal=61%
GOBP_POSITIVE_REGULATION_OF_LYMPHOCYTE_DIFFERENTIATION	97	0.56702	1.54009	0.0012215	0.049029	1	1825	tags=34%, list=16%, signal=40%
GOBP_POSITIVE_REGULATION_OF_INTERLEUKIN_6_PRODUCTION	75	0.575516	1.54007	0.00258104	0.0489681	1	2128	tags=36%, list=19%, signal=44%
GOBP_REGULATION_OF_NEURONAL_SYNAPTIC_PLASTICITY	34	0.622622	1.53985	0.0137753	0.0490294	1	1873	tags=32%, list=17%, signal=39%
GOBP_EPITHELIAL_CELL_DEVELOPMENT	133	0.559111	1.53979	0.00030175	0.0489963	1	2733	tags=49%, list=25%, signal=64%
GOBP_RESPONSE_TO_PROGESTERONE	29	0.634587	1.53947	0.0146584	0.0491246	1	1314	tags=31%, list=12%, signal=35%
GOBP_POSITIVE_REGULATION_OF_NATURAL_KILLER_CELL_ACTIVATION	20	0.67109	1.53936	0.0199291	0.0491189	1	1479	tags=40%, list=13%, signal=46%
GOBP_POSITIVE_REGULATION_OF_CHEMOKINE_PRODUCTION	55	0.590679	1.53914	0.00541286	0.0491744	1	2125	tags=42%, list=19%, signal=51%
GOBP_REGULATION_OF_EPITHELIAL_CELL_MIGRATION	164	0.55528	1.53905	0.0001002	0.0491619	1	2444	tags=37%, list=22%, signal=47%
GOBP_REGULATION_OF_CARTILAGE_DEVELOPMENT	34	0.623187	1.53899	0.0129344	0.0491261	1	2670	tags=59%, list=24%, signal=77%
GOBP_PROTEIN_CONTAINING_COMPLEX_REMODELING	15	0.708585	1.5388	0.0219681	0.0491766	1	1145	tags=33%, list=10%, signal=37%
GOBP_RESPONSE_TO_VITAMIN_D	18	0.682767	1.53838	0.0244326	0.0493629	1	1472	tags=44%, list=13%, signal=51%
GOBP_ANATOMICAL_STRUCTURE_MATURATION	133	0.557137	1.53812	0.000503373	0.0494576	1	2069	tags=32%, list=19%, signal=39%
GOBP_POSITIVE_REGULATION_OF_EPITHELIAL_CELL_MIGRATION	115	0.560541	1.5376	0.000504134	0.0497148	1	2426	tags=37%, list=22%, signal=47%
GOBP_NEGATIVE_REGULATION_OF_EPITHELIAL_CELL_PROLIFERATION	80	0.572141	1.5374	0.00235946	0.0497709	1	1891	tags=34%, list=17%, signal=40%
GOBP_MYELOID_LEUKOCYTE_DIFFERENTIATION	176	0.554751	1.53731	0.00010018	0.0497578	1	2393	tags=40%, list=21%, signal=51%
GOBP_MUSCLE_CONTRACTION	156	0.556375	1.53716	0.000100422	0.0497766	1	2166	tags=37%, list=19%, signal=46%
GOBP_REGULATION_OF_CARDIAC_MUSCLE_CELL_PROLIFERATION	17	0.686377	1.53549	0.0240797	0.0507758	1	2771	tags=59%, list=25%, signal=78%
GOBP_REGULATION_OF_DEVELOPMENTAL_GROWTH	180	0.554883	1.53545	0	0.050732	1	1487	tags=26%, list=13%, signal=29%
GOBP_NEGATIVE_REGULATION_OF_ALPHA_BETA_T_CELL_ACTIVATION	33	0.623002	1.5352	0.0135044	0.0508249	1	2706	tags=52%, list=24%, signal=68%
GOBP_NEGATIVE_REGULATION_OF_CYTOKINE_PRODUCTION_INVOLVED_IN_IMMUNE_RESPONSE	18	0.686474	1.53517	0.0192958	0.0507724	1	2539	tags=56%, list=23%, signal=72%
GOBP_REGULATION_OF_MONOOXYGENASE_ACTIVITY	23	0.655224	1.53376	0.0172496	0.0515981	1	1063	tags=35%, list=10%, signal=38%
GOBP_PROTEIN_LOCALIZATION_TO_CELL_JUNCTION	62	0.584272	1.53363	0.00501463	0.0516001	1	1609	tags=32%, list=14%, signal=37%
GOBP_NEGATIVE_REGULATION_OF_TRANSMEMBRANE_RECEPTOR_PROTEIN_SERINE_THREONINE_KINASE_SIGNALING_PATHWAY	94	0.565414	1.53329	0.00163049	0.0517396	1	1387	tags=29%, list=12%, signal=33%
GOBP_NEGATIVE_REGULATION_OF_IMMUNE_RESPONSE	146	0.55468	1.53313	0	0.0517786	1	2615	tags=41%, list=23%, signal=53%
GOBP_REGULATION_OF_VASCULAR_ENDOTHELIAL_GROWTH_FACTOR_RECEPTOR_SIGNALING_PATHWAY	20	0.671672	1.53288	0.0195336	0.0518559	1	1625	tags=40%, list=15%, signal=47%
GOBP_CELL_RECOGNITION	64	0.580116	1.53273	0.00366992	0.0518814	1	2046	tags=34%, list=18%, signal=42%
GOBP_SENSORY_PERCEPTION	198	0.550263	1.53272	0	0.0518181	1	1197	tags=22%, list=11%, signal=24%
GOBP_POSITIVE_REGULATION_OF_OXIDOREDUCTASE_ACTIVITY	28	0.639166	1.53271	0.014776	0.0517464	1	1063	tags=29%, list=10%, signal=32%
GOBP_POSITIVE_REGULATION_OF_RESPONSE_TO_EXTERNAL_STIMULUS	439	0.543742	1.53254	0	0.0517846	1	2137	tags=32%, list=19%, signal=38%
KEGG_CALCIUM_SIGNALING_PATHWAY	91	0.564525	1.53253	0.00224192	0.0517169	1	2166	tags=37%, list=19%, signal=46%
GOBP_DEVELOPMENTAL_MATURATION	185	0.550426	1.53221	0	0.0518529	1	2097	tags=32%, list=19%, signal=39%
GOBP_NEGATIVE_REGULATION_OF_CD4_POSITIVE_ALPHA_BETA_T_CELL_DIFFERENTIATION	18	0.679762	1.53213	0.0235559	0.0518371	1	522	tags=22%, list=5%, signal=23%
GOBP_POSITIVE_REGULATION_OF_TUMOR_NECROSIS_FACTOR_SUPERFAMILY_CYTOKINE_PRODUCTION	83	0.569371	1.53168	0.00184615	0.0520628	1	2072	tags=37%, list=19%, signal=46%
GOBP_NEGATIVE_REGULATION_OF_T_CELL_PROLIFERATION	42	0.602318	1.53101	0.0111293	0.0524307	1	1715	tags=38%, list=15%, signal=45%
GOBP_POSITIVE_REGULATION_OF_NF_KAPPAB_TRANSCRIPTION_FACTOR_ACTIVITY	114	0.560131	1.531	0.000910286	0.0523625	1	2128	tags=35%, list=19%, signal=43%
WP_EXTRAFOLLICULAR_AND_FOLLICULAR_B_CELL_ACTIVATION_BY_SARS_COV_2	47	0.595831	1.53065	0.00908206	0.0525126	1	2386	tags=51%, list=21%, signal=65%
GOBP_EMBRYONIC_ORGAN_DEVELOPMENT	237	0.54864	1.5305	0	0.0525336	1	2133	tags=35%, list=19%, signal=42%
GOBP_CARDIAC_ATRIUM_DEVELOPMENT	20	0.66669	1.53033	0.0210526	0.052572	1	1656	tags=40%, list=15%, signal=47%
GOBP_ACTIN_MEDIATED_CELL_CONTRACTION	46	0.598731	1.53013	0.00923211	0.0526237	1	2166	tags=39%, list=19%, signal=48%
GOBP_CELL_SURFACE_PATTERN_RECOGNITION_RECEPTOR_SIGNALING_PATHWAY	55	0.587727	1.52987	0.00666103	0.0527254	1	2137	tags=42%, list=19%, signal=51%
GOBP_POSITIVE_REGULATION_OF_INTERLEUKIN_2_PRODUCTION	30	0.630073	1.52918	0.015884	0.0531075	1	994	tags=30%, list=9%, signal=33%
GOBP_PRODUCTION_OF_MOLECULAR_MEDIATOR_OF_IMMUNE_RESPONSE	166	0.550596	1.52915	0	0.0530564	1	1389	tags=26%, list=12%, signal=29%
GOBP_REGULATION_OF_NEUROTRANSMITTER_RECEPTOR_ACTIVITY	18	0.679087	1.52897	0.0234405	0.0531002	1	1841	tags=44%, list=17%, signal=53%
GOBP_PLATELET_ACTIVATION	96	0.563018	1.52891	0.000712613	0.0530647	1	2115	tags=36%, list=19%, signal=45%
GOBP_CIRCULATORY_SYSTEM_PROCESS	287	0.545497	1.52806	0	0.0535561	1	1549	tags=28%, list=14%, signal=31%
GOBP_REGULATION_OF_BONE_MINERALIZATION	48	0.594044	1.52777	0.00829741	0.0536703	1	2433	tags=54%, list=22%, signal=69%
GOBP_ANTIGEN_PROCESSING_AND_PRESENTATION_OF_EXOGENOUS_PEPTIDE_ANTIGEN_VIA_MHC_CLASS_II	21	0.660558	1.5275	0.0218818	0.053787	1	2125	tags=38%, list=19%, signal=47%
GOBP_POSITIVE_REGULATION_OF_CYTOSKELETON_ORGANIZATION	136	0.553508	1.52698	0.000402698	0.0540547	1	1791	tags=30%, list=16%, signal=35%
GOBP_T_HELPER_1_CELL_DIFFERENTIATION	18	0.681124	1.52687	0.024378	0.0540561	1	2595	tags=61%, list=23%, signal=80%
GOBP_POSITIVE_REGULATION_OF_MONONUCLEAR_CELL_MIGRATION	51	0.586605	1.52667	0.00908508	0.0541153	1	1950	tags=29%, list=18%, signal=35%
GOBP_REGULATION_OF_VIRAL_GENOME_REPLICATION	69	0.575216	1.52651	0.00374259	0.0541468	1	2120	tags=36%, list=19%, signal=44%
GOBP_ARTERY_MORPHOGENESIS	45	0.596311	1.52649	0.0127678	0.0540937	1	2485	tags=51%, list=22%, signal=66%
GOBP_RESPONSE_TO_VITAMIN	47	0.593247	1.52642	0.0098304	0.0540641	1	2411	tags=47%, list=22%, signal=59%
GOBP_REGULATION_OF_NITRIC_OXIDE_SYNTHASE_ACTIVITY	17	0.687345	1.52597	0.0227816	0.0542935	1	1063	tags=35%, list=10%, signal=39%
GOBP_NEURAL_CREST_CELL_DIFFERENTIATION	49	0.59037	1.52587	0.00992212	0.0542923	1	1992	tags=31%, list=18%, signal=37%
GOBP_POSITIVE_REGULATION_OF_CELL_MATRIX_ADHESION	40	0.604533	1.52586	0.0120004	0.0542238	1	2048	tags=43%, list=18%, signal=52%
GOBP_REGULATION_OF_KERATINOCYTE_PROLIFERATION	24	0.647487	1.5251	0.0199833	0.0546493	1	1879	tags=46%, list=17%, signal=55%
GOBP_POSITIVE_REGULATION_OF_CELL_DEVELOPMENT	300	0.544168	1.52505	0	0.0546017	1	1609	tags=28%, list=14%, signal=32%
WP_ANTIVIRAL_AND_ANTI_INFLAMMATORY_EFFECTS_OF_NRF2_ON_SARS_COV_2_PATHWAY	20	0.665498	1.52503	0.0253414	0.0545398	1	1422	tags=30%, list=13%, signal=34%
GOBP_POSITIVE_REGULATION_OF_VASCULAR_ASSOCIATED_SMOOTH_MUSCLE_CELL_PROLIFERATION	31	0.626585	1.5249	0.0169627	0.0545585	1	2095	tags=52%, list=19%, signal=63%
GOBP_POSITIVE_REGULATION_OF_HEMOPOIESIS	141	0.553414	1.52478	0.000301538	0.0545624	1	1879	tags=33%, list=17%, signal=39%
GOBP_POSITIVE_REGULATION_OF_VASCULATURE_DEVELOPMENT	112	0.557412	1.52474	0.000808816	0.0545136	1	1420	tags=24%, list=13%, signal=27%
GOBP_EPITHELIAL_CELL_DIFFERENTIATION	359	0.542372	1.52414	0	0.0548499	1	2404	tags=38%, list=22%, signal=47%
GOBP_PHOSPHOLIPASE_C_ACTIVATING_G_PROTEIN_COUPLED_RECEPTOR_SIGNALING_PATHWAY	42	0.59986	1.52409	0.0129244	0.0548098	1	2080	tags=40%, list=19%, signal=50%
GOBP_LYMPH_VESSEL_DEVELOPMENT	17	0.685994	1.52405	0.0219891	0.0547677	1	2558	tags=53%, list=23%, signal=69%
GOBP_REGULATION_OF_BLOOD_VESSEL_ENDOTHELIAL_CELL_MIGRATION	72	0.568917	1.52347	0.00445088	0.0550847	1	1333	tags=26%, list=12%, signal=30%
HALLMARK_UV_RESPONSE_DN	119	0.555802	1.52322	0.000202	0.0551816	1	2332	tags=39%, list=21%, signal=49%
GOBP_LABYRINTHINE_LAYER_DEVELOPMENT	28	0.634339	1.5232	0.0167863	0.0551203	1	2030	tags=43%, list=18%, signal=52%
GOBP_SUPEROXIDE_METABOLIC_PROCESS	47	0.592501	1.52313	0.00852028	0.0550973	1	1936	tags=28%, list=17%, signal=33%
GOBP_CILIUM_OR_FLAGELLUM_DEPENDENT_CELL_MOTILITY	48	0.588442	1.5231	0.0100248	0.0550479	1	1711	tags=33%, list=15%, signal=39%
GOBP_POSITIVE_REGULATION_OF_ORGAN_GROWTH	21	0.664666	1.52281	0.0221519	0.0551657	1	2771	tags=62%, list=25%, signal=82%
GOBP_CENTRAL_NERVOUS_SYSTEM_NEURON_DEVELOPMENT	55	0.584672	1.52266	0.00672215	0.0551985	1	1816	tags=31%, list=16%, signal=37%
GOBP_REGULATION_OF_MYELOID_LEUKOCYTE_DIFFERENTIATION	87	0.564629	1.52261	0.00143252	0.0551627	1	2462	tags=46%, list=22%, signal=59%
GOBP_T_CELL_CHEMOTAXIS	16	0.690074	1.52252	0.02816	0.0551463	1	1848	tags=38%, list=17%, signal=45%
GOBP_SMOOTH_MUSCLE_CELL_DIFFERENTIATION	36	0.609311	1.5224	0.014683	0.0551516	1	2095	tags=39%, list=19%, signal=48%
GOBP_EMBRYONIC_MORPHOGENESIS	337	0.543552	1.52233	0	0.0551215	1	1992	tags=32%, list=18%, signal=38%
GOBP_REGULATION_OF_LYMPHOCYTE_CHEMOTAXIS	16	0.689985	1.52206	0.0277884	0.0552381	1	1412	tags=38%, list=13%, signal=43%
GOBP_POSITIVE_REGULATION_OF_RESPONSE_TO_WOUNDING	45	0.594191	1.52181	0.0106107	0.0553332	1	1431	tags=29%, list=13%, signal=33%
GOBP_REGULATION_OF_ACTION_POTENTIAL	32	0.617657	1.52171	0.0153165	0.0553227	1	1165	tags=28%, list=10%, signal=31%
GOBP_REGULATION_OF_ADENYLATE_CYCLASE_ACTIVITY	17	0.682916	1.52164	0.0261146	0.0553005	1	2166	tags=41%, list=19%, signal=51%
GOBP_OLIGODENDROCYTE_DIFFERENTIATION	53	0.586031	1.5215	0.00820109	0.0553214	1	575	tags=21%, list=5%, signal=22%
GOBP_LYMPHOCYTE_MIGRATION	77	0.569083	1.52148	0.00402477	0.0552625	1	1950	tags=31%, list=18%, signal=38%
GOBP_STRESS_FIBER_ASSEMBLY	90	0.561305	1.52118	0.00184407	0.0553977	1	1791	tags=36%, list=16%, signal=42%
GOBP_AXONEME_ASSEMBLY	38	0.605014	1.5205	0.0172281	0.0557947	1	1932	tags=47%, list=17%, signal=57%
GOBP_STEM_CELL_DEVELOPMENT	45	0.594121	1.52029	0.0110797	0.0558717	1	1226	tags=24%, list=11%, signal=27%
GOBP_FACE_MORPHOGENESIS	18	0.675003	1.52027	0.0293825	0.0558109	1	677	tags=22%, list=6%, signal=24%
GOBP_T_HELPER_17_TYPE_IMMUNE_RESPONSE	35	0.61203	1.52016	0.014969	0.0558126	1	2247	tags=49%, list=20%, signal=61%
GOBP_T_CELL_DIFFERENTIATION_IN_THYMUS	61	0.575134	1.51993	0.00684211	0.0558977	1	1309	tags=30%, list=12%, signal=33%
GOBP_REGULATION_OF_CELL_ACTIVATION	447	0.539664	1.5195	0	0.0561239	1	2393	tags=39%, list=21%, signal=47%
GOBP_HIPPO_SIGNALING	32	0.621309	1.51934	0.0163768	0.0561554	1	936	tags=25%, list=8%, signal=27%
GOBP_ORGAN_GROWTH	91	0.560401	1.51927	0.00245223	0.0561314	1	2015	tags=32%, list=18%, signal=39%
GOBP_POSITIVE_REGULATION_OF_MACROPHAGE_MIGRATION	21	0.658184	1.51922	0.0251342	0.0560915	1	1985	tags=43%, list=18%, signal=52%
GOBP_REGULATION_OF_CALCIUM_ION_TRANSPORT	124	0.554373	1.51921	0.000201877	0.056025	1	2166	tags=35%, list=19%, signal=43%
GOBP_HEART_PROCESS	116	0.554017	1.51909	0.000706642	0.056043	1	2094	tags=34%, list=19%, signal=42%
GOBP_MAMMARY_GLAND_EPITHELIAL_CELL_PROLIFERATION	22	0.652404	1.51905	0.0229899	0.0559936	1	1315	tags=23%, list=12%, signal=26%
GOBP_ASTROCYTE_ACTIVATION	18	0.677739	1.51877	0.027027	0.0561065	1	1255	tags=28%, list=11%, signal=31%
GOBP_STEROID_HORMONE_BIOSYNTHETIC_PROCESS	21	0.659438	1.51854	0.0235809	0.0561864	1	588	tags=24%, list=5%, signal=25%
GOBP_NEGATIVE_REGULATION_OF_MAP_KINASE_ACTIVITY	39	0.604171	1.51829	0.0148597	0.0562882	1	2646	tags=54%, list=24%, signal=70%
GOBP_POSITIVE_REGULATION_OF_NEURAL_PRECURSOR_CELL_PROLIFERATION	25	0.640655	1.5182	0.0192398	0.0562725	1	1274	tags=36%, list=11%, signal=41%
GOBP_POSITIVE_REGULATION_OF_PHAGOCYTOSIS	49	0.58926	1.51793	0.00883621	0.0563929	1	2019	tags=35%, list=18%, signal=42%
GOBP_POSITIVE_REGULATION_OF_NEURON_DIFFERENTIATION	40	0.601126	1.51748	0.0137122	0.0566224	1	1841	tags=35%, list=17%, signal=42%
GOBP_ACTIVATION_OF_CYSTEINE_TYPE_ENDOPEPTIDASE_ACTIVITY_INVOLVED_IN_APOPTOTIC_PROCESS	51	0.585614	1.51735	0.0089667	0.0566309	1	1923	tags=35%, list=17%, signal=42%
KEGG_ANTIGEN_PROCESSING_AND_PRESENTATION	43	0.595202	1.51735	0.0114616	0.0565588	1	2476	tags=42%, list=22%, signal=54%
KEGG_CYTOSOLIC_DNA_SENSING_PATHWAY	39	0.602592	1.51694	0.0161665	0.0567638	1	1854	tags=36%, list=17%, signal=43%
WP_CYTOSOLIC_DNA_SENSING_PATHWAY	56	0.57902	1.51683	0.00867908	0.0567725	1	1422	tags=29%, list=13%, signal=33%
GOBP_REGULATION_OF_CYSTEINE_TYPE_ENDOPEPTIDASE_ACTIVITY	144	0.549637	1.51674	0.00050226	0.0567631	1	1923	tags=33%, list=17%, signal=40%
GOBP_AMINO_ACID_IMPORT_ACROSS_PLASMA_MEMBRANE	29	0.625914	1.51668	0.0226668	0.0567322	1	1201	tags=41%, list=11%, signal=46%
GOBP_CYCLIC_NUCLEOTIDE_METABOLIC_PROCESS	18	0.675235	1.51665	0.0269869	0.0566751	1	900	tags=33%, list=8%, signal=36%
GOBP_DEVELOPMENT_OF_PRIMARY_FEMALE_SEXUAL_CHARACTERISTICS	58	0.576537	1.51599	0.00811124	0.0570626	1	1226	tags=26%, list=11%, signal=29%
GOBP_POSITIVE_CHEMOTAXIS	35	0.610236	1.51598	0.0174049	0.0569974	1	2419	tags=51%, list=22%, signal=65%
GOBP_REGULATION_OF_BIOMINERAL_TISSUE_DEVELOPMENT	58	0.575347	1.5159	0.00904311	0.0569778	1	2433	tags=48%, list=22%, signal=61%
GOBP_CATECHOLAMINE_SECRETION	20	0.65932	1.51563	0.0267857	0.0570868	1	1534	tags=35%, list=14%, signal=41%
GOBP_POSITIVE_REGULATION_OF_OSTEOBLAST_DIFFERENTIATION	43	0.594081	1.5152	0.0130747	0.0573016	1	1934	tags=42%, list=17%, signal=50%
GOBP_COLLAGEN_BIOSYNTHETIC_PROCESS	27	0.629383	1.51492	0.0198445	0.0574188	1	1982	tags=44%, list=18%, signal=54%
GOBP_MONOCARBOXYLIC_ACID_TRANSPORT	86	0.560806	1.51471	0.00226198	0.0574925	1	1388	tags=27%, list=12%, signal=30%
GOBP_POSITIVE_REGULATION_OF_HEART_GROWTH	15	0.696517	1.5146	0.0280592	0.0574989	1	2771	tags=67%, list=25%, signal=89%
GOBP_NEGATIVE_REGULATION_OF_CHEMOKINE_PRODUCTION	18	0.676237	1.5144	0.0292034	0.0575664	1	2233	tags=61%, list=20%, signal=76%
GOBP_NEGATIVE_REGULATION_OF_DEVELOPMENTAL_GROWTH	64	0.573352	1.51411	0.00606187	0.0576893	1	1487	tags=31%, list=13%, signal=36%
GOBP_DETECTION_OF_MECHANICAL_STIMULUS	20	0.662461	1.51402	0.0265834	0.0576706	1	1894	tags=55%, list=17%, signal=66%
GOBP_FEMALE_SEX_DIFFERENTIATION	63	0.57065	1.51345	0.00782881	0.057991	1	1226	tags=25%, list=11%, signal=28%
GOBP_EMBRYONIC_SKELETAL_SYSTEM_DEVELOPMENT	57	0.579845	1.51341	0.00953188	0.0579425	1	1864	tags=32%, list=17%, signal=38%
GOBP_ENDOTHELIAL_CELL_MIGRATION	158	0.548239	1.51328	0.000200662	0.0579579	1	2558	tags=39%, list=23%, signal=50%
GOBP_RESPONSE_TO_ALKALOID	54	0.579478	1.51291	0.0090339	0.0581373	1	1821	tags=30%, list=16%, signal=35%
WP_NUCLEOTIDE_BINDING_OLIGOMERIZATION_DOMAIN_NOD_PATHWAY	34	0.609352	1.5129	0.0181228	0.0580724	1	2233	tags=44%, list=20%, signal=55%
GOBP_NEGATIVE_REGULATION_OF_MONOATOMIC_ION_TRANSMEMBRANE_TRANSPORT	46	0.590375	1.51233	0.0119935	0.0583969	1	2811	tags=39%, list=25%, signal=52%
GOBP_ESTABLISHMENT_OF_ENDOTHELIAL_BARRIER	40	0.598477	1.51195	0.0127922	0.0585796	1	1615	tags=38%, list=14%, signal=44%
GOBP_DETECTION_OF_ABIOTIC_STIMULUS	46	0.589717	1.51178	0.0114384	0.0586227	1	2119	tags=37%, list=19%, signal=45%
GOBP_NEGATIVE_REGULATION_OF_PROTEIN_MATURATION	18	0.676594	1.51172	0.030094	0.0585905	1	1656	tags=44%, list=15%, signal=52%
GOBP_DETECTION_OF_STIMULUS	86	0.556875	1.51171	0.00430548	0.0585262	1	1294	tags=26%, list=12%, signal=29%
GOBP_RESPONSE_TO_BMP	85	0.562403	1.51136	0.0033701	0.0586975	1	1599	tags=32%, list=14%, signal=37%
WP_MAPK_SIGNALING_PATHWAY	176	0.545233	1.51114	0.00030033	0.0587787	1	2387	tags=35%, list=21%, signal=44%
GOBP_NEGATIVE_REGULATION_OF_AXON_EXTENSION_INVOLVED_IN_AXON_GUIDANCE	15	0.696317	1.51111	0.0312621	0.0587285	1	1396	tags=40%, list=13%, signal=46%
GOBP_REGULATION_OF_BROWN_FAT_CELL_DIFFERENTIATION	17	0.679467	1.5108	0.0293045	0.058876	1	958	tags=35%, list=9%, signal=39%
GOBP_OSTEOCLAST_DIFFERENTIATION	77	0.562278	1.50917	0.00496021	0.0599447	1	2338	tags=38%, list=21%, signal=47%
GOBP_HORMONE_TRANSPORT	159	0.545009	1.50883	0.000200642	0.0601126	1	1496	tags=25%, list=13%, signal=29%
GOBP_PROTEIN_LOCALIZATION_TO_CELL_CELL_JUNCTION	20	0.659948	1.50866	0.0260039	0.0601535	1	1609	tags=45%, list=14%, signal=53%
GOBP_DOPAMINE_TRANSPORT	16	0.689217	1.50826	0.0237578	0.0603727	1	1534	tags=38%, list=14%, signal=43%
GOBP_POSITIVE_REGULATION_OF_LIPID_TRANSPORT	52	0.58081	1.50801	0.0113043	0.0604788	1	2158	tags=29%, list=19%, signal=36%
GOBP_REGULATION_OF_LEUKOCYTE_DIFFERENTIATION	232	0.539782	1.50795	0.00010008	0.0604368	1	2413	tags=39%, list=22%, signal=49%
WP_CHROMOSOMAL_AND_MICROSATELLITE_INSTABILITY_IN_COLORECTAL_CANCER	65	0.570159	1.50788	0.00544332	0.0604095	1	1425	tags=28%, list=13%, signal=32%
GOBP_POSITIVE_REGULATION_OF_NERVOUS_SYSTEM_DEVELOPMENT	161	0.544468	1.50782	0.000200481	0.0603788	1	1578	tags=27%, list=14%, signal=31%
GOBP_NEGATIVE_REGULATION_OF_LEUKOCYTE_MEDIATED_IMMUNITY	45	0.5883	1.50767	0.0134388	0.0604084	1	2309	tags=38%, list=21%, signal=47%
GOBP_REGULATION_OF_SODIUM_ION_TRANSMEMBRANE_TRANSPORTER_ACTIVITY	21	0.655128	1.50761	0.0277778	0.0603777	1	2213	tags=43%, list=20%, signal=53%
GOBP_REGULATION_OF_RELEASE_OF_SEQUESTERED_CALCIUM_ION_INTO_CYTOSOL	39	0.5965	1.50736	0.0188303	0.0604826	1	1345	tags=23%, list=12%, signal=26%
GOBP_BLOOD_VESSEL_ENDOTHELIAL_CELL_MIGRATION	91	0.559283	1.50651	0.00214308	0.0610293	1	1495	tags=29%, list=13%, signal=33%
WP_ENDOCHONDRAL_OSSIFICATION	37	0.601892	1.50619	0.0156597	0.0611919	1	1362	tags=35%, list=12%, signal=40%
WP_ENDOCHONDRAL_OSSIFICATION_WITH_SKELETAL_DYSPLASIAS	37	0.601892	1.50611	0.0177659	0.0611751	1	1362	tags=35%, list=12%, signal=40%
GOBP_B_CELL_MEDIATED_IMMUNITY	92	0.556117	1.5061	0.00274893	0.0611054	1	1853	tags=32%, list=17%, signal=37%
GOBP_VENTRICULAR_CARDIAC_MUSCLE_CELL_ACTION_POTENTIAL	15	0.694908	1.50578	0.0320994	0.0612669	1	1091	tags=40%, list=10%, signal=44%
GOBP_TOLL_LIKE_RECEPTOR_3_SIGNALING_PATHWAY	25	0.637733	1.50557	0.02246	0.0613428	1	2137	tags=44%, list=19%, signal=54%
GOBP_VENTRICULAR_CARDIAC_MUSCLE_TISSUE_DEVELOPMENT	24	0.64077	1.50519	0.0239387	0.0615419	1	2094	tags=46%, list=19%, signal=56%
GOBP_NEGATIVE_REGULATION_OF_LOCOMOTION	216	0.540192	1.5049	0	0.0616899	1	2462	tags=41%, list=22%, signal=51%
GOBP_POSITIVE_REGULATION_OF_PEPTIDASE_ACTIVITY	123	0.549683	1.50487	0.00111077	0.0616342	1	1923	tags=32%, list=17%, signal=38%
GOBP_LENS_DEVELOPMENT_IN_CAMERA_TYPE_EYE	45	0.584593	1.50479	0.015832	0.0616179	1	1385	tags=29%, list=12%, signal=33%
GOBP_REGULATION_OF_HEART_RATE_BY_CARDIAC_CONDUCTION	17	0.674181	1.50453	0.0324823	0.061729	1	2166	tags=53%, list=19%, signal=66%
GOBP_ANTIGEN_PROCESSING_AND_PRESENTATION_OF_PEPTIDE_OR_POLYSACCHARIDE_ANTIGEN_VIA_MHC_CLASS_II	27	0.628705	1.50425	0.0232019	0.0618687	1	2125	tags=33%, list=19%, signal=41%
GOBP_RESPONSE_TO_COCAINE	24	0.641217	1.50405	0.0284315	0.0619361	1	1821	tags=42%, list=16%, signal=50%
GOBP_LUNG_ALVEOLUS_DEVELOPMENT	31	0.612891	1.5036	0.0203617	0.0621849	1	2769	tags=58%, list=25%, signal=77%
GOBP_REGULATION_OF_NEUTROPHIL_CHEMOTAXIS	21	0.652161	1.50343	0.0284582	0.0622405	1	749	tags=24%, list=7%, signal=25%
GOBP_REGULATION_OF_T_CELL_MEDIATED_CYTOTOXICITY	28	0.624	1.5033	0.0232396	0.0622635	1	2564	tags=54%, list=23%, signal=69%
GOBP_RESPONSE_TO_AXON_INJURY	55	0.575095	1.50309	0.00848266	0.0623409	1	2432	tags=42%, list=22%, signal=53%
GOBP_CARDIAC_VENTRICLE_DEVELOPMENT	61	0.570599	1.50277	0.00934089	0.0625021	1	2109	tags=39%, list=19%, signal=48%
GOBP_DENDRITIC_SPINE_MORPHOGENESIS	38	0.596453	1.50273	0.0178114	0.0624609	1	662	tags=21%, list=6%, signal=22%
GOBP_REGULATION_OF_CELLULAR_RESPONSE_TO_TRANSFORMING_GROWTH_FACTOR_BETA_STIMULUS	107	0.551793	1.50263	0.00172082	0.062455	1	1378	tags=28%, list=12%, signal=32%
GOBP_RESPONSE_TO_GROWTH_FACTOR	453	0.533169	1.50262	0	0.0623946	1	2014	tags=31%, list=18%, signal=36%
GOBP_MONOAMINE_TRANSPORT	30	0.620149	1.50255	0.0192088	0.0623682	1	2001	tags=37%, list=18%, signal=45%
GOBP_REGULATION_OF_TRANSMEMBRANE_RECEPTOR_PROTEIN_SERINE_THREONINE_KINASE_SIGNALING_PATHWAY	163	0.541865	1.50234	0.000100392	0.0624523	1	1387	tags=27%, list=12%, signal=30%
GOBP_POSITIVE_REGULATION_OF_CELL_SUBSTRATE_ADHESION	85	0.55717	1.50231	0.00369155	0.0623992	1	2208	tags=39%, list=20%, signal=48%
GOBP_REGULATION_OF_LYMPHOCYTE_ACTIVATION	352	0.534553	1.50201	0	0.062538	1	2413	tags=40%, list=22%, signal=49%
GOBP_ENDODERMAL_CELL_DIFFERENTIATION	33	0.60903	1.50118	0.0235892	0.0630796	1	2212	tags=36%, list=20%, signal=45%
GOBP_BONE_MINERALIZATION	72	0.56136	1.50056	0.00642088	0.0634698	1	2082	tags=42%, list=19%, signal=51%
GOBP_MONONUCLEAR_CELL_DIFFERENTIATION	344	0.53484	1.5	0	0.063806	1	1639	tags=28%, list=15%, signal=32%
GOBP_REGULATION_OF_BODY_FLUID_LEVELS	216	0.538903	1.49977	0.00010004	0.0639032	1	1891	tags=28%, list=17%, signal=33%
GOBP_REGULATION_OF_NEURAL_PRECURSOR_CELL_PROLIFERATION	48	0.583767	1.49937	0.0119214	0.0641267	1	1487	tags=31%, list=13%, signal=36%
WP_TROP2_REGULATORY_SIGNALING	40	0.593276	1.49932	0.0160203	0.0640827	1	3238	tags=52%, list=29%, signal=74%
GOBP_CONNECTIVE_TISSUE_DEVELOPMENT	161	0.540327	1.49883	0.000300842	0.0643821	1	2670	tags=41%, list=24%, signal=53%
GOBP_POSITIVE_REGULATION_OF_TRANSPORTER_ACTIVITY	46	0.585206	1.49873	0.0163173	0.0643843	1	2102	tags=35%, list=19%, signal=43%
WP_MONOAMINE_TRANSPORT	19	0.662618	1.49871	0.0337382	0.064323	1	1852	tags=47%, list=17%, signal=57%
GOBP_POSITIVE_REGULATION_OF_RESPONSE_TO_CYTOKINE_STIMULUS	58	0.568395	1.49852	0.0101555	0.0643763	1	2212	tags=41%, list=20%, signal=51%
KEGG_ARGININE_AND_PROLINE_METABOLISM	36	0.600788	1.49846	0.0194392	0.0643512	1	1018	tags=19%, list=9%, signal=21%
GOBP_LEUKOCYTE_DIFFERENTIATION	448	0.53187	1.49809	0	0.0645479	1	1879	tags=30%, list=17%, signal=34%
GOBP_T_CELL_SELECTION	35	0.604625	1.49794	0.018192	0.0645829	1	1632	tags=37%, list=15%, signal=43%
GOBP_MACROPHAGE_MIGRATION	45	0.586303	1.49792	0.0146932	0.0645219	1	1323	tags=27%, list=12%, signal=30%
GOBP_REGULATION_OF_LIPID_TRANSPORT	81	0.555652	1.49755	0.00533716	0.064725	1	1422	tags=20%, list=13%, signal=22%
KEGG_HEDGEHOG_SIGNALING_PATHWAY	22	0.642114	1.49717	0.03125	0.0649432	1	1362	tags=32%, list=12%, signal=36%
GOBP_EMBRYONIC_HEART_TUBE_DEVELOPMENT	45	0.587831	1.49715	0.0135312	0.0648819	1	1992	tags=33%, list=18%, signal=40%
GOBP_ACIDIC_AMINO_ACID_TRANSPORT	36	0.599798	1.49702	0.0211681	0.0649063	1	1155	tags=33%, list=10%, signal=37%
WP_T_CELL_ACTIVATION_SARS_COV_2	67	0.561794	1.49598	0.00852745	0.0656282	1	1615	tags=36%, list=14%, signal=42%
GOBP_ANIMAL_ORGAN_REGENERATION	47	0.580487	1.49582	0.0145694	0.0656815	1	1362	tags=23%, list=12%, signal=27%
GOBP_POSITIVE_REGULATION_OF_GLIAL_CELL_DIFFERENTIATION	27	0.622002	1.49577	0.0279434	0.0656434	1	849	tags=26%, list=8%, signal=28%
GOBP_SPERM_MOTILITY	40	0.592901	1.4956	0.0168509	0.0656954	1	1711	tags=38%, list=15%, signal=44%
GOBP_POSITIVE_REGULATION_OF_LYMPHOCYTE_ACTIVATION	238	0.534277	1.49554	0	0.0656695	1	1891	tags=32%, list=17%, signal=38%
GOBP_NEGATIVE_REGULATION_OF_GROWTH	148	0.542	1.49545	0.000301629	0.0656648	1	1504	tags=26%, list=13%, signal=30%
GOBP_REGULATION_OF_NATURAL_KILLER_CELL_ACTIVATION	28	0.619906	1.49504	0.024574	0.0658948	1	2295	tags=50%, list=21%, signal=63%
GOBP_REGULATION_OF_MACROPHAGE_MIGRATION	36	0.600821	1.49488	0.0186067	0.0659311	1	1323	tags=31%, list=12%, signal=35%
GOBP_NEGATIVE_REGULATION_OF_CELL_DIFFERENTIATION	396	0.532339	1.49462	0	0.0660445	1	2440	tags=38%, list=22%, signal=46%
GOBP_CELLULAR_RESPONSE_TO_CADMIUM_ION	23	0.640376	1.4945	0.028044	0.066056	1	1366	tags=30%, list=12%, signal=35%
GOBP_CD4_POSITIVE_OR_CD8_POSITIVE_ALPHA_BETA_T_CELL_LINEAGE_COMMITMENT	18	0.665064	1.49431	0.0335722	0.0661213	1	1632	tags=44%, list=15%, signal=52%
GOBP_OLEFINIC_COMPOUND_METABOLIC_PROCESS	68	0.563432	1.49364	0.00675957	0.0665399	1	751	tags=18%, list=7%, signal=19%
GOBP_POSITIVE_REGULATION_OF_JNK_CASCADE	65	0.563882	1.4936	0.00958333	0.0664962	1	1255	tags=29%, list=11%, signal=33%
GOBP_RIBONUCLEOSIDE_METABOLIC_PROCESS	18	0.663993	1.49357	0.033209	0.0664493	1	300	tags=17%, list=3%, signal=17%
GOBP_REGULATION_OF_CELL_JUNCTION_ASSEMBLY	110	0.546904	1.49328	0.00182186	0.0665953	1	2048	tags=35%, list=18%, signal=43%
GOBP_NEGATIVE_REGULATION_OF_BLOOD_PRESSURE	19	0.659724	1.49322	0.0311958	0.0665659	1	1063	tags=37%, list=10%, signal=41%
GOBP_RESPONSE_TO_ELECTRICAL_STIMULUS	27	0.623465	1.49321	0.0259951	0.0664918	1	1998	tags=33%, list=18%, signal=41%
GOBP_HORMONE_BIOSYNTHETIC_PROCESS	29	0.616234	1.49321	0.0253602	0.0664183	1	1485	tags=31%, list=13%, signal=36%
GOBP_POSITIVE_REGULATION_OF_DEFENSE_RESPONSE	355	0.529978	1.49314	0	0.0664005	1	2393	tags=35%, list=21%, signal=43%
GOBP_REGULATION_OF_POSTSYNAPTIC_MEMBRANE_POTENTIAL	43	0.587344	1.49292	0.0183019	0.0664875	1	1967	tags=37%, list=18%, signal=45%
GOBP_REGULATION_OF_METAL_ION_TRANSPORT	187	0.537854	1.49255	0.0001002	0.0667012	1	2102	tags=32%, list=19%, signal=39%
GOBP_IMMUNE_EFFECTOR_PROCESS	411	0.530735	1.49243	0	0.0667162	1	2420	tags=35%, list=22%, signal=43%
GOBP_TYPE_II_INTERFERON_MEDIATED_SIGNALING_PATHWAY	23	0.63599	1.49211	0.0317155	0.0668782	1	2487	tags=52%, list=22%, signal=67%
GOBP_AMINOGLYCAN_BIOSYNTHETIC_PROCESS	54	0.572962	1.49192	0.0126448	0.0669446	1	1839	tags=37%, list=17%, signal=44%
GOBP_POSITIVE_REGULATION_OF_PROTEIN_SERINE_THREONINE_KINASE_ACTIVITY	100	0.54738	1.4915	0.00284293	0.0671833	1	1333	tags=25%, list=12%, signal=28%
HALLMARK_MYOGENESIS	114	0.543837	1.49119	0.00202306	0.0673387	1	1469	tags=30%, list=13%, signal=34%
GOBP_POSITIVE_T_CELL_SELECTION	25	0.629687	1.49109	0.0291919	0.0673479	1	1632	tags=40%, list=15%, signal=47%
GOBP_LONG_TERM_MEMORY	21	0.647915	1.49107	0.0335497	0.0672841	1	1257	tags=33%, list=11%, signal=38%
GOBP_NERVOUS_SYSTEM_PROCESS	444	0.529282	1.49092	0	0.0673265	1	1927	tags=28%, list=17%, signal=33%
GOBP_POSITIVE_REGULATION_OF_ACTIVATED_T_CELL_PROLIFERATION	15	0.688591	1.49076	0.0365367	0.0673673	1	1558	tags=47%, list=14%, signal=54%
GOBP_ANGIOGENESIS_INVOLVED_IN_WOUND_HEALING	22	0.642401	1.49013	0.0306504	0.0677774	1	2115	tags=59%, list=19%, signal=73%
GOBP_INFLAMMATORY_RESPONSE_TO_WOUNDING	23	0.633168	1.4891	0.030006	0.0684881	1	1955	tags=43%, list=18%, signal=53%
WP_TOLL_LIKE_RECEPTOR_SIGNALING_PATHWAY	84	0.550575	1.48895	0.00463011	0.068527	1	2356	tags=35%, list=21%, signal=43%
GOBP_RESPONSE_TO_TUMOR_NECROSIS_FACTOR	175	0.535639	1.48888	0.000200481	0.0685037	1	2462	tags=38%, list=22%, signal=48%
GOBP_EYE_PHOTORECEPTOR_CELL_DIFFERENTIATION	17	0.670813	1.48879	0.0332661	0.0684966	1	40	tags=12%, list=0%, signal=12%
GOBP_REGULATION_OF_ACTOMYOSIN_STRUCTURE_ORGANIZATION	77	0.557302	1.4886	0.00660952	0.0685676	1	1791	tags=35%, list=16%, signal=41%
GOBP_SYNAPSE_ORGANIZATION	247	0.533234	1.48778	0	0.0691233	1	2009	tags=32%, list=18%, signal=38%
GOBP_NEGATIVE_REGULATION_OF_CD4_POSITIVE_ALPHA_BETA_T_CELL_ACTIVATION	27	0.620165	1.48739	0.0285049	0.0693433	1	2706	tags=56%, list=24%, signal=73%
WP_SMALL_CELL_LUNG_CANCER	81	0.552395	1.48711	0.00503701	0.0694875	1	3253	tags=57%, list=29%, signal=80%
GOBP_RENAL_SYSTEM_DEVELOPMENT	170	0.536133	1.48696	0.000200381	0.0695186	1	2225	tags=36%, list=20%, signal=44%
GOBP_REGULATION_OF_DEFENSE_RESPONSE_TO_VIRUS_BY_HOST	34	0.602484	1.48673	0.0233608	0.0696197	1	1639	tags=38%, list=15%, signal=45%
GOBP_PHENOL_CONTAINING_COMPOUND_BIOSYNTHETIC_PROCESS	20	0.65181	1.48664	0.0357186	0.0696212	1	2119	tags=45%, list=19%, signal=55%
GOBP_NUCLEOTIDE_BINDING_OLIGOMERIZATION_DOMAIN_CONTAINING_2_SIGNALING_PATHWAY	17	0.670518	1.48663	0.0356785	0.069546	1	1639	tags=53%, list=15%, signal=62%
GOBP_MAMMARY_GLAND_DEVELOPMENT	76	0.554635	1.48642	0.00702552	0.069636	1	2332	tags=37%, list=21%, signal=46%
WP_11P11_2_COPY_NUMBER_VARIATION_SYNDROME	38	0.592022	1.48624	0.0222591	0.0697009	1	2208	tags=34%, list=20%, signal=43%
GOBP_REGULATION_OF_GLIAL_CELL_MIGRATION	18	0.659522	1.48618	0.0357143	0.0696664	1	2095	tags=61%, list=19%, signal=75%
GOBP_REGENERATION	120	0.54341	1.48617	0.001818	0.0695957	1	2420	tags=37%, list=22%, signal=46%
GOBP_CELL_MIGRATION_INVOLVED_IN_SPROUTING_ANGIOGENESIS	38	0.590264	1.48593	0.0228361	0.0697186	1	1495	tags=34%, list=13%, signal=39%
GOBP_POSITIVE_REGULATION_OF_T_CELL_MEDIATED_CYTOTOXICITY	21	0.644934	1.48582	0.034412	0.0697248	1	3102	tags=67%, list=28%, signal=92%
GOBP_REGULATION_OF_NON_CANONICAL_NF_KAPPAB_SIGNAL_TRANSDUCTION	81	0.552324	1.48559	0.00677618	0.069833	1	2247	tags=36%, list=20%, signal=45%
GOBP_MUCOPOLYSACCHARIDE_METABOLIC_PROCESS	64	0.56141	1.48557	0.00919156	0.0697717	1	1839	tags=31%, list=17%, signal=37%
GOBP_REGULATION_OF_INFLAMMATORY_RESPONSE	259	0.530677	1.48544	0.0001	0.0697974	1	2462	tags=40%, list=22%, signal=50%
GOBP_INORGANIC_ANION_TRANSPORT	70	0.558929	1.48532	0.00841034	0.0698204	1	1046	tags=23%, list=9%, signal=25%
GOBP_REGULATION_OF_MIRNA_METABOLIC_PROCESS	64	0.562521	1.48506	0.0106672	0.0699501	1	2762	tags=53%, list=25%, signal=70%
GOBP_POSITIVE_REGULATION_OF_LIPID_LOCALIZATION	68	0.559478	1.48504	0.00885786	0.0698862	1	2348	tags=32%, list=21%, signal=41%
GOBP_SIGNAL_RELEASE	248	0.531047	1.48471	0.00010004	0.070069	1	1873	tags=28%, list=17%, signal=33%
GOBP_NON_CANONICAL_NF_KAPPAB_SIGNAL_TRANSDUCTION	107	0.544961	1.48456	0.00222943	0.0701114	1	2371	tags=38%, list=21%, signal=48%
GOBP_PHOTORECEPTOR_CELL_DEVELOPMENT	21	0.64736	1.48434	0.0324888	0.0702108	1	2329	tags=43%, list=21%, signal=54%
GOBP_DEVELOPMENTAL_GROWTH_INVOLVED_IN_MORPHOGENESIS	142	0.538654	1.48433	0.000602894	0.0701413	1	1472	tags=22%, list=13%, signal=25%
GOBP_BIOMINERAL_TISSUE_DEVELOPMENT	94	0.546248	1.48333	0.00357654	0.0708586	1	2433	tags=43%, list=22%, signal=54%
GOBP_NEURON_PROJECTION_REGENERATION	37	0.59289	1.48323	0.022644	0.0708624	1	2411	tags=43%, list=22%, signal=55%
GOBP_HETEROPHILIC_CELL_CELL_ADHESION_VIA_PLASMA_MEMBRANE_CELL_ADHESION_MOLECULES	19	0.654315	1.48268	0.0378987	0.0712105	1	1765	tags=58%, list=16%, signal=69%
GOBP_REGULATION_OF_LIPID_LOCALIZATION	102	0.542197	1.48265	0.00253859	0.0711617	1	1422	tags=21%, list=13%, signal=23%
GOBP_BLOOD_VESSEL_REMODELING	25	0.625176	1.48215	0.032729	0.0714766	1	2639	tags=56%, list=24%, signal=73%
GOBP_AXON_DEVELOPMENT	269	0.52904	1.48207	0.00010002	0.0714603	1	1839	tags=29%, list=17%, signal=34%
GOBP_MONOATOMIC_ANION_TRANSPORT	71	0.555088	1.48207	0.00757654	0.071385	1	1159	tags=24%, list=10%, signal=27%
GOBP_REGULATION_OF_PEPTIDASE_ACTIVITY	198	0.532417	1.48198	0.00020024	0.0713772	1	1926	tags=30%, list=17%, signal=36%
KEGG_TOLL_LIKE_RECEPTOR_SIGNALING_PATHWAY	83	0.551808	1.48181	0.00596831	0.0714272	1	2356	tags=35%, list=21%, signal=44%
GOBP_TRANSMEMBRANE_RECEPTOR_PROTEIN_SERINE_THREONINE_KINASE_SIGNALING_PATHWAY	236	0.530709	1.48171	0	0.0714319	1	1653	tags=28%, list=15%, signal=33%
GOBP_CELLULAR_EXTRAVASATION	48	0.577793	1.48149	0.0168726	0.0715271	1	1950	tags=40%, list=18%, signal=48%
GOBP_REGULATION_OF_MONONUCLEAR_CELL_MIGRATION	85	0.548629	1.48146	0.00684442	0.0714772	1	1950	tags=29%, list=18%, signal=35%
GOBP_CELL_DIFFERENTIATION_INVOLVED_IN_KIDNEY_DEVELOPMENT	31	0.607898	1.4812	0.0270209	0.0716019	1	1374	tags=39%, list=12%, signal=44%
GOBP_NEGATIVE_REGULATION_OF_EPITHELIAL_CELL_MIGRATION	43	0.580468	1.48117	0.020035	0.0715451	1	2444	tags=42%, list=22%, signal=53%
GOBP_SCHWANN_CELL_DEVELOPMENT	24	0.630341	1.48044	0.0349609	0.0720602	1	1873	tags=42%, list=17%, signal=50%
GOBP_IMMUNE_RESPONSE_TO_TUMOR_CELL	17	0.665056	1.48037	0.0386086	0.0720397	1	2476	tags=53%, list=22%, signal=68%
WP_CKAP4_SIGNALING_PATHWAY_MAP	83	0.549422	1.48034	0.00604756	0.0719814	1	2455	tags=42%, list=22%, signal=54%
GOBP_REGULATION_OF_VASOCONSTRICTION	25	0.624651	1.48028	0.0329515	0.0719622	1	2080	tags=44%, list=19%, signal=54%
GOBP_RESPIRATORY_GASEOUS_EXCHANGE_BY_RESPIRATORY_SYSTEM	40	0.585141	1.48027	0.0227298	0.0718948	1	1278	tags=28%, list=11%, signal=31%
GOBP_REGULATION_OF_OSTEOBLAST_DIFFERENTIATION	78	0.550577	1.47995	0.00772002	0.0720719	1	1934	tags=37%, list=17%, signal=45%
GOBP_POSITIVE_REGULATION_OF_NON_CANONICAL_NF_KAPPAB_SIGNAL_TRANSDUCTION	59	0.563439	1.47927	0.012876	0.0725412	1	2223	tags=39%, list=20%, signal=48%
GOBP_NEGATIVE_REGULATION_OF_PROTEIN_CONTAINING_COMPLEX_DISASSEMBLY	59	0.562289	1.47906	0.0135976	0.0726278	1	1579	tags=24%, list=14%, signal=28%
GOBP_CARDIAC_VENTRICLE_MORPHOGENESIS	31	0.605456	1.47906	0.0322836	0.0725574	1	2094	tags=45%, list=19%, signal=55%
GOBP_NATURAL_KILLER_CELL_ACTIVATION	55	0.567481	1.47897	0.0138063	0.0725532	1	2330	tags=42%, list=21%, signal=53%
GOBP_NEGATIVE_REGULATION_OF_RESPONSE_TO_EXTERNAL_STIMULUS	286	0.527669	1.4789	0	0.0725273	1	2476	tags=39%, list=22%, signal=49%
GOBP_REGULATION_OF_NEURON_APOPTOTIC_PROCESS	161	0.534975	1.47885	0.000200763	0.0724945	1	1927	tags=30%, list=17%, signal=36%
GOBP_REGULATION_OF_NERVOUS_SYSTEM_DEVELOPMENT	258	0.529503	1.47872	0	0.0725159	1	1764	tags=28%, list=16%, signal=32%
GOBP_RETINA_HOMEOSTASIS	37	0.590953	1.47866	0.0246448	0.0724915	1	1609	tags=27%, list=14%, signal=31%
GOBP_CELL_COMMUNICATION_INVOLVED_IN_CARDIAC_CONDUCTION	24	0.629501	1.47859	0.0361803	0.0724674	1	2166	tags=42%, list=19%, signal=52%
WP_MARKERS_OF_KIDNEY_CELL_LINEAGE	25	0.621877	1.47838	0.0361587	0.0725622	1	2730	tags=60%, list=25%, signal=79%
GOBP_REGULATION_OF_LYMPHOCYTE_DIFFERENTIATION	149	0.533868	1.47826	0.00100412	0.0725785	1	1286	tags=26%, list=12%, signal=29%
WP_FOLATE_METABOLISM	43	0.579031	1.47773	0.021948	0.0729286	1	1352	tags=26%, list=12%, signal=29%
GOBP_CHONDROCYTE_DEVELOPMENT	19	0.652635	1.47749	0.0405138	0.0730468	1	2375	tags=58%, list=21%, signal=73%
KEGG_LEUKOCYTE_TRANSENDOTHELIAL_MIGRATION	78	0.549902	1.47697	0.00928601	0.073392	1	2154	tags=31%, list=19%, signal=38%
GOBP_REGULATION_OF_SMOOTH_MUSCLE_CONTRACTION	26	0.620004	1.47692	0.0291988	0.0733591	1	2094	tags=46%, list=19%, signal=57%
GOBP_AMIDE_TRANSPORT	191	0.531442	1.47676	0.00010008	0.0734144	1	1496	tags=23%, list=13%, signal=26%
GOBP_EMBRYONIC_PLACENTA_DEVELOPMENT	56	0.565532	1.47668	0.0134705	0.0733941	1	2030	tags=34%, list=18%, signal=41%
GOBP_REGULATION_OF_ERYTHROCYTE_DIFFERENTIATION	40	0.58426	1.47641	0.0226175	0.0735419	1	2534	tags=48%, list=23%, signal=61%
GOBP_REGULATION_OF_STEM_CELL_PROLIFERATION	45	0.577527	1.47634	0.0196996	0.0735216	1	2419	tags=49%, list=22%, signal=62%
GOBP_ACTIVATED_T_CELL_PROLIFERATION	28	0.609556	1.47545	0.032232	0.0741551	1	1854	tags=46%, list=17%, signal=56%
GOBP_REGULATION_OF_LYASE_ACTIVITY	23	0.635628	1.47542	0.0329144	0.0741076	1	2166	tags=35%, list=19%, signal=43%
GOBP_POSITIVE_REGULATION_OF_FILOPODIUM_ASSEMBLY	21	0.63936	1.47537	0.0383488	0.074073	1	2072	tags=43%, list=19%, signal=53%
GOBP_MODIFICATION_OF_SYNAPTIC_STRUCTURE	19	0.651186	1.47518	0.0396296	0.0741482	1	1957	tags=42%, list=18%, signal=51%
GOBP_REGULATION_OF_PHOSPHOLIPASE_ACTIVITY	42	0.582093	1.47507	0.0242006	0.0741595	1	1333	tags=29%, list=12%, signal=32%
GOBP_NEGATIVE_REGULATION_OF_NERVOUS_SYSTEM_DEVELOPMENT	82	0.546711	1.475	0.00718833	0.0741444	1	1485	tags=24%, list=13%, signal=28%
GOBP_AMINE_TRANSPORT	41	0.584704	1.47492	0.0210607	0.0741287	1	1280	tags=34%, list=11%, signal=38%
GOBP_STRIATED_MUSCLE_CELL_DIFFERENTIATION	164	0.533619	1.47471	0.000200642	0.0742202	1	1934	tags=32%, list=17%, signal=38%
GOBP_EPITHELIAL_CELL_MORPHOGENESIS	17	0.666441	1.47374	0.0386174	0.0749278	1	1241	tags=41%, list=11%, signal=46%
GOBP_TRANSMEMBRANE_RECEPTOR_PROTEIN_TYROSINE_KINASE_SIGNALING_PATHWAY	375	0.524831	1.47355	0	0.0749972	1	1669	tags=26%, list=15%, signal=30%
GOBP_POSITIVE_REGULATION_OF_TRANSMEMBRANE_RECEPTOR_PROTEIN_SERINE_THREONINE_KINASE_SIGNALING_PATHWAY	67	0.556535	1.47351	0.0111551	0.0749513	1	1261	tags=24%, list=11%, signal=27%
GOBP_DEFENSE_RESPONSE_TO_SYMBIONT	251	0.526711	1.47339	0	0.0749796	1	2120	tags=33%, list=19%, signal=40%
GOBP_FERTILIZATION	73	0.551381	1.4733	0.00825338	0.0749758	1	2098	tags=32%, list=19%, signal=39%
GOBP_RESPONSE_TO_ESTROGEN	37	0.590122	1.47294	0.0263597	0.0751892	1	2211	tags=38%, list=20%, signal=47%
GOBP_NEGATIVE_REGULATION_OF_RESPONSE_TO_CYTOKINE_STIMULUS	57	0.562727	1.47284	0.0154106	0.075191	1	1916	tags=32%, list=17%, signal=38%
GOBP_REGULATION_OF_CALCIUM_ION_IMPORT	15	0.676222	1.47277	0.0434894	0.0751643	1	1071	tags=33%, list=10%, signal=37%
GOBP_INTRACELLULAR_ZINC_ION_HOMEOSTASIS	21	0.638256	1.47265	0.0393558	0.0751919	1	817	tags=24%, list=7%, signal=26%
GOBP_REGULATION_OF_MICROGLIAL_CELL_ACTIVATION	18	0.654555	1.47233	0.0412191	0.0753629	1	2574	tags=56%, list=23%, signal=72%
GOBP_REGULATION_OF_PROTEIN_TARGETING_TO_MEMBRANE	24	0.627464	1.47205	0.0380783	0.0755054	1	1117	tags=21%, list=10%, signal=23%
GOBP_REGULATION_OF_RESPONSE_TO_CYTOKINE_STIMULUS	136	0.532462	1.47158	0.00140859	0.075823	1	2127	tags=34%, list=19%, signal=41%
GOBP_REGULATION_OF_ACTIN_FILAMENT_BASED_MOVEMENT	21	0.640535	1.47101	0.0386567	0.0762206	1	1891	tags=38%, list=17%, signal=46%
GOBP_EMBRYONIC_HEART_TUBE_MORPHOGENESIS	39	0.58385	1.47086	0.0253993	0.0762665	1	1992	tags=36%, list=18%, signal=44%
GOBP_PROSTAGLANDIN_TRANSPORT	16	0.669407	1.47059	0.0428972	0.0764202	1	217	tags=31%, list=2%, signal=32%
GOBP_REGULATION_OF_MAP_KINASE_ACTIVITY	99	0.53974	1.47045	0.00447837	0.0764567	1	1333	tags=26%, list=12%, signal=30%
GOBP_CELLULAR_RESPONSE_TO_VIRUS	50	0.568773	1.4702	0.0195174	0.0765837	1	2811	tags=52%, list=25%, signal=69%
GOBP_RESPONSE_TO_VIRUS	328	0.523858	1.47012	0	0.0765747	1	2017	tags=31%, list=18%, signal=36%
GOBP_REGULATION_OF_SODIUM_ION_TRANSMEMBRANE_TRANSPORT	27	0.614273	1.46989	0.0314823	0.076681	1	2213	tags=41%, list=20%, signal=51%
GOBP_NEGATIVE_REGULATION_OF_BLOOD_VESSEL_ENDOTHELIAL_CELL_MIGRATION	26	0.616845	1.46942	0.0361657	0.0769946	1	1212	tags=31%, list=11%, signal=34%
GOBP_POSITIVE_REGULATION_OF_SMAD_PROTEIN_SIGNAL_TRANSDUCTION	17	0.659733	1.46927	0.0423601	0.0770491	1	524	tags=24%, list=5%, signal=25%
GOBP_TISSUE_MIGRATION	217	0.525939	1.46916	0	0.0770682	1	2558	tags=37%, list=23%, signal=47%
GOBP_MUSCLE_STRUCTURE_DEVELOPMENT	401	0.521731	1.46908	0	0.0770544	1	2095	tags=31%, list=19%, signal=37%
GOBP_POSITIVE_REGULATION_OF_P38MAPK_CASCADE	22	0.629629	1.46874	0.0425429	0.0772542	1	2247	tags=41%, list=20%, signal=51%
GOBP_NEGATIVE_REGULATION_OF_MONOATOMIC_ION_TRANSPORT	56	0.56034	1.46873	0.0175756	0.0771877	1	862	tags=18%, list=8%, signal=19%
GOBP_REGULATION_OF_HEART_GROWTH	30	0.606798	1.46856	0.0336096	0.0772421	1	1934	tags=37%, list=17%, signal=44%
WP_OVERVIEW_OF_NANOPARTICLE_EFFECTS	15	0.676533	1.46843	0.0431312	0.0772733	1	1749	tags=53%, list=16%, signal=63%
GOBP_REGULATION_OF_GLIAL_CELL_PROLIFERATION	29	0.607886	1.46799	0.0329607	0.0775661	1	2419	tags=52%, list=22%, signal=66%
GOBP_PEPTIDE_TRANSPORT	137	0.53224	1.46781	0.00120676	0.0776333	1	1821	tags=26%, list=16%, signal=30%
WP_JAK_STAT_SIGNALING_IN_THE_REGULATION_OF_BETA_CELLS	27	0.611442	1.46759	0.0364699	0.0777325	1	654	tags=22%, list=6%, signal=24%
GOBP_T_CELL_MEDIATED_CYTOTOXICITY	36	0.589631	1.46688	0.0300844	0.0782392	1	2564	tags=44%, list=23%, signal=58%
GOBP_REGULATION_OF_CELL_MIGRATION_INVOLVED_IN_SPROUTING_ANGIOGENESIS	29	0.605022	1.46684	0.0337484	0.0781968	1	1308	tags=31%, list=12%, signal=35%
GOBP_TOLL_LIKE_RECEPTOR_2_SIGNALING_PATHWAY	18	0.651409	1.4668	0.04364	0.0781522	1	986	tags=28%, list=9%, signal=30%
GOBP_POSITIVE_REGULATION_OF_CELL_JUNCTION_ASSEMBLY	41	0.578727	1.4664	0.0261316	0.0784032	1	2132	tags=46%, list=19%, signal=57%
GOBP_POSITIVE_REGULATION_OF_CYCLASE_ACTIVITY	15	0.67575	1.46629	0.0482411	0.0784216	1	2166	tags=33%, list=19%, signal=41%
GOBP_CENTRAL_NERVOUS_SYSTEM_PROJECTION_NEURON_AXONOGENESIS	20	0.643603	1.46616	0.0392879	0.0784526	1	2005	tags=45%, list=18%, signal=55%
GOBP_DETECTION_OF_STIMULUS_INVOLVED_IN_SENSORY_PERCEPTION	27	0.610505	1.46601	0.0362974	0.0785008	1	2074	tags=44%, list=19%, signal=54%
GOBP_CENTRAL_NERVOUS_SYSTEM_NEURON_DIFFERENTIATION	90	0.544738	1.46579	0.00562833	0.0786118	1	2005	tags=31%, list=18%, signal=38%
GOBP_REGULATORY_T_CELL_DIFFERENTIATION	25	0.619055	1.46573	0.0421722	0.0785832	1	883	tags=28%, list=8%, signal=30%
GOBP_SKELETAL_SYSTEM_DEVELOPMENT	286	0.523281	1.46488	0.00020004	0.0792048	1	1934	tags=27%, list=17%, signal=32%
GOBP_REGULATION_OF_SYNAPTIC_TRANSMISSION_GABAERGIC	21	0.636852	1.4648	0.0428658	0.0791966	1	1873	tags=43%, list=17%, signal=51%
GOBP_SYNAPTIC_TRANSMISSION_GABAERGIC	25	0.618797	1.46478	0.0364645	0.0791345	1	1873	tags=36%, list=17%, signal=43%
GOBP_NEGATIVE_REGULATION_OF_OSTEOCLAST_DIFFERENTIATION	22	0.632647	1.46468	0.0357867	0.0791367	1	2229	tags=55%, list=20%, signal=68%
GOBP_REGULATION_OF_NEURON_DIFFERENTIATION	90	0.540029	1.46408	0.00697364	0.0795699	1	1841	tags=27%, list=17%, signal=32%
GOBP_CELL_JUNCTION_ASSEMBLY	218	0.524621	1.4638	0	0.0797301	1	2005	tags=33%, list=18%, signal=39%
GOBP_ACTIN_FILAMENT_BASED_MOVEMENT	68	0.552491	1.46376	0.0125871	0.0796837	1	2166	tags=35%, list=19%, signal=44%
GOBP_REGULATION_OF_PEPTIDYL_THREONINE_PHOSPHORYLATION	30	0.602141	1.46367	0.0366648	0.0796747	1	1212	tags=33%, list=11%, signal=37%
GOBP_CENTRAL_NERVOUS_SYSTEM_NEURON_AXONOGENESIS	28	0.604259	1.46361	0.0396017	0.079648	1	2005	tags=39%, list=18%, signal=48%
GOBP_DIENCEPHALON_DEVELOPMENT	27	0.611715	1.46351	0.0383543	0.0796457	1	1934	tags=37%, list=17%, signal=45%
GOBP_GLOMERULUS_DEVELOPMENT	35	0.588128	1.4631	0.0302489	0.0799145	1	2730	tags=60%, list=25%, signal=79%
GOBP_POSITIVE_REGULATION_OF_MUSCLE_HYPERTROPHY	18	0.652097	1.46308	0.0457207	0.0798475	1	752	tags=17%, list=7%, signal=18%
GOBP_POSITIVE_REGULATION_OF_ERYTHROCYTE_DIFFERENTIATION	29	0.604175	1.46282	0.0354891	0.0799894	1	1261	tags=31%, list=11%, signal=35%
GOBP_MACROPHAGE_ACTIVATION	77	0.545887	1.46196	0.010075	0.0806383	1	2574	tags=40%, list=23%, signal=52%
GOBP_RESPONSE_TO_TUMOR_CELL	29	0.604322	1.46129	0.0339158	0.0811244	1	2049	tags=41%, list=18%, signal=51%
GOBP_POSITIVE_REGULATION_OF_REGULATED_SECRETORY_PATHWAY	26	0.61115	1.46126	0.0378726	0.0810729	1	406	tags=15%, list=4%, signal=16%
WP_APOPTOSIS_MODULATION_AND_SIGNALING	75	0.543148	1.46118	0.0119897	0.08106	1	1984	tags=41%, list=18%, signal=50%
GOBP_TOLERANCE_INDUCTION	19	0.646101	1.46116	0.0412679	0.0809945	1	2393	tags=53%, list=21%, signal=67%
GOBP_NEGATIVE_REGULATION_OF_PEPTIDASE_ACTIVITY	67	0.548504	1.46098	0.0160567	0.0810683	1	2231	tags=34%, list=20%, signal=43%
GOBP_POSITIVE_REGULATION_OF_LEUKOCYTE_APOPTOTIC_PROCESS	22	0.631818	1.46091	0.0443084	0.0810532	1	2393	tags=64%, list=21%, signal=81%
GOBP_SECOND_MESSENGER_MEDIATED_SIGNALING	149	0.528383	1.46033	0.000803374	0.0814793	1	2094	tags=32%, list=19%, signal=39%
GOBP_DICARBOXYLIC_ACID_TRANSPORT	55	0.55742	1.46009	0.0199364	0.0815991	1	1358	tags=31%, list=12%, signal=35%
GOBP_REGULATION_OF_LIPASE_ACTIVITY	49	0.565939	1.45959	0.0244375	0.0819598	1	1333	tags=27%, list=12%, signal=30%
GOBP_T_CELL_LINEAGE_COMMITMENT	22	0.628488	1.45944	0.0461483	0.0820088	1	1632	tags=41%, list=15%, signal=48%
GOBP_POSITIVE_REGULATION_OF_LIPASE_ACTIVITY	39	0.578638	1.45944	0.0287642	0.0819332	1	1333	tags=26%, list=12%, signal=29%
GOBP_POSITIVE_REGULATION_OF_NEUROGENESIS	151	0.527851	1.45922	0.000903705	0.0820354	1	1578	tags=26%, list=14%, signal=30%
GOBP_SCHWANN_CELL_DIFFERENTIATION	31	0.59636	1.45884	0.0384527	0.0822685	1	1887	tags=39%, list=17%, signal=46%
WP_WNT_SIGNALING	69	0.54869	1.45865	0.013536	0.0823561	1	1840	tags=30%, list=17%, signal=36%
GOBP_AMEBOIDAL_TYPE_CELL_MIGRATION	291	0.519688	1.45856	0	0.0823583	1	2444	tags=34%, list=22%, signal=43%
WP_BLADDER_CANCER	32	0.592182	1.45821	0.0360503	0.0825804	1	946	tags=25%, list=8%, signal=27%
WP_NEOVASCULARISATION_PROCESSES	30	0.597947	1.45781	0.0359227	0.0828459	1	1895	tags=40%, list=17%, signal=48%
GOBP_PEPTIDYL_TYROSINE_MODIFICATION	174	0.52416	1.45748	0.000400561	0.0830474	1	2286	tags=36%, list=21%, signal=45%
WP_CALCIUM_REGULATION_IN_CARDIAC_CELLS	90	0.539451	1.45732	0.00806863	0.0831057	1	2248	tags=31%, list=20%, signal=39%
GOBP_REGULATION_OF_HORMONE_LEVELS	247	0.519931	1.45714	0	0.0831796	1	1619	tags=23%, list=15%, signal=27%
GOBP_REGULATION_OF_PEPTIDYL_TYROSINE_PHOSPHORYLATION	144	0.526997	1.45706	0.00120627	0.0831771	1	2258	tags=36%, list=20%, signal=45%
GOBP_GRANULOCYTE_ACTIVATION	34	0.587261	1.45695	0.0301286	0.0831958	1	2420	tags=41%, list=22%, signal=52%
GOBP_POSITIVE_REGULATION_OF_COLLAGEN_METABOLIC_PROCESS	16	0.662605	1.4563	0.0484469	0.0836791	1	1119	tags=38%, list=10%, signal=42%
GOBP_NEUROINFLAMMATORY_RESPONSE	58	0.554095	1.45564	0.0185029	0.0841811	1	2629	tags=43%, list=24%, signal=56%
GOBP_CELL_MORPHOGENESIS_INVOLVED_IN_NEURON_DIFFERENTIATION	318	0.518442	1.45498	0	0.0846706	1	1851	tags=28%, list=17%, signal=32%
GOBP_REGULATION_OF_ACTIN_FILAMENT_BASED_PROCESS	257	0.519331	1.4549	0	0.084658	1	1942	tags=29%, list=17%, signal=34%
HALLMARK_TGF_BETA_SIGNALING	51	0.562391	1.45487	0.0206395	0.0846096	1	2127	tags=35%, list=19%, signal=43%
GOBP_VASOCONSTRICTION	35	0.584713	1.45478	0.0325404	0.08461	1	2080	tags=37%, list=19%, signal=46%
BIOCARTA_NTHI_PATHWAY	22	0.624185	1.45468	0.0467358	0.0846074	1	2554	tags=45%, list=23%, signal=59%
GOBP_GLIAL_CELL_APOPTOTIC_PROCESS	16	0.663221	1.45456	0.0476191	0.0846343	1	643	tags=19%, list=6%, signal=20%
GOBP_MYELOID_CELL_DIFFERENTIATION	326	0.517278	1.4539	0	0.0851309	1	2413	tags=35%, list=22%, signal=43%
GOBP_MICROTUBULE_BUNDLE_FORMATION	62	0.548534	1.45369	0.0185632	0.085228	1	1452	tags=29%, list=13%, signal=33%
GOBP_T_HELPER_2_CELL_DIFFERENTIATION	16	0.658862	1.45347	0.0505231	0.0853465	1	2595	tags=63%, list=23%, signal=81%
GOBP_HOMEOSTASIS_OF_NUMBER_OF_CELLS_WITHIN_A_TISSUE	26	0.610792	1.45265	0.0435495	0.0859978	1	1119	tags=31%, list=10%, signal=34%
WP_APOPTOSIS	72	0.543509	1.45245	0.0146402	0.0860847	1	1726	tags=39%, list=15%, signal=46%
GOBP_T_HELPER_CELL_LINEAGE_COMMITMENT	16	0.662784	1.45239	0.050198	0.0860644	1	1632	tags=44%, list=15%, signal=51%
GOBP_T_CELL_MIGRATION	52	0.560441	1.45224	0.0219827	0.0861141	1	1950	tags=29%, list=18%, signal=35%
WP_UNFOLDED_PROTEIN_RESPONSE	24	0.618434	1.45178	0.0465282	0.0864468	1	1726	tags=38%, list=15%, signal=44%
GOBP_CELLULAR_RESPONSE_TO_HEAT	53	0.555706	1.45128	0.0242159	0.0868056	1	597	tags=17%, list=5%, signal=18%
GOBP_POSITIVE_REGULATION_OF_DEFENSE_RESPONSE_TO_VIRUS_BY_HOST	24	0.618957	1.45124	0.0429942	0.0867546	1	1639	tags=42%, list=15%, signal=49%
HALLMARK_APICAL_JUNCTION	125	0.529569	1.45103	0.00201816	0.08686	1	1873	tags=31%, list=17%, signal=37%
GOBP_POSITIVE_REGULATION_OF_EXTRACELLULAR_MATRIX_ORGANIZATION	23	0.620464	1.45092	0.0469162	0.0868729	1	1378	tags=35%, list=12%, signal=40%
WP_P53_TRANSCRIPTIONAL_GENE_NETWORK	80	0.539778	1.4509	0.0110974	0.0868146	1	1999	tags=36%, list=18%, signal=44%
GOBP_NEUROTROPHIN_TRK_RECEPTOR_SIGNALING_PATHWAY	18	0.649718	1.45083	0.0483932	0.0867959	1	1753	tags=39%, list=16%, signal=46%
GOBP_CELL_FATE_SPECIFICATION	36	0.58439	1.45078	0.0323882	0.0867595	1	340	tags=17%, list=3%, signal=17%
GOBP_NEUROTROPHIN_SIGNALING_PATHWAY	25	0.61236	1.45065	0.0494838	0.0867886	1	1753	tags=36%, list=16%, signal=43%
GOBP_NON_CANONICAL_WNT_SIGNALING_PATHWAY	35	0.582886	1.45053	0.0380514	0.0868244	1	1840	tags=37%, list=17%, signal=44%
WP_TYPE_2_PAPILLARY_RENAL_CELL_CARCINOMA	29	0.596836	1.45019	0.0392718	0.0870473	1	1071	tags=24%, list=10%, signal=27%
GOBP_POSITIVE_REGULATION_OF_B_CELL_PROLIFERATION	34	0.585315	1.45011	0.0363636	0.0870408	1	2125	tags=38%, list=19%, signal=47%
GOBP_POSITIVE_REGULATION_OF_MORPHOGENESIS_OF_AN_EPITHELIUM	17	0.652528	1.44998	0.0523461	0.0870755	1	1377	tags=47%, list=12%, signal=54%
GOBP_RESPONSE_TO_CALCIUM_ION	77	0.542447	1.44972	0.0116567	0.0872276	1	1891	tags=29%, list=17%, signal=34%
WP_MEASLES_VIRUS_INFECTION	106	0.529703	1.44965	0.0039606	0.087205	1	2120	tags=35%, list=19%, signal=43%
GOBP_MYOTUBE_DIFFERENTIATION	77	0.540494	1.44946	0.0144152	0.0872895	1	1537	tags=27%, list=14%, signal=31%
GOBP_POSITIVE_REGULATION_OF_BLOOD_VESSEL_ENDOTHELIAL_CELL_MIGRATION	45	0.564471	1.44925	0.0276333	0.0873859	1	2554	tags=40%, list=23%, signal=52%
GOBP_ACTIVIN_RECEPTOR_SIGNALING_PATHWAY	26	0.608392	1.44905	0.0458554	0.0874875	1	1378	tags=31%, list=12%, signal=35%
GOBP_REGULATION_OF_NEUROGENESIS	229	0.519818	1.4485	0.00010003	0.0879099	1	1578	tags=25%, list=14%, signal=28%
GOBP_ANTIGEN_PROCESSING_AND_PRESENTATION_OF_EXOGENOUS_PEPTIDE_ANTIGEN	29	0.598712	1.44806	0.0392493	0.088229	1	2125	tags=38%, list=19%, signal=47%
GOBP_DIOL_BIOSYNTHETIC_PROCESS	17	0.651559	1.44798	0.0507768	0.0882157	1	1063	tags=24%, list=10%, signal=26%
GOBP_AXONEMAL_DYNEIN_COMPLEX_ASSEMBLY	15	0.666048	1.44768	0.0559816	0.0883959	1	1216	tags=40%, list=11%, signal=45%
GOBP_VENTRICULAR_CARDIAC_MUSCLE_TISSUE_MORPHOGENESIS	19	0.63942	1.44767	0.0498639	0.0883252	1	2094	tags=47%, list=19%, signal=58%
GOBP_NEGATIVE_REGULATION_OF_INFLAMMATORY_RESPONSE	113	0.52904	1.4475	0.00384732	0.0883899	1	2743	tags=47%, list=25%, signal=62%
GOBP_POSITIVE_REGULATION_OF_GROWTH	152	0.522652	1.44749	0.00130509	0.0883153	1	1060	tags=18%, list=10%, signal=19%
GOBP_PRESYNAPTIC_MODULATION_OF_CHEMICAL_SYNAPTIC_TRANSMISSION	17	0.653919	1.44738	0.0483262	0.0883421	1	862	tags=29%, list=8%, signal=32%
GOBP_NEGATIVE_REGULATION_OF_RECEPTOR_SIGNALING_PATHWAY_VIA_JAK_STAT	18	0.64578	1.44716	0.0507533	0.0884511	1	654	tags=22%, list=6%, signal=24%
GOBP_PLACENTA_BLOOD_VESSEL_DEVELOPMENT	23	0.618195	1.4468	0.0488825	0.0887001	1	2030	tags=39%, list=18%, signal=48%
GOBP_PEPTIDYL_TYROSINE_DEPHOSPHORYLATION	21	0.628009	1.44662	0.0523114	0.0887785	1	3106	tags=62%, list=28%, signal=86%
GOBP_REGULATION_OF_STRIATED_MUSCLE_CONTRACTION	45	0.565898	1.44659	0.0297212	0.0887241	1	1091	tags=24%, list=10%, signal=27%
WP_LNCRNA_IN_CANONICAL_WNT_SIGNALING_AND_COLORECTAL_CANCER	53	0.556121	1.44604	0.0223124	0.0891427	1	1396	tags=30%, list=13%, signal=34%
GOBP_AMINOGLYCAN_METABOLIC_PROCESS	76	0.543085	1.44566	0.0121737	0.0894005	1	1839	tags=32%, list=17%, signal=38%
GOBP_REGULATION_OF_HORMONE_SECRETION	124	0.525671	1.44542	0.00373473	0.0895403	1	1821	tags=27%, list=16%, signal=31%
GOBP_REGULATION_OF_NERVOUS_SYSTEM_PROCESS	55	0.554582	1.44481	0.0260999	0.0900183	1	1967	tags=38%, list=18%, signal=46%
GOBP_CARDIOCYTE_DIFFERENTIATION	85	0.534468	1.44455	0.0106437	0.0901775	1	2048	tags=35%, list=18%, signal=43%
GOBP_NEGATIVE_REGULATION_OF_EXTRINSIC_APOPTOTIC_SIGNALING_PATHWAY	71	0.541921	1.44453	0.0155682	0.0901083	1	1500	tags=27%, list=13%, signal=31%
GOBP_VASCULAR_ASSOCIATED_SMOOTH_MUSCLE_CELL_PROLIFERATION	48	0.558929	1.44412	0.0276398	0.090409	1	2095	tags=44%, list=19%, signal=54%
KEGG_CARDIAC_MUSCLE_CONTRACTION	43	0.567971	1.44386	0.0292385	0.0905551	1	2326	tags=33%, list=21%, signal=41%
GOBP_NEURON_APOPTOTIC_PROCESS	196	0.518147	1.44381	0.00130117	0.0905158	1	1927	tags=29%, list=17%, signal=35%
GOBP_REGULATION_OF_OSTEOCLAST_DIFFERENTIATION	46	0.564334	1.44376	0.0267847	0.0904835	1	2338	tags=43%, list=21%, signal=55%
GOBP_PEPTIDYL_THREONINE_DEPHOSPHORYLATION	18	0.643003	1.44365	0.0572105	0.0905044	1	960	tags=28%, list=9%, signal=30%
GOBP_ARTERY_DEVELOPMENT	63	0.547243	1.4436	0.0207852	0.0904628	1	2485	tags=44%, list=22%, signal=57%
KEGG_TIGHT_JUNCTION	78	0.537778	1.44309	0.013369	0.090847	1	1793	tags=24%, list=16%, signal=29%
GOBP_LYMPHOCYTE_ACTIVATION_INVOLVED_IN_IMMUNE_RESPONSE	153	0.521884	1.44301	0.000801925	0.0908328	1	2368	tags=37%, list=21%, signal=47%
GOBP_RESPONSE_TO_TRANSFORMING_GROWTH_FACTOR_BETA	194	0.518062	1.4423	0.00010006	0.091392	1	1999	tags=31%, list=18%, signal=38%
GOBP_RESPONSE_TO_COPPER_ION	18	0.644273	1.4419	0.0579855	0.091673	1	3022	tags=61%, list=27%, signal=84%
GOBP_REGULATION_OF_MONOCYTE_DIFFERENTIATION	16	0.656994	1.4417	0.0581114	0.0917773	1	1214	tags=44%, list=11%, signal=49%
GOBP_POSTSYNAPSE_ORGANIZATION	116	0.526194	1.44159	0.0050551	0.0917913	1	1949	tags=29%, list=17%, signal=35%
GOBP_POSITIVE_REGULATION_OF_MONOCYTE_CHEMOTAXIS	16	0.656021	1.44136	0.057333	0.0919223	1	873	tags=25%, list=8%, signal=27%
GOBP_REGULATION_OF_BMP_SIGNALING_PATHWAY	56	0.551126	1.44132	0.0233051	0.0918718	1	1387	tags=29%, list=12%, signal=32%
GOBP_ACTION_POTENTIAL	60	0.549603	1.44083	0.0208092	0.0922413	1	1229	tags=23%, list=11%, signal=26%
GOBP_OSSIFICATION	256	0.515901	1.44067	0	0.0923057	1	2778	tags=43%, list=25%, signal=55%
GOBP_POSITIVE_REGULATION_OF_NITRIC_OXIDE_METABOLIC_PROCESS	25	0.60646	1.44063	0.0478705	0.0922665	1	1474	tags=32%, list=13%, signal=37%
GOBP_HEART_TRABECULA_MORPHOGENESIS	16	0.652682	1.44047	0.0616059	0.0923316	1	1934	tags=44%, list=17%, signal=53%
GOBP_TOLL_LIKE_RECEPTOR_4_SIGNALING_PATHWAY	47	0.559453	1.44037	0.0323878	0.0923494	1	2137	tags=43%, list=19%, signal=52%
GOBP_ACTIN_FILAMENT_ORGANIZATION	337	0.513119	1.4403	0	0.0923351	1	2076	tags=30%, list=19%, signal=35%
GOBP_AXIS_SPECIFICATION	43	0.566139	1.44003	0.0312466	0.0925018	1	2109	tags=35%, list=19%, signal=43%
GOBP_REGULATION_OF_SODIUM_ION_TRANSPORT	42	0.568296	1.43996	0.0332237	0.0924906	1	2213	tags=38%, list=20%, signal=47%
GOBP_OSTEOBLAST_DIFFERENTIATION	150	0.521364	1.43985	0.00150723	0.0925035	1	1962	tags=33%, list=18%, signal=40%
GOBP_CELL_DIFFERENTIATION_IN_SPINAL_CORD	18	0.639836	1.43975	0.0567537	0.0925135	1	1634	tags=39%, list=15%, signal=45%
GOBP_ADRENERGIC_RECEPTOR_SIGNALING_PATHWAY	15	0.66159	1.43884	0.0596052	0.0932696	1	1544	tags=47%, list=14%, signal=54%
GOBP_RESPONSE_TO_OXYGEN_LEVELS	240	0.515414	1.43854	0.00010003	0.0934682	1	2115	tags=30%, list=19%, signal=37%
WP_EMBRYONIC_STEM_CELL_PLURIPOTENCY_PATHWAYS	69	0.538726	1.43838	0.0163304	0.0935328	1	1366	tags=26%, list=12%, signal=30%
GOBP_POSITIVE_REGULATION_OF_HYDROLASE_ACTIVITY	353	0.512757	1.43815	0.0001	0.0936691	1	1888	tags=29%, list=17%, signal=34%
GOBP_ERBB_SIGNALING_PATHWAY	83	0.534667	1.43773	0.01161	0.0939775	1	1269	tags=19%, list=11%, signal=22%
GOBP_INTERLEUKIN_6_PRODUCTION	115	0.525494	1.43764	0.00495701	0.0939813	1	2272	tags=36%, list=20%, signal=44%
GOBP_NEURON_RECOGNITION	19	0.63498	1.43721	0.0571953	0.0942922	1	1541	tags=42%, list=14%, signal=49%
GOBP_POSITIVE_REGULATION_OF_MYELOID_CELL_DIFFERENTIATION	77	0.535951	1.43711	0.0143684	0.0943065	1	1479	tags=27%, list=13%, signal=31%
GOBP_FATTY_ACID_TRANSPORT	57	0.548535	1.43691	0.0254925	0.0944096	1	1194	tags=25%, list=11%, signal=27%
GOBP_REGULATION_OF_OLIGODENDROCYTE_DIFFERENTIATION	20	0.627971	1.43691	0.0525733	0.0943281	1	575	tags=25%, list=5%, signal=26%
GOBP_REGULATION_OF_COLLAGEN_METABOLIC_PROCESS	22	0.616641	1.43661	0.0553746	0.0945344	1	1119	tags=32%, list=10%, signal=35%
GOBP_MAPK_CASCADE	495	0.509403	1.43633	0	0.0946995	1	2128	tags=30%, list=19%, signal=35%
KEGG_AXON_GUIDANCE	80	0.535196	1.43624	0.0131891	0.0947034	1	1495	tags=25%, list=13%, signal=29%
GOBP_SYNCYTIUM_FORMATION	41	0.567937	1.43615	0.0348735	0.0947058	1	1436	tags=27%, list=13%, signal=31%
GOBP_NEGATIVE_REGULATION_OF_RECEPTOR_SIGNALING_PATHWAY_VIA_STAT	19	0.633588	1.43598	0.0583395	0.0947874	1	654	tags=21%, list=6%, signal=22%
GOBP_TUMOR_NECROSIS_FACTOR_SUPERFAMILY_CYTOKINE_PRODUCTION	131	0.522162	1.43575	0.00332226	0.0949254	1	2247	tags=36%, list=20%, signal=44%
GOBP_BONE_REMODELING	60	0.545797	1.43473	0.0197936	0.0957957	1	1512	tags=27%, list=14%, signal=31%
GOBP_POSITIVE_REGULATION_OF_MAP_KINASE_ACTIVITY	57	0.551513	1.43426	0.0219605	0.0961707	1	1333	tags=26%, list=12%, signal=30%
WP_NF1_COPY_NUMBER_VARIATION_SYNDROME	77	0.532753	1.43416	0.0134228	0.0961793	1	1142	tags=16%, list=10%, signal=17%
KEGG_GLYCEROLIPID_METABOLISM	37	0.575063	1.43411	0.0409863	0.0961418	1	1797	tags=32%, list=16%, signal=39%
GOBP_POSITIVE_REGULATION_OF_MONOOXYGENASE_ACTIVITY	17	0.648002	1.43365	0.056768	0.0964892	1	1063	tags=35%, list=10%, signal=39%
GOBP_B_CELL_PROLIFERATION	62	0.547051	1.43311	0.0213702	0.0969193	1	2125	tags=37%, list=19%, signal=46%
GOBP_REGULATION_OF_CYSTEINE_TYPE_ENDOPEPTIDASE_ACTIVITY_INVOLVED_IN_APOPTOTIC_PROCESS	124	0.521005	1.43298	0.00403063	0.0969545	1	1923	tags=31%, list=17%, signal=37%
WP_15Q25_COPY_NUMBER_VARIATION	30	0.590139	1.43289	0.0450337	0.09696	1	2202	tags=33%, list=20%, signal=41%
GOBP_CELLULAR_RESPONSE_TO_CALCIUM_ION	44	0.563021	1.43277	0.0356135	0.0969937	1	1858	tags=32%, list=17%, signal=38%
GOBP_NEGATIVE_REGULATION_OF_SECRETION	92	0.530196	1.4326	0.00868943	0.0970729	1	2455	tags=37%, list=22%, signal=47%
GOBP_NEGATIVE_REGULATION_OF_VIRAL_LIFE_CYCLE	18	0.638498	1.43219	0.0607435	0.0973872	1	2711	tags=50%, list=24%, signal=66%
GOBP_GLANDULAR_EPITHELIAL_CELL_DIFFERENTIATION	30	0.587277	1.43179	0.0482187	0.0976911	1	2730	tags=63%, list=25%, signal=84%
GOBP_NEGATIVE_REGULATION_OF_LEUKOCYTE_MIGRATION	34	0.576243	1.43169	0.0463129	0.0976986	1	1920	tags=41%, list=17%, signal=50%
GOBP_REGULATION_OF_CALCIUM_ION_TRANSMEMBRANE_TRANSPORTER_ACTIVITY	35	0.575874	1.43111	0.040112	0.0981686	1	2102	tags=31%, list=19%, signal=39%
BIOCARTA_IL7_PATHWAY	16	0.648471	1.43077	0.0613458	0.0984175	1	2072	tags=38%, list=19%, signal=46%
GOBP_NEURON_CELLULAR_HOMEOSTASIS	40	0.569103	1.43074	0.0356357	0.0983646	1	1527	tags=20%, list=14%, signal=23%
GOBP_NATURAL_KILLER_CELL_MEDIATED_IMMUNITY	45	0.559314	1.43057	0.0333044	0.0984419	1	1715	tags=33%, list=15%, signal=39%
GOBP_ENDOCRINE_SYSTEM_DEVELOPMENT	61	0.544528	1.43025	0.0226867	0.0986646	1	2631	tags=44%, list=24%, signal=58%
GOBP_NEGATIVE_REGULATION_OF_TRANSMEMBRANE_TRANSPORT	70	0.536292	1.43006	0.0185377	0.0987615	1	1891	tags=26%, list=17%, signal=31%
GOBP_SPECIFICATION_OF_SYMMETRY	76	0.532155	1.42997	0.0183021	0.0987701	1	1992	tags=29%, list=18%, signal=35%
GOBP_POSITIVE_REGULATION_OF_PEPTIDYL_THREONINE_PHOSPHORYLATION	21	0.618491	1.42948	0.0609131	0.0991662	1	1031	tags=29%, list=9%, signal=31%
WP_SARS_CORONAVIRUS_AND_INNATE_IMMUNITY	17	0.643234	1.42927	0.0663531	0.099277	1	2986	tags=53%, list=27%, signal=72%
BIOCARTA_PPARA_PATHWAY	45	0.559328	1.42865	0.0310255	0.0997793	1	1422	tags=27%, list=13%, signal=30%
GOBP_EMBRYONIC_PATTERN_SPECIFICATION	33	0.578668	1.42827	0.0465881	0.100052	1	2152	tags=36%, list=19%, signal=45%
GOBP_NEUTRAL_LIPID_CATABOLIC_PROCESS	18	0.635392	1.42815	0.0618765	0.100088	1	351	tags=17%, list=3%, signal=17%
GOBP_MUSCLE_CELL_DIFFERENTIATION	229	0.511595	1.42782	0.00030018	0.100324	1	1934	tags=30%, list=17%, signal=35%
GOBP_POSITIVE_REGULATION_OF_PHOSPHOLIPASE_ACTIVITY	35	0.574	1.42765	0.0431719	0.100399	1	873	tags=23%, list=8%, signal=25%
WP_PURINERGIC_SIGNALING	17	0.641294	1.42702	0.0683858	0.100924	1	1985	tags=35%, list=18%, signal=43%
GOBP_ENDOCARDIAL_CUSHION_MORPHOGENESIS	18	0.633911	1.427	0.0619078	0.100851	1	1934	tags=33%, list=17%, signal=40%
GOBP_CARDIAC_MUSCLE_CELL_ACTION_POTENTIAL_INVOLVED_IN_CONTRACTION	22	0.615345	1.42693	0.0592857	0.100836	1	2166	tags=50%, list=19%, signal=62%
WP_A_NETWORK_MAP_OF_MACROPHAGE_STIMULATING_PROTEIN_MSP_SIGNALING	72	0.536147	1.42671	0.0171523	0.100959	1	1531	tags=28%, list=14%, signal=32%
GOBP_RESPONSE_TO_TOXIC_SUBSTANCE	142	0.515855	1.42671	0.00542114	0.100875	1	2140	tags=30%, list=19%, signal=36%
GOBP_POSITIVE_REGULATION_OF_RESPONSE_TO_BIOTIC_STIMULUS	286	0.509788	1.42578	0	0.101713	1	2137	tags=30%, list=19%, signal=36%
GOBP_REGULATION_OF_NEUROBLAST_PROLIFERATION	24	0.60528	1.42558	0.0542599	0.101822	1	1367	tags=33%, list=12%, signal=38%
GOBP_STRIATED_MUSCLE_TISSUE_DEVELOPMENT	129	0.519975	1.42542	0.00513285	0.101894	1	2532	tags=40%, list=23%, signal=51%
GOBP_RHYTHMIC_BEHAVIOR	27	0.591003	1.42512	0.055284	0.102098	1	1268	tags=30%, list=11%, signal=33%
GOBP_CELLULAR_RESPONSE_TO_MECHANICAL_STIMULUS	56	0.54692	1.4251	0.0289348	0.102036	1	1615	tags=27%, list=14%, signal=31%
GOBP_REGULATION_OF_SYNAPSE_STRUCTURE_OR_ACTIVITY	130	0.51753	1.42498	0.00413181	0.102071	1	2286	tags=35%, list=21%, signal=43%
GOBP_ADHERENS_JUNCTION_ORGANIZATION	30	0.58309	1.42472	0.0529627	0.102236	1	1609	tags=33%, list=14%, signal=39%
GOBP_INNATE_IMMUNE_RESPONSE_ACTIVATING_CELL_SURFACE_RECEPTOR_SIGNALING_PATHWAY	67	0.534942	1.42459	0.0217527	0.102278	1	2137	tags=36%, list=19%, signal=44%
GOBP_CELLULAR_DEFENSE_RESPONSE	30	0.584483	1.42458	0.0494845	0.102202	1	738	tags=17%, list=7%, signal=18%
WP_APOPTOSIS_RELATED_NETWORK_DUE_TO_ALTERED_NOTCH3_IN_OVARIAN_CANCER	51	0.548041	1.42435	0.0337917	0.102351	1	1541	tags=29%, list=14%, signal=34%
WP_WHITE_FAT_CELL_DIFFERENTIATION	24	0.603558	1.42422	0.0566172	0.102394	1	2272	tags=46%, list=20%, signal=57%
GOBP_POSITIVE_REGULATION_OF_SIGNALING_RECEPTOR_ACTIVITY	22	0.612137	1.42419	0.0581172	0.102338	1	1474	tags=32%, list=13%, signal=37%
GOBP_STEM_CELL_PROLIFERATION	66	0.535362	1.42417	0.0239708	0.102272	1	2419	tags=42%, list=22%, signal=54%
BIOCARTA_KERATINOCYTE_PATHWAY	43	0.557569	1.424	0.039577	0.10235	1	2554	tags=44%, list=23%, signal=57%
GOBP_IMPORT_ACROSS_PLASMA_MEMBRANE	92	0.525656	1.42374	0.0125549	0.102526	1	1549	tags=33%, list=14%, signal=38%
WP_VITAMIN_D_SENSITIVE_CALCIUM_SIGNALING_IN_DEPRESSION	19	0.626945	1.42354	0.0593388	0.102629	1	913	tags=26%, list=8%, signal=29%
GOBP_CHEMICAL_SYNAPTIC_TRANSMISSION_POSTSYNAPTIC	43	0.560963	1.42284	0.0355435	0.10325	1	1967	tags=35%, list=18%, signal=42%
GOBP_DENDRITIC_SPINE_DEVELOPMENT	67	0.534634	1.42278	0.0223849	0.103217	1	2342	tags=36%, list=21%, signal=45%
GOBP_STRIATED_MUSCLE_CONTRACTION	84	0.526616	1.42236	0.0178005	0.103558	1	1091	tags=25%, list=10%, signal=28%
GOBP_REGULATION_OF_RHO_PROTEIN_SIGNAL_TRANSDUCTION	58	0.542093	1.42226	0.0293218	0.103579	1	1274	tags=29%, list=11%, signal=33%
GOBP_NEGATIVE_REGULATION_OF_TRANSFORMING_GROWTH_FACTOR_BETA_RECEPTOR_SIGNALING_PATHWAY	69	0.536439	1.42191	0.0244817	0.103844	1	1360	tags=28%, list=12%, signal=31%
GOBP_CARDIAC_CELL_DEVELOPMENT	48	0.551571	1.42185	0.0366103	0.103815	1	1537	tags=29%, list=14%, signal=34%
GOBP_NEGATIVE_REGULATION_OF_SUPRAMOLECULAR_FIBER_ORGANIZATION	113	0.51947	1.42173	0.00687563	0.10384	1	1579	tags=23%, list=14%, signal=27%
GOBP_MOLTING_CYCLE	56	0.541567	1.4215	0.0307856	0.103988	1	2225	tags=38%, list=20%, signal=47%
KEGG_RIG_I_LIKE_RECEPTOR_SIGNALING_PATHWAY	48	0.552281	1.42057	0.0369048	0.10483	1	1666	tags=27%, list=15%, signal=32%
GOBP_EMBRYONIC_SKELETAL_SYSTEM_MORPHOGENESIS	41	0.561875	1.42036	0.0405005	0.104945	1	1864	tags=29%, list=17%, signal=35%
WP_EPO_RECEPTOR_SIGNALING	23	0.607489	1.42018	0.0542083	0.105041	1	1474	tags=22%, list=13%, signal=25%
GOBP_PERIPHERAL_NERVOUS_SYSTEM_DEVELOPMENT	42	0.558765	1.42012	0.0374384	0.105018	1	1887	tags=38%, list=17%, signal=46%
GOBP_REGULATION_OF_G_PROTEIN_COUPLED_RECEPTOR_SIGNALING_PATHWAY	78	0.530863	1.41992	0.0202062	0.105131	1	1580	tags=24%, list=14%, signal=28%
GOBP_MYELOID_LEUKOCYTE_MEDIATED_IMMUNITY	76	0.5284	1.41973	0.0192686	0.105237	1	2420	tags=34%, list=22%, signal=43%
GOBP_DEVELOPMENTAL_GROWTH	387	0.504384	1.4197	0	0.105174	1	1487	tags=21%, list=13%, signal=24%
GOBP_REGULATION_OF_MUSCLE_SYSTEM_PROCESS	116	0.518857	1.41936	0.0072904	0.105434	1	1544	tags=24%, list=14%, signal=28%
GOBP_ACTIVATION_OF_IMMUNE_RESPONSE	375	0.504757	1.41864	0	0.10606	1	2255	tags=31%, list=20%, signal=38%
GOBP_REGULATION_OF_MEMBRANE_POTENTIAL	181	0.510739	1.41828	0.00160417	0.10634	1	1967	tags=28%, list=18%, signal=34%
GOBP_REGULATION_OF_T_CELL_DIFFERENTIATION_IN_THYMUS	15	0.655971	1.41815	0.0668631	0.106374	1	971	tags=27%, list=9%, signal=29%
GOBP_MUSCLE_SYSTEM_PROCESS	212	0.508418	1.4181	0.000801041	0.106334	1	2166	tags=32%, list=19%, signal=38%
GOBP_REGULATION_OF_OXIDOREDUCTASE_ACTIVITY	45	0.554935	1.4181	0.0388044	0.106254	1	1063	tags=22%, list=10%, signal=24%
GOBP_CARDIAC_MUSCLE_CELL_CONTRACTION	31	0.580497	1.41801	0.0507538	0.106253	1	2166	tags=39%, list=19%, signal=48%
WP_PROSTAGLANDIN_AND_LEUKOTRIENE_METABOLISM_IN_SENESCENCE_WP5122	24	0.603537	1.41798	0.0598688	0.1062	1	1818	tags=29%, list=16%, signal=35%
GOBP_LEARNING	72	0.532148	1.41774	0.0202219	0.106357	1	1367	tags=24%, list=12%, signal=27%
GOBP_MITOCHONDRIAL_DEPOLARIZATION	18	0.633358	1.41769	0.0652553	0.106316	1	935	tags=28%, list=8%, signal=30%
GOBP_LENS_FIBER_CELL_DIFFERENTIATION	24	0.601975	1.41764	0.0580728	0.106277	1	1385	tags=33%, list=12%, signal=38%
GOBP_COCHLEA_DEVELOPMENT	19	0.625639	1.41711	0.0684359	0.106728	1	971	tags=26%, list=9%, signal=29%
GOBP_NEURON_PROJECTION_ORGANIZATION	64	0.53443	1.41709	0.0238567	0.106653	1	1949	tags=28%, list=17%, signal=34%
GOBP_NEGATIVE_REGULATION_OF_CYTOSKELETON_ORGANIZATION	114	0.517939	1.41678	0.00869653	0.106891	1	1579	tags=24%, list=14%, signal=27%
KEGG_RIBOSOME	80	0.525955	1.41664	0.0179381	0.106964	1	4635	tags=89%, list=42%, signal=151%
GOBP_MATURE_B_CELL_DIFFERENTIATION	29	0.584578	1.41626	0.0562134	0.107259	1	1536	tags=28%, list=14%, signal=32%
GOBP_MATURE_B_CELL_DIFFERENTIATION_INVOLVED_IN_IMMUNE_RESPONSE	24	0.601207	1.41611	0.0618974	0.107322	1	1536	tags=29%, list=14%, signal=34%
GOBP_MYOBLAST_FUSION	28	0.586888	1.41608	0.0555878	0.107265	1	1436	tags=29%, list=13%, signal=33%
GOBP_NEUTROPHIL_MEDIATED_IMMUNITY	23	0.605675	1.41557	0.0607538	0.107706	1	452	tags=17%, list=4%, signal=18%
GOBP_LIVER_REGENERATION	22	0.611233	1.41555	0.0595324	0.107634	1	1362	tags=32%, list=12%, signal=36%
GOBP_DEOXYRIBONUCLEOSIDE_MONOPHOSPHATE_METABOLIC_PROCESS	18	0.63117	1.41495	0.0704614	0.108164	1	1413	tags=28%, list=13%, signal=32%
GOBP_INFLAMMATORY_CELL_APOPTOTIC_PROCESS	18	0.629241	1.41369	0.0670831	0.109378	1	2298	tags=50%, list=21%, signal=63%
GOBP_REGULATION_OF_LYMPHOCYTE_MIGRATION	49	0.547875	1.41368	0.0353821	0.109298	1	1950	tags=29%, list=18%, signal=34%
WP_HIPPO_YAP_SIGNALING	16	0.648346	1.41361	0.0675436	0.10928	1	2063	tags=44%, list=19%, signal=54%
GOBP_FACE_DEVELOPMENT	31	0.576413	1.41308	0.0572602	0.109735	1	1981	tags=29%, list=18%, signal=35%
GOBP_DETECTION_OF_EXTERNAL_BIOTIC_STIMULUS	20	0.621143	1.41305	0.0682292	0.109684	1	1128	tags=30%, list=10%, signal=33%
GOBP_MYELOID_CELL_APOPTOTIC_PROCESS	30	0.579498	1.41302	0.057097	0.109619	1	2298	tags=43%, list=21%, signal=54%
GOBP_POSITIVE_REGULATION_OF_PROGRAMMED_CELL_DEATH	388	0.501959	1.4125	0	0.110061	1	2464	tags=35%, list=22%, signal=43%
GOBP_INSULIN_SECRETION	109	0.514084	1.41239	0.0109522	0.110091	1	1496	tags=21%, list=13%, signal=24%
GOBP_HEAD_MORPHOGENESIS	22	0.609564	1.4117	0.0658604	0.11071	1	677	tags=18%, list=6%, signal=19%
GOBP_POSITIVE_REGULATION_OF_ERBB_SIGNALING_PATHWAY	18	0.629057	1.41167	0.0689441	0.110656	1	1826	tags=39%, list=16%, signal=46%
GOBP_MORPHOGENESIS_OF_EMBRYONIC_EPITHELIUM	91	0.521627	1.41129	0.0174632	0.110961	1	1992	tags=32%, list=18%, signal=38%
GOBP_REGULATION_OF_CD8_POSITIVE_ALPHA_BETA_T_CELL_ACTIVATION	17	0.635633	1.41112	0.0675488	0.11105	1	2806	tags=65%, list=25%, signal=86%
GOBP_STRIATED_MUSCLE_CELL_PROLIFERATION	41	0.558036	1.41077	0.0480245	0.111318	1	1934	tags=32%, list=17%, signal=38%
GOBP_SENSORY_PERCEPTION_OF_PAIN	32	0.574471	1.41068	0.0519937	0.111323	1	1917	tags=41%, list=17%, signal=49%
WP_PROSTAGLANDIN_AND_LEUKOTRIENE_METABOLISM_IN_SENESCENCE_WP5321	25	0.597771	1.4105	0.0612221	0.111418	1	1818	tags=28%, list=16%, signal=33%
GOBP_REGULATION_OF_MYELOID_CELL_APOPTOTIC_PROCESS	24	0.599453	1.41045	0.0657801	0.11138	1	2298	tags=46%, list=21%, signal=58%
GOBP_REGULATION_OF_PHOSPHOLIPASE_C_ACTIVITY	30	0.579717	1.41024	0.053471	0.111513	1	862	tags=23%, list=8%, signal=25%
GOBP_REGULATION_OF_RESPONSE_TO_TUMOR_CELL	15	0.648243	1.40944	0.0712807	0.112261	1	2049	tags=47%, list=18%, signal=57%
GOBP_DIOL_METABOLIC_PROCESS	22	0.604857	1.40851	0.0726547	0.113161	1	1529	tags=27%, list=14%, signal=32%
GOBP_REGULATION_OF_RESPONSE_TO_BIOTIC_STIMULUS	389	0.500357	1.40782	0	0.113799	1	2137	tags=29%, list=19%, signal=35%
WP_NO_CGMP_PKG_MEDIATED_NEUROPROTECTION	22	0.606606	1.40772	0.0648668	0.113811	1	1422	tags=36%, list=13%, signal=42%
WP_PRIMARY_FOCAL_SEGMENTAL_GLOMERULOSCLEROSIS_FSGS	47	0.546913	1.40764	0.0437082	0.113809	1	3238	tags=60%, list=29%, signal=84%
GOBP_REGULATION_OF_PLATELET_ACTIVATION	33	0.573762	1.40763	0.0541211	0.113733	1	1580	tags=30%, list=14%, signal=35%
GOBP_POSITIVE_REGULATION_OF_BMP_SIGNALING_PATHWAY	22	0.607399	1.4076	0.0697479	0.113672	1	1213	tags=27%, list=11%, signal=31%
WP_TYPE_I_INTERFERON_INDUCTION_AND_SIGNALING_DURING_SARS_COV_2_INFECTION	29	0.581203	1.40714	0.0642149	0.114063	1	2632	tags=52%, list=24%, signal=68%
WP_PI3K_AKT_SIGNALING_PATHWAY	214	0.505676	1.40702	0.000800961	0.114108	1	2666	tags=38%, list=24%, signal=49%
KEGG_CHEMOKINE_SIGNALING_PATHWAY	134	0.510158	1.4067	0.00593561	0.114351	1	2413	tags=31%, list=22%, signal=40%
GOBP_SMOOTH_MUSCLE_CELL_MIGRATION	53	0.539365	1.40653	0.0415074	0.114448	1	2868	tags=53%, list=26%, signal=71%
WP_ENDOTHELIN_PATHWAYS	20	0.614311	1.40621	0.0740695	0.114699	1	1087	tags=20%, list=10%, signal=22%
GOBP_TISSUE_REGENERATION	41	0.5558	1.40596	0.0483321	0.114872	1	2730	tags=46%, list=25%, signal=61%
GOBP_UNSATURATED_FATTY_ACID_BIOSYNTHETIC_PROCESS	35	0.565598	1.40544	0.0536377	0.115327	1	718	tags=20%, list=6%, signal=21%
GOBP_EPITHELIAL_CELL_DIFFERENTIATION_INVOLVED_IN_KIDNEY_DEVELOPMENT	27	0.585471	1.40533	0.064143	0.115363	1	3044	tags=70%, list=27%, signal=97%
GOBP_REGULATION_OF_STEROID_METABOLIC_PROCESS	56	0.536577	1.40441	0.0353028	0.116246	1	956	tags=20%, list=9%, signal=21%
GOBP_SKELETAL_SYSTEM_MORPHOGENESIS	117	0.513612	1.40433	0.00848656	0.116248	1	1864	tags=29%, list=17%, signal=35%
BIOCARTA_MCALPAIN_PATHWAY	15	0.64988	1.4038	0.0752093	0.116709	1	1938	tags=40%, list=17%, signal=48%
GOBP_CYTOSOLIC_PATTERN_RECOGNITION_RECEPTOR_SIGNALING_PATHWAY	130	0.510652	1.40339	0.00694654	0.117061	1	2255	tags=33%, list=20%, signal=41%
GOBP_REGULATION_OF_PLATELET_AGGREGATION	19	0.617519	1.40301	0.0736022	0.117378	1	1474	tags=32%, list=13%, signal=36%
GOBP_ATRIOVENTRICULAR_VALVE_DEVELOPMENT	17	0.631192	1.40292	0.0786389	0.117376	1	2375	tags=47%, list=21%, signal=60%
GOBP_CELL_ACTIVATION_INVOLVED_IN_IMMUNE_RESPONSE	215	0.503112	1.40279	0.0012012	0.117424	1	2420	tags=34%, list=22%, signal=43%
GOBP_DEVELOPMENT_OF_PRIMARY_SEXUAL_CHARACTERISTICS	126	0.509749	1.40226	0.00806533	0.117909	1	2076	tags=31%, list=19%, signal=38%
WP_CHEMOKINE_SIGNALING_PATHWAY	127	0.506513	1.40198	0.00837876	0.11812	1	2413	tags=31%, list=22%, signal=40%
GOBP_CELLULAR_RESPONSE_TO_SALT	112	0.513447	1.40198	0.0100182	0.118027	1	1537	tags=25%, list=14%, signal=29%
GOBP_NEURON_PROJECTION_ARBORIZATION	18	0.625875	1.40169	0.0718734	0.118248	1	454	tags=17%, list=4%, signal=17%
GOBP_POSITIVE_REGULATION_OF_PHOSPHATIDYLINOSITOL_3_KINASE_PROTEIN_KINASE_B_SIGNAL_TRANSDUCTION	101	0.515094	1.40137	0.0142233	0.118502	1	2213	tags=35%, list=20%, signal=43%
GOBP_REGULATION_OF_B_CELL_MEDIATED_IMMUNITY	46	0.544628	1.40134	0.0468513	0.118433	1	2172	tags=35%, list=19%, signal=43%
KEGG_SMALL_CELL_LUNG_CANCER	72	0.525995	1.40124	0.0271503	0.118449	1	2408	tags=38%, list=22%, signal=48%
GOBP_NEGATIVE_REGULATION_OF_ERK1_AND_ERK2_CASCADE	47	0.545916	1.40106	0.0467887	0.118552	1	1262	tags=26%, list=11%, signal=29%
GOBP_POSITIVE_REGULATION_OF_PHOSPHORYLATION	421	0.497088	1.40101	0	0.118517	1	1646	tags=24%, list=15%, signal=28%
GOBP_NEGATIVE_REGULATION_OF_AXON_EXTENSION	26	0.588483	1.40055	0.0689615	0.118917	1	1671	tags=35%, list=15%, signal=41%
GOBP_MYOTUBE_CELL_DEVELOPMENT	25	0.590507	1.4002	0.06651	0.119211	1	1876	tags=40%, list=17%, signal=48%
GOBP_CARDIAC_MUSCLE_CELL_PROLIFERATION	25	0.588922	1.3998	0.0716884	0.119549	1	2771	tags=48%, list=25%, signal=64%
WP_PLEURAL_MESOTHELIOMA	293	0.500234	1.39978	0.0001	0.11948	1	1888	tags=29%, list=17%, signal=34%
GOBP_REGULATION_OF_INFLAMMATORY_RESPONSE_TO_ANTIGENIC_STIMULUS	33	0.566744	1.39955	0.0611551	0.119644	1	2009	tags=39%, list=18%, signal=48%
GOBP_ENDOCARDIAL_CUSHION_DEVELOPMENT	23	0.594932	1.39952	0.0770888	0.119574	1	2730	tags=48%, list=25%, signal=63%
GOBP_NEGATIVE_REGULATION_OF_KERATINOCYTE_PROLIFERATION	15	0.641093	1.3994	0.0827884	0.119611	1	1800	tags=47%, list=16%, signal=56%
GOBP_POSITIVE_REGULATION_OF_STRIATED_MUSCLE_CELL_DIFFERENTIATION	21	0.605814	1.39938	0.074596	0.119543	1	1841	tags=38%, list=17%, signal=46%
GOBP_REGULATION_OF_INNATE_IMMUNE_RESPONSE	336	0.497364	1.39906	0.0002	0.119793	1	2137	tags=29%, list=19%, signal=35%
GOBP_ACTIVATION_OF_INNATE_IMMUNE_RESPONSE	226	0.502078	1.39889	0.0008004	0.119888	1	2255	tags=31%, list=20%, signal=39%
GOBP_REGULATION_OF_LEUKOCYTE_APOPTOTIC_PROCESS	67	0.526068	1.39886	0.0325702	0.11983	1	2393	tags=40%, list=21%, signal=51%
GOBP_ORGANIC_ACID_TRANSPORT	186	0.504021	1.3988	0.00230322	0.119807	1	1388	tags=25%, list=12%, signal=28%
GOBP_RESPONSE_TO_NUTRIENT	90	0.516866	1.39857	0.0175761	0.119962	1	2411	tags=37%, list=22%, signal=46%
GOBP_REGULATION_OF_STRESS_ACTIVATED_PROTEIN_KINASE_SIGNALING_CASCADE	140	0.507658	1.39842	0.00693607	0.120032	1	2127	tags=32%, list=19%, signal=39%
GOBP_MOTILE_CILIUM_ASSEMBLY	31	0.574593	1.39818	0.0651603	0.120199	1	1800	tags=42%, list=16%, signal=50%
GOBP_REGULATION_OF_TOLL_LIKE_RECEPTOR_4_SIGNALING_PATHWAY	24	0.590235	1.39812	0.0748283	0.120168	1	2574	tags=50%, list=23%, signal=65%
GOBP_FEAR_RESPONSE	22	0.601599	1.39779	0.0707338	0.120432	1	1451	tags=36%, list=13%, signal=42%
GOBP_COGNITION	158	0.505149	1.39768	0.00462451	0.120452	1	1487	tags=23%, list=13%, signal=26%
GOBP_MECHANORECEPTOR_DIFFERENTIATION	32	0.567835	1.39708	0.062918	0.121017	1	2107	tags=38%, list=19%, signal=46%
GOBP_MUSCLE_CELL_MIGRATION	62	0.530534	1.39705	0.0360332	0.120955	1	2868	tags=50%, list=26%, signal=67%
GOBP_REGULATION_OF_NITRIC_OXIDE_METABOLIC_PROCESS	40	0.553646	1.39692	0.0519409	0.121003	1	2411	tags=45%, list=22%, signal=57%
GOBP_POSITIVE_REGULATION_OF_LYMPHOCYTE_MIGRATION	31	0.569966	1.39675	0.0611334	0.121099	1	2570	tags=35%, list=23%, signal=46%
GOBP_ANTIGEN_PROCESSING_AND_PRESENTATION_OF_EXOGENOUS_ANTIGEN	34	0.563886	1.39667	0.0618499	0.121087	1	2476	tags=38%, list=22%, signal=49%
GOBP_NEGATIVE_REGULATION_OF_SMOOTH_MUSCLE_CELL_PROLIFERATION	31	0.571801	1.39648	0.0602918	0.121201	1	2447	tags=48%, list=22%, signal=62%
GOBP_BODY_MORPHOGENESIS	30	0.574952	1.39638	0.0641846	0.121228	1	875	tags=20%, list=8%, signal=22%
GOBP_REGULATION_OF_POTASSIUM_ION_TRANSMEMBRANE_TRANSPORTER_ACTIVITY	20	0.611429	1.39617	0.0748715	0.121369	1	2213	tags=40%, list=20%, signal=50%
GOBP_POSITIVE_REGULATION_OF_PROTEIN_KINASE_ACTIVITY	197	0.501514	1.39609	0.0020024	0.121372	1	1479	tags=24%, list=13%, signal=27%
GOBP_GLAND_DEVELOPMENT	251	0.499512	1.39599	0.00040016	0.121385	1	2048	tags=28%, list=18%, signal=34%
GOBP_POSITIVE_REGULATION_OF_ENDOCYTOSIS	106	0.509267	1.39592	0.0143958	0.121366	1	2055	tags=26%, list=18%, signal=32%
GOBP_RESPONSE_TO_SALT	197	0.501493	1.39586	0.00120144	0.121346	1	1927	tags=27%, list=17%, signal=32%
GOBP_TRANSFORMING_GROWTH_FACTOR_BETA_RECEPTOR_SIGNALING_PATHWAY	155	0.505317	1.39584	0.00381296	0.121275	1	1378	tags=25%, list=12%, signal=28%
WP_ADIPOGENESIS	86	0.516563	1.39469	0.0226947	0.122443	1	2653	tags=44%, list=24%, signal=58%
GOBP_OLFACTORY_LOBE_DEVELOPMENT	18	0.618472	1.39414	0.0855934	0.12296	1	1374	tags=33%, list=12%, signal=38%
GOBP_NEGATIVE_REGULATION_OF_MAPK_CASCADE	124	0.507624	1.39391	0.00987405	0.123118	1	2462	tags=35%, list=22%, signal=45%
GOBP_CELL_COMMUNICATION_BY_ELECTRICAL_COUPLING	15	0.64437	1.39377	0.0849774	0.123174	1	1891	tags=33%, list=17%, signal=40%
GOBP_RESPONSE_TO_PURINE_CONTAINING_COMPOUND	82	0.517068	1.39369	0.0265968	0.123177	1	2049	tags=28%, list=18%, signal=34%
GOBP_REGULATION_OF_ORGAN_GROWTH	47	0.541894	1.3933	0.0477112	0.123508	1	2015	tags=32%, list=18%, signal=39%
GOBP_REGULATION_OF_AMINO_ACID_TRANSPORT	22	0.60115	1.3927	0.0750936	0.124081	1	1118	tags=41%, list=10%, signal=45%
GOBP_CALCIUM_ION_TRANSPORT	215	0.498845	1.39243	0.00150165	0.124292	1	2166	tags=31%, list=19%, signal=37%
GOBP_CARDIAC_SEPTUM_DEVELOPMENT	60	0.528786	1.39209	0.0415524	0.124564	1	2109	tags=32%, list=19%, signal=39%
GOBP_NEUROTRANSMITTER_TRANSPORT	104	0.511744	1.39167	0.0154221	0.124947	1	2005	tags=32%, list=18%, signal=38%
GOBP_POSITIVE_REGULATION_OF_PEPTIDYL_SERINE_PHOSPHORYLATION	59	0.529511	1.3914	0.0400931	0.125145	1	1132	tags=24%, list=10%, signal=26%
GOBP_CALCIUM_ION_HOMEOSTASIS	175	0.500919	1.39138	0.0031059	0.125082	1	2115	tags=27%, list=19%, signal=33%
GOBP_MULTICELLULAR_ORGANISMAL_RESPONSE_TO_STRESS	41	0.550157	1.39129	0.0525679	0.125089	1	1841	tags=37%, list=17%, signal=44%
GOBP_CELL_PART_MORPHOGENESIS	385	0.495314	1.39115	0	0.125148	1	1851	tags=25%, list=17%, signal=29%
GOBP_POSITIVE_REGULATION_OF_KINASE_ACTIVITY	223	0.499087	1.39103	0.00170102	0.125183	1	1888	tags=27%, list=17%, signal=32%
WP_ZINC_HOMEOSTASIS	21	0.601704	1.3907	0.0815663	0.125461	1	1030	tags=24%, list=9%, signal=26%
GOBP_CYTOKINE_PRODUCTION_INVOLVED_IN_INFLAMMATORY_RESPONSE	45	0.542509	1.39035	0.0542711	0.125756	1	2247	tags=40%, list=20%, signal=50%
HALLMARK_NOTCH_SIGNALING	26	0.58322	1.39013	0.0741308	0.125917	1	1309	tags=27%, list=12%, signal=30%
GOBP_MOLTING_CYCLE_PROCESS	48	0.537988	1.38961	0.0506848	0.126406	1	2225	tags=38%, list=20%, signal=47%
GOBP_L_AMINO_ACID_TRANSPORT	53	0.53104	1.38926	0.0467557	0.126699	1	1201	tags=28%, list=11%, signal=32%
GOBP_CELL_CELL_ADHESION_MEDIATED_BY_CADHERIN	16	0.633613	1.38914	0.0864995	0.126737	1	670	tags=25%, list=6%, signal=27%
WP_ANGIOGENESIS	19	0.613556	1.38887	0.0831377	0.126941	1	2231	tags=47%, list=20%, signal=59%
GOBP_CELLULAR_COMPONENT_MAINTENANCE	48	0.541368	1.38887	0.04787	0.126848	1	1914	tags=35%, list=17%, signal=43%
GOBP_RESPONSE_TO_FLUID_SHEAR_STRESS	27	0.579449	1.38884	0.0696298	0.126788	1	2109	tags=37%, list=19%, signal=46%
GOBP_REGULATION_OF_CELL_SHAPE	114	0.507458	1.38855	0.0134479	0.127021	1	2381	tags=34%, list=21%, signal=43%
GOBP_SODIUM_ION_TRANSMEMBRANE_TRANSPORT	67	0.522716	1.38844	0.0342537	0.12706	1	2442	tags=39%, list=22%, signal=49%
GOBP_PATTERN_SPECIFICATION_PROCESS	213	0.498812	1.38755	0.00160096	0.127959	1	2225	tags=32%, list=20%, signal=39%
GOBP_POSITIVE_REGULATION_OF_IMMUNOGLOBULIN_PRODUCTION	40	0.549917	1.38751	0.0570166	0.1279	1	787	tags=18%, list=7%, signal=19%
GOBP_ICOSANOID_BIOSYNTHETIC_PROCESS	34	0.559896	1.38732	0.0622393	0.128018	1	721	tags=18%, list=6%, signal=19%
GOBP_L_GLUTAMATE_IMPORT	25	0.587749	1.3869	0.0776756	0.128401	1	1155	tags=32%, list=10%, signal=36%
GOBP_INTESTINAL_ABSORPTION	17	0.622617	1.38677	0.0837538	0.128453	1	989	tags=35%, list=9%, signal=39%
GOBP_NEGATIVE_REGULATION_OF_OXIDATIVE_STRESS_INDUCED_INTRINSIC_APOPTOTIC_SIGNALING_PATHWAY	24	0.586837	1.38626	0.0764127	0.128937	1	1927	tags=33%, list=17%, signal=40%
GOBP_HEART_DEVELOPMENT	349	0.492755	1.38623	0	0.128877	1	1992	tags=27%, list=18%, signal=32%
GOBP_NEGATIVE_REGULATION_OF_LEUKOCYTE_PROLIFERATION	58	0.528227	1.38612	0.0408529	0.128905	1	2272	tags=41%, list=20%, signal=52%
GOBP_CELL_CELL_RECOGNITION	30	0.566809	1.38535	0.0745806	0.129689	1	2319	tags=30%, list=21%, signal=38%
GOBP_BONE_MORPHOGENESIS	52	0.532462	1.38521	0.0476749	0.12976	1	1981	tags=33%, list=18%, signal=40%
WP_NUCLEAR_RECEPTORS_META_PATHWAY	188	0.498516	1.38509	0.00250501	0.129796	1	1588	tags=26%, list=14%, signal=30%
GOBP_CELLULAR_COMPONENT_MORPHOGENESIS	434	0.492058	1.38495	0.0001	0.129854	1	1851	tags=26%, list=17%, signal=29%
GOBP_REGULATION_OF_SUPEROXIDE_METABOLIC_PROCESS	22	0.592584	1.38391	0.0828855	0.130947	1	2347	tags=32%, list=21%, signal=40%
WP_7Q11_23_DISTAL_COPY_NUMBER_VARIATION	16	0.626683	1.38388	0.0910701	0.130876	1	1328	tags=25%, list=12%, signal=28%
GOBP_VASCULAR_ASSOCIATED_SMOOTH_MUSCLE_CELL_DIFFERENTIATION	18	0.616149	1.38378	0.0876539	0.130899	1	2095	tags=39%, list=19%, signal=48%
GOBP_POLYAMINE_METABOLIC_PROCESS	15	0.640506	1.38361	0.0916581	0.131004	1	1112	tags=27%, list=10%, signal=30%
GOBP_ANTIGEN_PROCESSING_AND_PRESENTATION_OF_PEPTIDE_ANTIGEN	50	0.534872	1.38336	0.0508982	0.13119	1	2674	tags=38%, list=24%, signal=50%
GOBP_REGULATION_OF_ESTABLISHMENT_OF_PLANAR_POLARITY	29	0.569256	1.38305	0.0744154	0.131443	1	1840	tags=34%, list=17%, signal=41%
GOBP_REGULATION_OF_MONOCYTE_CHEMOTAXIS	20	0.604914	1.38264	0.0875903	0.131813	1	873	tags=25%, list=8%, signal=27%
GOBP_ESTABLISHMENT_OF_TISSUE_POLARITY	41	0.546046	1.38244	0.0624251	0.131941	1	1840	tags=27%, list=17%, signal=32%
GOBP_REGULATION_OF_STEROID_BIOSYNTHETIC_PROCESS	43	0.542057	1.38229	0.0615151	0.132022	1	1485	tags=26%, list=13%, signal=29%
BIOCARTA_TGFB_PATHWAY	17	0.622554	1.38215	0.0906817	0.132089	1	1573	tags=29%, list=14%, signal=34%
WP_FOCAL_ADHESION_PI3K_AKT_MTOR_SIGNALING_PATHWAY	205	0.496569	1.38207	0.00090063	0.132081	1	2666	tags=40%, list=24%, signal=51%
BIOCARTA_P53HYPOXIA_PATHWAY	20	0.607789	1.38195	0.0861709	0.13212	1	988	tags=30%, list=9%, signal=33%
GOBP_REGULATION_OF_SYNCYTIUM_FORMATION_BY_PLASMA_MEMBRANE_FUSION	21	0.595384	1.38164	0.0805785	0.132385	1	1326	tags=29%, list=12%, signal=32%
GOBP_CELLULAR_COMPONENT_ASSEMBLY_INVOLVED_IN_MORPHOGENESIS	63	0.522727	1.38102	0.0420361	0.133003	1	2509	tags=43%, list=23%, signal=55%
GOBP_MORPHOGENESIS_OF_AN_EPITHELIAL_SHEET	46	0.538439	1.38084	0.0561494	0.133115	1	2404	tags=37%, list=22%, signal=47%
GOBP_REGULATION_OF_MYOBLAST_FUSION	15	0.635877	1.38074	0.0870918	0.133136	1	1326	tags=33%, list=12%, signal=38%
GOBP_MAST_CELL_ACTIVATION	47	0.538182	1.38054	0.0528241	0.13328	1	2393	tags=36%, list=21%, signal=46%
GOBP_REACTIVE_NITROGEN_SPECIES_METABOLIC_PROCESS	53	0.532155	1.38037	0.0481505	0.133383	1	2411	tags=40%, list=22%, signal=50%
GOBP_REGULATION_OF_GROWTH	375	0.491224	1.38006	0	0.133637	1	1504	tags=20%, list=13%, signal=23%
GOBP_THYROID_GLAND_DEVELOPMENT	15	0.635185	1.37984	0.0966084	0.133802	1	1378	tags=33%, list=12%, signal=38%
WP_GASTRIN_SIGNALING_PATHWAY	98	0.50801	1.37963	0.0208779	0.133944	1	2413	tags=34%, list=22%, signal=43%
KEGG_PATHWAYS_IN_CANCER	235	0.493751	1.3787	0.000800721	0.134924	1	1872	tags=26%, list=17%, signal=31%
GOBP_RESPONSE_TO_ORGANOPHOSPHORUS	70	0.515933	1.37841	0.0367639	0.135165	1	2049	tags=30%, list=18%, signal=37%
WP_BREAST_CANCER_PATHWAY	100	0.507634	1.37829	0.0216288	0.135197	1	1366	tags=24%, list=12%, signal=27%
GOBP_VENTRICULAR_SEPTUM_DEVELOPMENT	39	0.547639	1.37823	0.0654361	0.135168	1	2109	tags=36%, list=19%, signal=44%
GOBP_SEX_DIFFERENTIATION	148	0.499093	1.37813	0.00703305	0.135187	1	2076	tags=29%, list=19%, signal=35%
GOBP_REGULATION_OF_JNK_CASCADE	97	0.505947	1.3779	0.0223486	0.135355	1	1955	tags=32%, list=18%, signal=38%
GOBP_RENAL_SYSTEM_VASCULATURE_DEVELOPMENT	16	0.624749	1.37701	0.0936792	0.136303	1	2730	tags=63%, list=25%, signal=83%
GOBP_NEUTROPHIL_HOMEOSTASIS	18	0.611384	1.37698	0.0902743	0.136227	1	1544	tags=33%, list=14%, signal=39%
GOBP_REGULATION_OF_ACTIN_FILAMENT_ORGANIZATION	197	0.496364	1.37698	0.00160144	0.136128	1	1791	tags=26%, list=16%, signal=31%
GOBP_EXTRACELLULAR_MATRIX_ASSEMBLY	25	0.584547	1.37695	0.0833528	0.136074	1	3055	tags=56%, list=27%, signal=77%
GOBP_DETECTION_OF_BIOTIC_STIMULUS	25	0.582967	1.37674	0.0792218	0.136216	1	1128	tags=28%, list=10%, signal=31%
GOBP_TUBE_FORMATION	94	0.508092	1.37668	0.0232108	0.136193	1	2048	tags=33%, list=18%, signal=40%
GOBP_ACTIVATION_OF_PHOSPHOLIPASE_C_ACTIVITY	20	0.603222	1.3766	0.0845105	0.13618	1	862	tags=25%, list=8%, signal=27%
GOBP_LEUKOCYTE_HOMEOSTASIS	89	0.50896	1.37631	0.0290846	0.13643	1	2393	tags=36%, list=21%, signal=45%
GOBP_GLOMERULAR_EPITHELIUM_DEVELOPMENT	15	0.63314	1.3758	0.0971414	0.136933	1	1374	tags=40%, list=12%, signal=46%
WP_IL_18_SIGNALING_PATHWAY	49	0.533879	1.37577	0.0566402	0.136872	1	2455	tags=41%, list=22%, signal=52%
GOBP_PROTEIN_REFOLDING	22	0.592669	1.37544	0.0873273	0.137165	1	527	tags=18%, list=5%, signal=19%
GOBP_CALCIUM_ION_TRANSMEMBRANE_IMPORT_INTO_CYTOSOL	92	0.508256	1.37538	0.0276418	0.137132	1	2460	tags=36%, list=22%, signal=46%
GOBP_NEGATIVE_REGULATION_OF_PROTEIN_SERINE_THREONINE_KINASE_ACTIVITY	76	0.514205	1.37502	0.0320215	0.137455	1	2646	tags=38%, list=24%, signal=50%
GOBP_INTERFERON_MEDIATED_SIGNALING_PATHWAY	78	0.512102	1.375	0.0304151	0.137384	1	2632	tags=38%, list=24%, signal=50%
WP_OVARIAN_INFERTILITY	22	0.595749	1.37476	0.0888674	0.137557	1	1378	tags=27%, list=12%, signal=31%
GOBP_REGULATION_OF_OXIDATIVE_STRESS_INDUCED_INTRINSIC_APOPTOTIC_SIGNALING_PATHWAY	34	0.553929	1.37461	0.074199	0.137645	1	2090	tags=29%, list=19%, signal=36%
GOBP_OVARIAN_FOLLICLE_DEVELOPMENT	32	0.561124	1.3744	0.0753432	0.137795	1	1226	tags=22%, list=11%, signal=25%
GOBP_POSITIVE_REGULATION_OF_NERVOUS_SYSTEM_PROCESS	16	0.623313	1.37408	0.095757	0.138077	1	1751	tags=44%, list=16%, signal=52%
GOBP_CEREBRAL_CORTEX_RADIALLY_ORIENTED_CELL_MIGRATION	24	0.585243	1.37403	0.0844171	0.138033	1	2012	tags=33%, list=18%, signal=41%
GOBP_POSITIVE_REGULATION_OF_PROTEIN_MATURATION	16	0.626562	1.37343	0.0932869	0.138648	1	2158	tags=38%, list=19%, signal=46%
GOBP_REGULATION_OF_PROTEIN_SERINE_THREONINE_KINASE_ACTIVITY	211	0.492532	1.3732	0.002501	0.13882	1	1333	tags=21%, list=12%, signal=23%
GOBP_REGULATION_OF_NCRNA_TRANSCRIPTION	71	0.51338	1.37302	0.0385575	0.13894	1	1485	tags=30%, list=13%, signal=34%
WP_VEGFA_VEGFR2_SIGNALING	375	0.488541	1.3724	0	0.139586	1	2072	tags=24%, list=19%, signal=28%
GOBP_NEGATIVE_REGULATION_OF_LIPID_METABOLIC_PROCESS	59	0.521933	1.37235	0.0476341	0.13954	1	1485	tags=25%, list=13%, signal=29%
WP_CORTICOTROPIN_RELEASING_HORMONE_SIGNALING_PATHWAY	66	0.516234	1.37225	0.0419062	0.139563	1	1957	tags=30%, list=18%, signal=37%
GOBP_RELEASE_OF_CYTOCHROME_C_FROM_MITOCHONDRIA	47	0.530103	1.37175	0.0620466	0.140057	1	1927	tags=32%, list=17%, signal=38%
GOBP_POSITIVE_REGULATION_OF_SECRETION	174	0.49319	1.37175	0.00581395	0.139957	1	2422	tags=30%, list=22%, signal=38%
GOBP_POSITIVE_REGULATION_OF_STEROID_METABOLIC_PROCESS	15	0.630371	1.37157	0.0993964	0.140071	1	1295	tags=33%, list=12%, signal=38%
GOBP_POSITIVE_REGULATION_OF_PATTERN_RECOGNITION_RECEPTOR_SIGNALING_PATHWAY	59	0.520897	1.37095	0.0489274	0.140705	1	2137	tags=31%, list=19%, signal=38%
GOBP_PHOSPHATIDYLINOSITOL_3_KINASE_PROTEIN_KINASE_B_SIGNAL_TRANSDUCTION	175	0.494365	1.37079	0.0056146	0.140793	1	2213	tags=32%, list=20%, signal=39%
WP_FAS_LIGAND_PATHWAY_AND_STRESS_INDUCTION_OF_HEAT_SHOCK_PROTEINS	40	0.542207	1.37066	0.0689542	0.140854	1	1609	tags=38%, list=14%, signal=44%
GOBP_NEGATIVE_REGULATION_OF_LIPID_LOCALIZATION	31	0.559339	1.36978	0.0843305	0.141805	1	1422	tags=26%, list=13%, signal=29%
GOBP_LEUKOCYTE_ADHESION_TO_VASCULAR_ENDOTHELIAL_CELL	35	0.550716	1.36963	0.07383	0.141878	1	2534	tags=40%, list=23%, signal=52%
GOBP_AMINO_ACID_TRANSMEMBRANE_TRANSPORT	57	0.52171	1.36886	0.0500106	0.1427	1	1201	tags=28%, list=11%, signal=31%
GOBP_NEGATIVE_REGULATION_OF_FIBROBLAST_PROLIFERATION	29	0.564085	1.36841	0.0850746	0.143143	1	1927	tags=41%, list=17%, signal=50%
GOBP_BRANCHING_INVOLVED_IN_BLOOD_VESSEL_MORPHOGENESIS	21	0.59604	1.36773	0.0912833	0.143873	1	1257	tags=24%, list=11%, signal=27%
GOBP_PROTEIN_LOCALIZATION_TO_SYNAPSE	38	0.543774	1.36765	0.0738085	0.143878	1	1509	tags=26%, list=14%, signal=30%
GOBP_CELLULAR_RESPONSE_TO_ALKALOID	22	0.586162	1.36718	0.0937048	0.144336	1	1656	tags=27%, list=15%, signal=32%
GOBP_REPRODUCTIVE_SYSTEM_DEVELOPMENT	161	0.493713	1.36716	0.00642441	0.144264	1	2076	tags=29%, list=19%, signal=35%
GOBP_LIVER_MORPHOGENESIS	17	0.613515	1.36711	0.101641	0.144218	1	2368	tags=53%, list=21%, signal=67%
GOBP_SYNAPTIC_TRANSMISSION_GLUTAMATERGIC	43	0.538539	1.36709	0.0667472	0.144136	1	1873	tags=37%, list=17%, signal=45%
GOBP_BODY_FLUID_SECRETION	46	0.536365	1.36672	0.0591555	0.144481	1	2048	tags=30%, list=18%, signal=37%
GOBP_REGULATION_OF_DENDRITIC_SPINE_MORPHOGENESIS	27	0.570844	1.36652	0.08381	0.144623	1	2286	tags=41%, list=21%, signal=51%
GOBP_SYNAPSE_MATURATION	19	0.60461	1.36561	0.0982538	0.145649	1	1998	tags=42%, list=18%, signal=51%
GOBP_POSITIVE_REGULATION_OF_PHOSPHORUS_METABOLIC_PROCESS	464	0.483659	1.36545	0	0.145739	1	1766	tags=25%, list=16%, signal=29%
GOBP_BARBED_END_ACTIN_FILAMENT_CAPPING	19	0.60303	1.36535	0.0990344	0.145757	1	1579	tags=21%, list=14%, signal=24%
GOBP_CARDIAC_MUSCLE_CELL_ACTION_POTENTIAL	33	0.556554	1.36513	0.0747674	0.14593	1	1091	tags=24%, list=10%, signal=27%
WP_ACUTE_VIRAL_MYOCARDITIS	71	0.515281	1.36504	0.0405573	0.145933	1	2072	tags=35%, list=19%, signal=43%
GOBP_REGULATION_OF_PROTEIN_POLYUBIQUITINATION	25	0.576574	1.36474	0.0885176	0.146204	1	2127	tags=40%, list=19%, signal=49%
GOBP_EPITHELIAL_TUBE_FORMATION	86	0.506142	1.36421	0.0316456	0.146751	1	1992	tags=31%, list=18%, signal=38%
GOBP_POSITIVE_REGULATION_OF_NEUROBLAST_PROLIFERATION	16	0.620467	1.36413	0.101141	0.146742	1	1180	tags=31%, list=11%, signal=35%
HALLMARK_APICAL_SURFACE	20	0.597531	1.36406	0.0965118	0.146719	1	2393	tags=50%, list=21%, signal=64%
GOBP_REGULATION_OF_EXTRINSIC_APOPTOTIC_SIGNALING_PATHWAY	117	0.497316	1.36373	0.0204164	0.147018	1	2231	tags=33%, list=20%, signal=41%
GOBP_POSITIVE_REGULATION_OF_AMINE_TRANSPORT	19	0.602122	1.3637	0.101959	0.146954	1	1165	tags=37%, list=10%, signal=41%
GOBP_RESPONSE_TO_COLD	31	0.55624	1.36348	0.0807885	0.147125	1	1672	tags=29%, list=15%, signal=34%
GOBP_CELL_JUNCTION_MAINTENANCE	30	0.559555	1.363	0.0873798	0.147633	1	1914	tags=37%, list=17%, signal=44%
GOBP_EPIBOLY	31	0.557788	1.36242	0.0854323	0.148246	1	2095	tags=39%, list=19%, signal=48%
GOBP_T_CELL_HOMEOSTASIS	36	0.545315	1.36221	0.079767	0.148409	1	2319	tags=33%, list=21%, signal=42%
GOBP_RESPONSE_TO_HYDROGEN_PEROXIDE	88	0.504123	1.36209	0.0344367	0.148454	1	1941	tags=27%, list=17%, signal=33%
GOBP_RIG_I_SIGNALING_PATHWAY	27	0.567243	1.36185	0.0923989	0.148647	1	1788	tags=33%, list=16%, signal=40%
GOBP_REGULATION_OF_BEHAVIOR	31	0.555566	1.36166	0.0868379	0.148778	1	2395	tags=45%, list=21%, signal=57%
GOBP_NEURON_PROJECTION_EXTENSION_INVOLVED_IN_NEURON_PROJECTION_GUIDANCE	21	0.596314	1.36164	0.0989571	0.148705	1	1396	tags=29%, list=13%, signal=33%
GOBP_RIBONUCLEOTIDE_CATABOLIC_PROCESS	36	0.547536	1.36144	0.0758299	0.148841	1	1544	tags=25%, list=14%, signal=29%
GOBP_VENTRICULAR_SEPTUM_MORPHOGENESIS	21	0.59248	1.36124	0.0945103	0.148982	1	2771	tags=48%, list=25%, signal=63%
GOBP_CARDIAC_MUSCLE_CELL_DIFFERENTIATION	68	0.513048	1.36106	0.0440363	0.149102	1	2048	tags=34%, list=18%, signal=41%
WP_PHYSICO_CHEMICAL_FEATURES_AND_TOXICITY_ASSOCIATED_PATHWAYS	48	0.529316	1.36075	0.0649602	0.14939	1	1366	tags=25%, list=12%, signal=28%
GOBP_PLATELET_DERIVED_GROWTH_FACTOR_RECEPTOR_SIGNALING_PATHWAY	47	0.529566	1.36067	0.0639636	0.149387	1	2685	tags=47%, list=24%, signal=61%
WP_CARDIAC_PROGENITOR_DIFFERENTIATION	17	0.610173	1.36065	0.106432	0.149297	1	529	tags=24%, list=5%, signal=25%
GOBP_NEGATIVE_REGULATION_OF_INTERLEUKIN_1_PRODUCTION	24	0.57858	1.3605	0.0966178	0.149391	1	2740	tags=58%, list=25%, signal=77%
GOBP_NEUROTRANSMITTER_SECRETION	76	0.508569	1.36046	0.0400455	0.149332	1	2005	tags=33%, list=18%, signal=40%
GOBP_STEROL_HOMEOSTASIS	50	0.524328	1.35994	0.0639622	0.149888	1	1126	tags=22%, list=10%, signal=24%
GOBP_ENDOLYSOSOMAL_TOLL_LIKE_RECEPTOR_SIGNALING_PATHWAY	43	0.533171	1.35916	0.0760323	0.150751	1	2137	tags=33%, list=19%, signal=40%
GOBP_PROSTANOID_BIOSYNTHETIC_PROCESS	20	0.596666	1.35904	0.0962053	0.150787	1	185	tags=15%, list=2%, signal=15%
GOBP_FEEDING_BEHAVIOR	27	0.566434	1.35887	0.0918403	0.1509	1	1314	tags=22%, list=12%, signal=25%
GOBP_REGULATION_OF_NEUROTRANSMITTER_TRANSPORT	49	0.524588	1.35869	0.0660448	0.151026	1	2005	tags=35%, list=18%, signal=42%
GOBP_POSITIVE_REGULATION_OF_CANONICAL_NF_KAPPAB_SIGNAL_TRANSDUCTION	159	0.491241	1.35859	0.0111457	0.151056	1	2128	tags=29%, list=19%, signal=35%
GOBP_SENSORY_PERCEPTION_OF_LIGHT_STIMULUS	77	0.507262	1.35816	0.0396956	0.151479	1	922	tags=16%, list=8%, signal=17%
GOBP_RESPIRATORY_SYSTEM_PROCESS	21	0.588143	1.35785	0.104969	0.151767	1	1278	tags=29%, list=11%, signal=32%
GOBP_ANTIGEN_PROCESSING_AND_PRESENTATION	80	0.505317	1.35739	0.0389597	0.152235	1	2564	tags=35%, list=23%, signal=45%
GOBP_KETONE_BIOSYNTHETIC_PROCESS	32	0.550764	1.35715	0.090641	0.152442	1	2358	tags=41%, list=21%, signal=51%
GOBP_RESPONSE_TO_DSRNA	38	0.538967	1.35654	0.0805122	0.153114	1	2332	tags=42%, list=21%, signal=53%
GOBP_MULTICELLULAR_ORGANISMAL_MOVEMENT	29	0.559703	1.35651	0.0922207	0.153051	1	1078	tags=28%, list=10%, signal=30%
GOBP_SPHINGOLIPID_BIOSYNTHETIC_PROCESS	80	0.504743	1.35648	0.0421313	0.152985	1	2111	tags=33%, list=19%, signal=40%
GOBP_CELLULAR_RESPONSE_TO_RETINOIC_ACID	29	0.561476	1.35603	0.0936524	0.15345	1	1981	tags=41%, list=18%, signal=50%
GOBP_REGULATION_OF_B_CELL_PROLIFERATION	48	0.52469	1.35591	0.069501	0.153495	1	2125	tags=38%, list=19%, signal=46%
GOBP_REGULATION_OF_SECRETION	346	0.480959	1.3554	0.00050005	0.15404	1	2457	tags=32%, list=22%, signal=40%
BIOCARTA_CELLCYCLE_PATHWAY	22	0.585488	1.35532	0.100831	0.154036	1	1144	tags=27%, list=10%, signal=30%
GOBP_RESPONSE_TO_TEMPERATURE_STIMULUS	115	0.493553	1.35515	0.0205957	0.154153	1	1672	tags=23%, list=15%, signal=26%
GOBP_NEGATIVE_REGULATION_OF_PROTEIN_POLYMERIZATION	52	0.523061	1.35485	0.0647084	0.154431	1	1579	tags=23%, list=14%, signal=27%
GOBP_LIPOPOLYSACCHARIDE_MEDIATED_SIGNALING_PATHWAY	47	0.527985	1.35478	0.0698704	0.154415	1	1782	tags=30%, list=16%, signal=35%
GOBP_POSITIVE_REGULATION_OF_ALPHA_BETA_T_CELL_PROLIFERATION	20	0.59301	1.35474	0.102118	0.154362	1	1786	tags=50%, list=16%, signal=59%
GOBP_POSITIVE_REGULATION_OF_FAT_CELL_DIFFERENTIATION	45	0.528867	1.3543	0.0675234	0.154811	1	2318	tags=36%, list=21%, signal=45%
GOBP_CALCIUM_ION_TRANSMEMBRANE_TRANSPORT	164	0.48899	1.35408	0.00862934	0.154991	1	2166	tags=30%, list=19%, signal=37%
GOBP_NEGATIVE_REGULATION_OF_ACTIN_FILAMENT_BUNDLE_ASSEMBLY	23	0.575641	1.35353	0.101762	0.155594	1	1241	tags=30%, list=11%, signal=34%
GOBP_PROTEIN_KINASE_C_ACTIVATING_G_PROTEIN_COUPLED_RECEPTOR_SIGNALING_PATHWAY	15	0.623731	1.35278	0.112874	0.156427	1	1797	tags=53%, list=16%, signal=64%
GOBP_INTRINSIC_APOPTOTIC_SIGNALING_PATHWAY_IN_RESPONSE_TO_OXIDATIVE_STRESS	51	0.523328	1.35222	0.0667167	0.157042	1	2090	tags=29%, list=19%, signal=36%
GOBP_POSITIVE_REGULATION_OF_OSTEOCLAST_DIFFERENTIATION	18	0.604069	1.35189	0.106778	0.157354	1	1479	tags=33%, list=13%, signal=38%
GOBP_HEART_VALVE_MORPHOGENESIS	32	0.549138	1.35157	0.0900045	0.157662	1	2404	tags=34%, list=22%, signal=44%
GOBP_POSITIVE_REGULATION_OF_B_CELL_MEDIATED_IMMUNITY	33	0.546825	1.35148	0.0923901	0.157677	1	2009	tags=33%, list=18%, signal=41%
GOBP_IMMUNE_RESPONSE_REGULATING_SIGNALING_PATHWAY	353	0.480365	1.35107	0.00010002	0.158099	1	2137	tags=29%, list=19%, signal=34%
WP_NOVEL_INTRACELLULAR_COMPONENTS_OF_RIG_I_LIKE_RECEPTOR_PATHWAY	50	0.522289	1.35101	0.0695055	0.158075	1	1666	tags=24%, list=15%, signal=28%
GOBP_NEGATIVE_REGULATION_OF_MUSCLE_CONTRACTION	15	0.623128	1.35092	0.112516	0.158075	1	1078	tags=33%, list=10%, signal=37%
GOBP_SEMI_LUNAR_VALVE_DEVELOPMENT	21	0.586977	1.35058	0.108131	0.158411	1	2730	tags=43%, list=25%, signal=57%
GOBP_POSITIVE_REGULATION_OF_GTPASE_ACTIVITY	167	0.486199	1.35049	0.0100321	0.15841	1	1873	tags=29%, list=17%, signal=34%
GOBP_POSITIVE_REGULATION_OF_LYASE_ACTIVITY	15	0.623794	1.35033	0.115469	0.158516	1	2166	tags=33%, list=19%, signal=41%
GOBP_NEGATIVE_REGULATION_OF_NEURON_DIFFERENTIATION	32	0.549647	1.3502	0.0865776	0.158575	1	417	tags=13%, list=4%, signal=13%
GOBP_INNER_EAR_AUDITORY_RECEPTOR_CELL_DIFFERENTIATION	22	0.579383	1.35002	0.105289	0.158715	1	2107	tags=41%, list=19%, signal=50%
GOBP_PROTEIN_LIPID_COMPLEX_ORGANIZATION	28	0.562171	1.34997	0.0948475	0.158674	1	1145	tags=21%, list=10%, signal=24%
GOBP_REGULATION_OF_CARDIAC_MUSCLE_CONTRACTION	37	0.540192	1.34986	0.0815085	0.1587	1	2247	tags=32%, list=20%, signal=40%
GOBP_CELL_JUNCTION_DISASSEMBLY	20	0.589553	1.34982	0.108376	0.158653	1	2078	tags=40%, list=19%, signal=49%
KEGG_GAP_JUNCTION	64	0.509855	1.34938	0.0553586	0.159121	1	1673	tags=22%, list=15%, signal=26%
GOBP_ESTABLISHMENT_OR_MAINTENANCE_OF_MONOPOLAR_CELL_POLARITY	20	0.588135	1.34929	0.113258	0.159134	1	995	tags=25%, list=9%, signal=27%
GOBP_PLASMA_LIPOPROTEIN_PARTICLE_CLEARANCE	23	0.576408	1.34914	0.107569	0.159217	1	1067	tags=22%, list=10%, signal=24%
GOBP_ORGANIC_ACID_TRANSMEMBRANE_TRANSPORT	97	0.496551	1.34896	0.0300775	0.159347	1	1358	tags=24%, list=12%, signal=27%
WP_SELENIUM_MICRONUTRIENT_NETWORK	59	0.512581	1.34862	0.0623749	0.15968	1	1943	tags=25%, list=17%, signal=31%
WP_ARYL_HYDROCARBON_RECEPTOR_PATHWAY_WP2873	29	0.552609	1.34833	0.0964273	0.159945	1	2904	tags=45%, list=26%, signal=60%
GOBP_POSITIVE_REGULATION_OF_INTRINSIC_APOPTOTIC_SIGNALING_PATHWAY	53	0.520246	1.34828	0.0641899	0.159906	1	1891	tags=26%, list=17%, signal=32%
GOBP_PRODUCTION_OF_MOLECULAR_MEDIATOR_INVOLVED_IN_INFLAMMATORY_RESPONSE	67	0.508959	1.34808	0.0517008	0.16005	1	2393	tags=34%, list=21%, signal=43%
WP_8P23_1_COPY_NUMBER_VARIATION_SYNDROME	34	0.544619	1.3478	0.0875028	0.160306	1	1835	tags=24%, list=16%, signal=28%
GOBP_PROTEIN_DEPOLYMERIZATION	84	0.498384	1.34777	0.0393846	0.160233	1	1675	tags=23%, list=15%, signal=26%
GOBP_ALPHA_BETA_T_CELL_PROLIFERATION	36	0.54098	1.34773	0.0850184	0.160186	1	1837	tags=42%, list=16%, signal=50%
GOBP_VASCULAR_TRANSPORT	54	0.518715	1.34722	0.0658511	0.160743	1	1598	tags=33%, list=14%, signal=39%
GOBP_ENERGY_HOMEOSTASIS	46	0.523962	1.34693	0.0766486	0.161019	1	1531	tags=24%, list=14%, signal=28%
GOBP_RESPONSE_TO_MUSCLE_STRETCH	15	0.61799	1.34638	0.119328	0.161617	1	1422	tags=27%, list=13%, signal=31%
GOBP_NEGATIVE_REGULATION_OF_STEROID_METABOLIC_PROCESS	15	0.618549	1.3461	0.118943	0.161883	1	1485	tags=33%, list=13%, signal=38%
GOBP_REGULATION_OF_MACROPHAGE_DERIVED_FOAM_CELL_DIFFERENTIATION	19	0.590478	1.3458	0.116432	0.162171	1	3187	tags=58%, list=29%, signal=81%
GOBP_STRIATED_MUSCLE_ADAPTATION	23	0.574368	1.34559	0.112847	0.162343	1	1378	tags=30%, list=12%, signal=35%
GOBP_NUCLEOBASE_CONTAINING_SMALL_MOLECULE_CATABOLIC_PROCESS	16	0.614841	1.34525	0.114308	0.162686	1	300	tags=19%, list=3%, signal=19%
GOBP_CELLULAR_RESPONSE_TO_LIPID	387	0.47808	1.34495	0.0003	0.162956	1	1736	tags=25%, list=16%, signal=29%
GOBP_PYROPTOSIS	26	0.562779	1.34478	0.10645	0.163071	1	2233	tags=38%, list=20%, signal=48%
GOBP_DENDRITE_DEVELOPMENT	147	0.486032	1.34462	0.0136382	0.163173	1	2441	tags=33%, list=22%, signal=41%
GOBP_OOCYTE_MATURATION	17	0.604276	1.34441	0.115887	0.163335	1	1516	tags=18%, list=14%, signal=20%
GOBP_POSITIVE_REGULATION_OF_RECEPTOR_SIGNALING_PATHWAY_VIA_STAT	33	0.544282	1.34382	0.0913499	0.163997	1	2095	tags=33%, list=19%, signal=41%
GOBP_REGULATION_OF_CARDIAC_MUSCLE_CELL_ACTION_POTENTIAL	16	0.612307	1.34379	0.120168	0.163929	1	1091	tags=25%, list=10%, signal=28%
GOBP_RESPONSE_TO_CAMP	47	0.521963	1.34374	0.0750595	0.163887	1	2049	tags=32%, list=18%, signal=39%
GOBP_EMBRYONIC_HEMOPOIESIS	21	0.581774	1.34372	0.114126	0.1638	1	2048	tags=38%, list=18%, signal=47%
GOBP_POSITIVE_REGULATION_OF_CYTOKINE_PRODUCTION_INVOLVED_IN_INFLAMMATORY_RESPONSE	19	0.590581	1.34362	0.113182	0.16382	1	2128	tags=47%, list=19%, signal=58%
KEGG_BLADDER_CANCER	33	0.544328	1.34321	0.0967815	0.16426	1	946	tags=21%, list=8%, signal=23%
GOBP_REGULATION_OF_DNA_RECOMBINATION	118	0.490406	1.34274	0.0227526	0.164773	1	315	tags=9%, list=3%, signal=9%
GOBP_GLYCOSYL_COMPOUND_CATABOLIC_PROCESS	21	0.581333	1.34222	0.117775	0.165357	1	300	tags=14%, list=3%, signal=15%
GOBP_TOLL_LIKE_RECEPTOR_SIGNALING_PATHWAY	64	0.508164	1.34201	0.0622971	0.165525	1	2128	tags=28%, list=19%, signal=35%
GOBP_HINDBRAIN_DEVELOPMENT	87	0.49725	1.34192	0.0395838	0.165535	1	1116	tags=20%, list=10%, signal=22%
GOBP_ADULT_BEHAVIOR	66	0.506386	1.3417	0.0584232	0.165716	1	1165	tags=18%, list=10%, signal=20%
GOBP_REGULATION_OF_EXTRACELLULAR_MATRIX_ORGANIZATION	38	0.534317	1.34163	0.0909796	0.16569	1	2755	tags=45%, list=25%, signal=59%
GOBP_NEGATIVE_REGULATION_OF_INNATE_IMMUNE_RESPONSE	69	0.505099	1.34154	0.0585791	0.165702	1	2615	tags=39%, list=23%, signal=51%
GOBP_IMMUNE_RESPONSE_REGULATING_CELL_SURFACE_RECEPTOR_SIGNALING_PATHWAY	220	0.481114	1.34148	0.00420252	0.165678	1	2137	tags=30%, list=19%, signal=36%
GOBP_MUSCLE_ADAPTATION	63	0.507435	1.34135	0.0612181	0.165741	1	1378	tags=21%, list=12%, signal=23%
GOBP_MORPHOGENESIS_OF_A_POLARIZED_EPITHELIUM	58	0.511133	1.34104	0.0685509	0.166043	1	1840	tags=28%, list=17%, signal=33%
GOBP_LYMPHOCYTE_COSTIMULATION	32	0.547583	1.34075	0.0951844	0.166306	1	2393	tags=41%, list=21%, signal=52%
GOBP_REGULATED_EXOCYTOSIS	137	0.487961	1.34064	0.0196315	0.166349	1	2420	tags=32%, list=22%, signal=41%
GOBP_RESPONSE_TO_HEAT	77	0.500984	1.34032	0.0510625	0.166653	1	597	tags=14%, list=5%, signal=15%
GOBP_MIRNA_METABOLIC_PROCESS	79	0.498418	1.34018	0.0488281	0.166732	1	2413	tags=41%, list=22%, signal=51%
GOBP_SODIUM_ION_TRANSPORT	104	0.491545	1.33919	0.0324346	0.167918	1	2213	tags=35%, list=20%, signal=43%
GOBP_CARDIAC_EPITHELIAL_TO_MESENCHYMAL_TRANSITION	19	0.592312	1.33909	0.117524	0.167946	1	524	tags=16%, list=5%, signal=17%
GOBP_REGULATION_OF_SYNAPTIC_TRANSMISSION_GLUTAMATERGIC	30	0.549058	1.33904	0.104433	0.167903	1	956	tags=27%, list=9%, signal=29%
GOBP_REGULATION_OF_CALCIUM_ION_DEPENDENT_EXOCYTOSIS	16	0.609815	1.33899	0.121336	0.167861	1	1957	tags=38%, list=18%, signal=45%
GOBP_POSITIVE_REGULATION_OF_SIGNAL_TRANSDUCTION_BY_P53_CLASS_MEDIATOR	26	0.563693	1.33879	0.106968	0.168029	1	1212	tags=27%, list=11%, signal=30%
GOBP_BEHAVIOR	310	0.477801	1.33876	0.0006	0.167961	1	1498	tags=21%, list=13%, signal=23%
WP_IL_24_SIGNALING_PATHWAY	197	0.481335	1.33841	0.00791028	0.168316	1	2127	tags=29%, list=19%, signal=36%
GOBP_VENTRAL_SPINAL_CORD_DEVELOPMENT	18	0.596069	1.33832	0.119062	0.168335	1	406	tags=17%, list=4%, signal=17%
GOBP_XENOBIOTIC_TRANSPORT	29	0.549609	1.33829	0.105046	0.168262	1	2140	tags=38%, list=19%, signal=47%
WP_CIRCADIAN_RHYTHM_GENES	133	0.485352	1.33818	0.023073	0.168292	1	2183	tags=29%, list=20%, signal=35%
GOBP_REGULATION_OF_TRANSCRIPTION_FROM_RNA_POLYMERASE_II_PROMOTER_IN_RESPONSE_TO_STRESS	29	0.54634	1.33745	0.105622	0.169157	1	2553	tags=41%, list=23%, signal=54%
GOBP_EXTRINSIC_APOPTOTIC_SIGNALING_PATHWAY	171	0.481021	1.33743	0.0100271	0.16908	1	2231	tags=32%, list=20%, signal=39%
GOBP_REGULATION_OF_EXTRINSIC_APOPTOTIC_SIGNALING_PATHWAY_VIA_DEATH_DOMAIN_RECEPTORS	37	0.535353	1.33732	0.0931601	0.169113	1	2231	tags=43%, list=20%, signal=54%
WP_UROTENSIN_II_MEDIATED_SIGNALING_PATHWAY	60	0.508019	1.33658	0.0694693	0.170014	1	1491	tags=20%, list=13%, signal=23%
GOBP_MALE_GAMETE_GENERATION	303	0.475901	1.33621	0.0011	0.170396	1	1943	tags=27%, list=17%, signal=32%
GOBP_RESPONSE_TO_CADMIUM_ION	40	0.529893	1.33559	0.0963604	0.171128	1	1366	tags=23%, list=12%, signal=26%
GOBP_REGULATION_OF_CELL_SUBSTRATE_JUNCTION_ORGANIZATION	56	0.51215	1.33558	0.0730212	0.171026	1	2078	tags=38%, list=19%, signal=46%
GOBP_ANTIGEN_PROCESSING_AND_PRESENTATION_OF_ENDOGENOUS_ANTIGEN	17	0.602625	1.3353	0.121936	0.171288	1	2674	tags=59%, list=24%, signal=77%
GOBP_BONE_RESORPTION	47	0.519875	1.33502	0.0820026	0.171563	1	1512	tags=26%, list=14%, signal=29%
GOBP_SKELETAL_MUSCLE_CELL_PROLIFERATION	16	0.604788	1.33495	0.124491	0.171547	1	1474	tags=31%, list=13%, signal=36%
BIOCARTA_VIP_PATHWAY	23	0.569989	1.33483	0.114727	0.171596	1	1470	tags=30%, list=13%, signal=35%
WP_OVERVIEW_OF_INTERFERONS_MEDIATED_SIGNALING_PATHWAY	15	0.616019	1.33476	0.122751	0.171578	1	2487	tags=47%, list=22%, signal=60%
GOBP_UROGENITAL_SYSTEM_DEVELOPMENT	30	0.54912	1.33442	0.10793	0.171927	1	1981	tags=33%, list=18%, signal=40%
GOBP_CHONDROITIN_SULFATE_PROTEOGLYCAN_METABOLIC_PROCESS	25	0.562881	1.33397	0.116441	0.172436	1	1716	tags=36%, list=15%, signal=42%
GOBP_DENDRITE_MORPHOGENESIS	89	0.492113	1.33333	0.0449495	0.173193	1	2441	tags=34%, list=22%, signal=43%
GOBP_DENDRITIC_SPINE_MAINTENANCE	16	0.607808	1.33304	0.128176	0.173473	1	1412	tags=38%, list=13%, signal=43%
GOBP_CANONICAL_WNT_SIGNALING_PATHWAY	199	0.478318	1.33302	0.00810811	0.17339	1	2255	tags=30%, list=20%, signal=37%
GOBP_FOAM_CELL_DIFFERENTIATION	26	0.560713	1.33299	0.109648	0.173316	1	3187	tags=54%, list=29%, signal=75%
GOBP_OOCYTE_DIFFERENTIATION	31	0.544779	1.33274	0.102141	0.173545	1	752	tags=16%, list=7%, signal=17%
GOBP_POSITIVE_REGULATION_OF_DNA_BINDING_TRANSCRIPTION_FACTOR_ACTIVITY	177	0.480576	1.33259	0.00991487	0.173641	1	1990	tags=28%, list=18%, signal=33%
GOBP_INTERMEDIATE_FILAMENT_BASED_PROCESS	27	0.555125	1.33232	0.111085	0.173903	1	1732	tags=30%, list=16%, signal=35%
GOBP_MIDBRAIN_DEVELOPMENT	54	0.51361	1.33214	0.0743301	0.174036	1	2099	tags=24%, list=19%, signal=30%
GOBP_POSITIVE_REGULATION_OF_CELL_MIGRATION_INVOLVED_IN_SPROUTING_ANGIOGENESIS	17	0.600423	1.33201	0.125282	0.174104	1	1308	tags=29%, list=12%, signal=33%
GOBP_VASCULAR_ASSOCIATED_SMOOTH_MUSCLE_CONTRACTION	16	0.606979	1.33124	0.128946	0.175039	1	862	tags=19%, list=8%, signal=20%
GOBP_ADRENAL_GLAND_DEVELOPMENT	17	0.598107	1.33104	0.127952	0.1752	1	2411	tags=47%, list=22%, signal=60%
GOBP_POSITIVE_REGULATION_OF_CELL_SUBSTRATE_JUNCTION_ORGANIZATION	26	0.556325	1.33086	0.114029	0.175341	1	2078	tags=50%, list=19%, signal=61%
GOBP_MEMBRANE_REPOLARIZATION	18	0.595003	1.33004	0.124611	0.176342	1	2166	tags=50%, list=19%, signal=62%
GOBP_AXON_EXTENSION	82	0.494348	1.32997	0.0526478	0.176323	1	1465	tags=20%, list=13%, signal=22%
GOBP_POSITIVE_REGULATION_OF_PROTEIN_POLYUBIQUITINATION	16	0.604925	1.3295	0.130055	0.176849	1	2127	tags=50%, list=19%, signal=62%
GOBP_ESTABLISHMENT_OR_MAINTENANCE_OF_BIPOLAR_CELL_POLARITY	39	0.528346	1.32934	0.0982251	0.176951	1	995	tags=21%, list=9%, signal=22%
WP_VITAMIN_D_IN_INFLAMMATORY_DISEASES	22	0.57319	1.32928	0.122959	0.17693	1	2554	tags=41%, list=23%, signal=53%
GOBP_REGULATION_OF_LIPID_BIOSYNTHETIC_PROCESS	114	0.485257	1.3292	0.0353239	0.176924	1	1485	tags=21%, list=13%, signal=24%
GOBP_MYELOID_CELL_ACTIVATION_INVOLVED_IN_IMMUNE_RESPONSE	66	0.503503	1.32915	0.065022	0.17688	1	2420	tags=32%, list=22%, signal=40%
GOBP_POSITIVE_REGULATION_OF_RELEASE_OF_CYTOCHROME_C_FROM_MITOCHONDRIA	21	0.580499	1.32905	0.122535	0.176898	1	1726	tags=38%, list=15%, signal=45%
GOBP_REGULATION_OF_INCLUSION_BODY_ASSEMBLY	15	0.614201	1.32903	0.133497	0.176826	1	2180	tags=40%, list=20%, signal=50%
GOBP_REGULATION_OF_ERBB_SIGNALING_PATHWAY	52	0.511698	1.32901	0.0852829	0.176733	1	2020	tags=27%, list=18%, signal=33%
GOBP_HORMONE_METABOLIC_PROCESS	97	0.488455	1.32886	0.0456351	0.176833	1	1619	tags=22%, list=15%, signal=25%
GOBP_NEGATIVE_REGULATION_OF_CELL_GROWTH	120	0.484225	1.32885	0.0299849	0.17673	1	2440	tags=33%, list=22%, signal=42%
GOBP_NEGATIVE_REGULATION_OF_PROTEOLYSIS	142	0.480967	1.32857	0.02334	0.177007	1	2231	tags=28%, list=20%, signal=35%
GOBP_NEGATIVE_REGULATION_OF_ACTIN_FILAMENT_POLYMERIZATION	42	0.521788	1.32838	0.0979943	0.177159	1	2776	tags=38%, list=25%, signal=51%
WP_MIRNA_TARGETS_IN_ECM_AND_MEMBRANE_RECEPTORS	18	0.590054	1.32784	0.124532	0.177799	1	3017	tags=44%, list=27%, signal=61%
GOBP_DETECTION_OF_VISIBLE_LIGHT	16	0.603458	1.32771	0.126778	0.177866	1	922	tags=19%, list=8%, signal=20%
GOBP_POSITIVE_REGULATION_OF_CELL_DIVISION	52	0.512068	1.32749	0.0795369	0.178047	1	1721	tags=25%, list=15%, signal=29%
GOBP_ECTODERM_DEVELOPMENT	16	0.606183	1.32741	0.127865	0.178042	1	2208	tags=38%, list=20%, signal=47%
WP_NUCLEOTIDE_EXCISION_REPAIR_IN_XERODERMA_PIGMENTOSUM	64	0.501473	1.32723	0.0737525	0.178186	1	482	tags=11%, list=4%, signal=11%
GOBP_REGULATION_OF_FILOPODIUM_ASSEMBLY	33	0.537619	1.32695	0.108571	0.178465	1	2948	tags=42%, list=26%, signal=58%
GOBP_NEGATIVE_REGULATION_OF_CALCIUM_ION_TRANSMEMBRANE_TRANSPORTER_ACTIVITY	15	0.610375	1.3265	0.132163	0.178977	1	716	tags=13%, list=6%, signal=14%
GOBP_HEART_VALVE_DEVELOPMENT	41	0.523246	1.32648	0.0998022	0.178891	1	2455	tags=37%, list=22%, signal=47%
GOBP_REGULATION_OF_AXONOGENESIS	94	0.489244	1.32636	0.0472842	0.178941	1	1671	tags=24%, list=15%, signal=29%
GOBP_NEGATIVE_REGULATION_OF_B_CELL_ACTIVATION	24	0.562279	1.3261	0.117109	0.179201	1	1772	tags=38%, list=16%, signal=44%
GOBP_NEGATIVE_REGULATION_OF_DEFENSE_RESPONSE	203	0.475314	1.32537	0.00771157	0.180108	1	2746	tags=40%, list=25%, signal=53%
GOBP_POSITIVE_REGULATION_OF_LIPID_METABOLIC_PROCESS	87	0.489632	1.32508	0.0504296	0.180399	1	1985	tags=26%, list=18%, signal=32%
WP_WNT_BETA_CATENIN_SIGNALING_PATHWAY_IN_LEUKEMIA	17	0.598448	1.32504	0.125331	0.180339	1	2255	tags=47%, list=20%, signal=59%
GOBP_NEURAL_PRECURSOR_CELL_PROLIFERATION	88	0.491169	1.32466	0.0494635	0.180747	1	1487	tags=22%, list=13%, signal=25%
GOBP_CANONICAL_NF_KAPPAB_SIGNAL_TRANSDUCTION	243	0.474594	1.32432	0.00430258	0.181107	1	2259	tags=30%, list=20%, signal=37%
GOBP_CRANIAL_SKELETAL_SYSTEM_DEVELOPMENT	39	0.523743	1.32418	0.10139	0.181194	1	1552	tags=23%, list=14%, signal=27%
HALLMARK_SPERMATOGENESIS	65	0.502014	1.32412	0.071212	0.181161	1	605	tags=12%, list=5%, signal=13%
GOBP_NEGATIVE_REGULATION_OF_MICROTUBULE_POLYMERIZATION_OR_DEPOLYMERIZATION	29	0.547508	1.32386	0.114318	0.181412	1	419	tags=14%, list=4%, signal=14%
GOBP_REGULATION_OF_VIRAL_PROCESS	122	0.482684	1.32374	0.0331954	0.181465	1	2811	tags=39%, list=25%, signal=52%
GOBP_MONOCYTE_DIFFERENTIATION	27	0.551056	1.32355	0.119939	0.181613	1	2125	tags=44%, list=19%, signal=55%
GOBP_CELLULAR_PROCESS_INVOLVED_IN_REPRODUCTION_IN_MULTICELLULAR_ORGANISM	223	0.474483	1.32349	0.00690552	0.181589	1	2069	tags=27%, list=19%, signal=32%
GOBP_METANEPHRIC_NEPHRON_DEVELOPMENT	15	0.613121	1.32317	0.134315	0.181911	1	1219	tags=33%, list=11%, signal=37%
GOBP_NEGATIVE_REGULATION_OF_CALCIUM_ION_TRANSPORT	31	0.54145	1.32301	0.112957	0.182023	1	1763	tags=23%, list=16%, signal=27%
GOBP_NEGATIVE_REGULATION_OF_APOPTOTIC_SIGNALING_PATHWAY	181	0.476055	1.323	0.0132304	0.181937	1	2208	tags=28%, list=20%, signal=34%
GOBP_REGULATION_OF_ACTIVIN_RECEPTOR_SIGNALING_PATHWAY	18	0.58742	1.3229	0.13315	0.181952	1	1261	tags=28%, list=11%, signal=31%
GOBP_POSITIVE_REGULATION_OF_PROTEIN_CONTAINING_COMPLEX_DISASSEMBLY	26	0.55553	1.32225	0.119137	0.182754	1	1580	tags=35%, list=14%, signal=40%
GOBP_STEM_CELL_DIFFERENTIATION	147	0.478601	1.32211	0.0218003	0.182835	1	1841	tags=25%, list=17%, signal=30%
GOBP_REGULATION_OF_PEPTIDYL_SERINE_PHOSPHORYLATION	83	0.492738	1.32137	0.0578224	0.183739	1	1132	tags=20%, list=10%, signal=23%
GOBP_NEGATIVE_REGULATION_OF_INFLAMMATORY_RESPONSE_TO_ANTIGENIC_STIMULUS	23	0.565869	1.32115	0.124567	0.183939	1	2879	tags=52%, list=26%, signal=70%
WP_EBSTEIN_BARR_VIRUS_LMP1_SIGNALING	21	0.576531	1.32106	0.13238	0.183954	1	1863	tags=38%, list=17%, signal=46%
GOBP_LEUKOTRIENE_METABOLIC_PROCESS	18	0.591086	1.32084	0.130354	0.184156	1	1491	tags=22%, list=13%, signal=26%
WP_EICOSANOID_SYNTHESIS	15	0.606335	1.31978	0.140971	0.185544	1	1818	tags=33%, list=16%, signal=40%
GOBP_REGULATION_OF_KERATINOCYTE_DIFFERENTIATION	20	0.577184	1.31922	0.12675	0.186215	1	1214	tags=30%, list=11%, signal=34%
GOBP_REGULATION_OF_PEPTIDE_TRANSPORT	100	0.48489	1.31896	0.0428296	0.186486	1	1821	tags=24%, list=16%, signal=28%
GOBP_FOREBRAIN_DEVELOPMENT	225	0.472711	1.31829	0.00710142	0.187315	1	1404	tags=20%, list=13%, signal=23%
GOBP_STRESS_ACTIVATED_PROTEIN_KINASE_SIGNALING_CASCADE	177	0.474793	1.31809	0.0141297	0.187479	1	2127	tags=29%, list=19%, signal=36%
GOBP_BASEMENT_MEMBRANE_ORGANIZATION	26	0.552009	1.31777	0.125191	0.187829	1	3238	tags=65%, list=29%, signal=92%
GOBP_ORGANIC_ANION_TRANSPORT	235	0.471207	1.31727	0.00620372	0.188427	1	1393	tags=22%, list=13%, signal=24%
GOBP_REGULATION_OF_B_CELL_ACTIVATION	103	0.482947	1.31715	0.0492301	0.188493	1	2172	tags=32%, list=19%, signal=39%
GOBP_REGULATION_OF_STRIATED_MUSCLE_CELL_DIFFERENTIATION	49	0.50888	1.31644	0.0913369	0.189399	1	1495	tags=24%, list=13%, signal=28%
GOBP_RESPONSE_TO_OSMOTIC_STRESS	61	0.4988	1.31639	0.0798315	0.189352	1	2015	tags=33%, list=18%, signal=40%
GOBP_REGULATION_OF_MYELOID_LEUKOCYTE_MEDIATED_IMMUNITY	46	0.513917	1.31625	0.0995806	0.189434	1	2393	tags=35%, list=21%, signal=44%
GOBP_T_CELL_RECEPTOR_SIGNALING_PATHWAY	90	0.486015	1.31536	0.057537	0.190589	1	1693	tags=27%, list=15%, signal=31%
GOBP_REGULATION_OF_REGULATED_SECRETORY_PATHWAY	78	0.488389	1.31481	0.0637618	0.191269	1	2393	tags=29%, list=21%, signal=37%
GOBP_REGULATION_OF_VIRAL_INDUCED_CYTOPLASMIC_PATTERN_RECOGNITION_RECEPTOR_SIGNALING_PATHWAY	81	0.489048	1.3147	0.0671941	0.191312	1	2255	tags=32%, list=20%, signal=40%
BIOCARTA_EICOSANOID_PATHWAY	17	0.589466	1.3145	0.137447	0.19147	1	2877	tags=65%, list=26%, signal=87%
GOBP_CHONDROITIN_SULFATE_METABOLIC_PROCESS	23	0.563356	1.31397	0.137592	0.192095	1	1716	tags=35%, list=15%, signal=41%
GOBP_ACYLGLYCEROL_HOMEOSTASIS	20	0.57433	1.31318	0.139405	0.193121	1	1126	tags=20%, list=10%, signal=22%
GOBP_HEART_GROWTH	44	0.516043	1.31295	0.104173	0.193346	1	2771	tags=41%, list=25%, signal=54%
GOBP_MULTICELLULAR_ORGANISM_REPRODUCTION	474	0.465212	1.31262	0.0004	0.193698	1	2073	tags=27%, list=19%, signal=32%
GOBP_REGULATION_OF_NEUROTRANSMITTER_SECRETION	43	0.516169	1.31239	0.107158	0.193913	1	2005	tags=35%, list=18%, signal=42%
GOBP_REGULATION_OF_PATTERN_RECOGNITION_RECEPTOR_SIGNALING_PATHWAY	120	0.478022	1.31237	0.042083	0.193822	1	2255	tags=31%, list=20%, signal=38%
GOBP_REGULATION_OF_APOPTOTIC_SIGNALING_PATHWAY	303	0.46729	1.31197	0.00380038	0.194303	1	2231	tags=28%, list=20%, signal=34%
GOBP_REGULATION_OF_POSTSYNAPSE_ORGANIZATION	63	0.496477	1.31163	0.0803862	0.19468	1	2286	tags=33%, list=21%, signal=42%
GOBP_NEGATIVE_REGULATION_OF_BMP_SIGNALING_PATHWAY	32	0.534447	1.31134	0.120613	0.194977	1	1599	tags=31%, list=14%, signal=36%
GOBP_RESPONSE_TO_CARBOHYDRATE	141	0.474246	1.31068	0.030364	0.195836	1	2574	tags=31%, list=23%, signal=40%
WP_MIRNA_REGULATION_OF_P53_PATHWAY_IN_PROSTATE_CANCER	22	0.564451	1.31024	0.138732	0.196345	1	1726	tags=36%, list=15%, signal=43%
GOBP_POSITIVE_REGULATION_OF_APOPTOTIC_SIGNALING_PATHWAY	113	0.478253	1.30972	0.0443345	0.196997	1	2231	tags=27%, list=20%, signal=34%
BIOCARTA_IL2RB_PATHWAY	32	0.53741	1.30909	0.120674	0.197819	1	2072	tags=28%, list=19%, signal=34%
GOBP_POSITIVE_REGULATION_OF_LIPID_BIOSYNTHETIC_PROCESS	58	0.500141	1.30825	0.0876435	0.198943	1	1799	tags=26%, list=16%, signal=31%
KEGG_NATURAL_KILLER_CELL_MEDIATED_CYTOTOXICITY	82	0.48472	1.30791	0.0688982	0.199334	1	2564	tags=33%, list=23%, signal=42%
GOBP_TUMOR_NECROSIS_FACTOR_MEDIATED_SIGNALING_PATHWAY	80	0.485835	1.3079	0.06877	0.199223	1	2462	tags=35%, list=22%, signal=45%
WP_SEROTONIN_RECEPTOR_2_AND_ELK_SRF_GATA4_SIGNALING	18	0.583417	1.30769	0.141388	0.199415	1	1257	tags=22%, list=11%, signal=25%
GOBP_RESPONSE_TO_FATTY_ACID	33	0.53018	1.30737	0.120313	0.199759	1	185	tags=12%, list=2%, signal=12%
GOBP_REGULATION_OF_MUSCLE_HYPERTROPHY	37	0.521319	1.30681	0.124472	0.200467	1	1378	tags=22%, list=12%, signal=25%
GOBP_REGULATION_OF_EXOCYTOSIS	118	0.476034	1.30674	0.0455694	0.200454	1	2393	tags=28%, list=21%, signal=35%
GOBP_FLUID_TRANSPORT	16	0.593821	1.30647	0.150631	0.200731	1	534	tags=25%, list=5%, signal=26%
GOBP_VASCULAR_ENDOTHELIAL_CELL_PROLIFERATION	16	0.593743	1.30584	0.150939	0.201544	1	2368	tags=50%, list=21%, signal=63%
GOBP_POSITIVE_REGULATION_OF_CELL_GROWTH	110	0.477425	1.30577	0.0446356	0.201523	1	1548	tags=17%, list=14%, signal=20%
GOBP_RESPONSE_TO_ZINC_ION	24	0.558325	1.30522	0.13551	0.202222	1	1030	tags=25%, list=9%, signal=27%
GOBP_REGULATION_OF_RIG_I_SIGNALING_PATHWAY	19	0.573344	1.30475	0.146487	0.202806	1	1714	tags=32%, list=15%, signal=37%
GOBP_AMINO_ACID_TRANSPORT	86	0.483031	1.30473	0.0667077	0.20273	1	1201	tags=26%, list=11%, signal=28%
GOBP_RESPONSE_TO_HYPEROXIA	16	0.593173	1.30457	0.146837	0.202833	1	1927	tags=38%, list=17%, signal=45%
GOBP_POSITIVE_REGULATION_OF_EXOCYTOSIS	48	0.504976	1.30433	0.109281	0.203077	1	2374	tags=29%, list=21%, signal=37%
WP_HEPATITIS_B_INFECTION	128	0.47408	1.30427	0.038004	0.203041	1	2408	tags=28%, list=22%, signal=35%
GOBP_GLYCEROPHOSPHOLIPID_CATABOLIC_PROCESS	22	0.562255	1.30416	0.142943	0.203082	1	780	tags=18%, list=7%, signal=20%
GOBP_RESPONSE_TO_ESTRADIOL	70	0.488923	1.30335	0.0824925	0.204173	1	1876	tags=26%, list=17%, signal=31%
GOBP_POSITIVE_REGULATION_OF_MITOCHONDRION_ORGANIZATION	64	0.493373	1.30317	0.0870065	0.20433	1	1031	tags=19%, list=9%, signal=21%
GOBP_OSTEOBLAST_PROLIFERATION	21	0.564464	1.30255	0.146028	0.205131	1	1378	tags=33%, list=12%, signal=38%
GOBP_REGULATION_OF_INTEGRIN_MEDIATED_SIGNALING_PATHWAY	15	0.598863	1.30252	0.152338	0.205052	1	2219	tags=53%, list=20%, signal=67%
WP_CANONICAL_AND_NON_CANONICAL_NOTCH_SIGNALING	17	0.583188	1.30241	0.15248	0.205101	1	2730	tags=41%, list=25%, signal=54%
GOBP_SPHINGOLIPID_METABOLIC_PROCESS	121	0.473678	1.30226	0.0440702	0.205194	1	2144	tags=28%, list=19%, signal=34%
GOBP_REGULATION_OF_CELL_FATE_COMMITMENT	21	0.567664	1.30214	0.144556	0.205244	1	2219	tags=43%, list=20%, signal=53%
GOBP_ANTIGEN_RECEPTOR_MEDIATED_SIGNALING_PATHWAY	127	0.472141	1.30183	0.0400161	0.205589	1	1693	tags=25%, list=15%, signal=29%
GOBP_INTEGRIN_ACTIVATION	19	0.572515	1.30143	0.146387	0.206074	1	2868	tags=53%, list=26%, signal=71%
GOBP_RESPONSE_TO_TYPE_I_INTERFERON	67	0.487337	1.3012	0.0880791	0.206293	1	2632	tags=36%, list=24%, signal=47%
GOBP_LIPID_LOCALIZATION	293	0.465061	1.30112	0.0046	0.206291	1	1703	tags=19%, list=15%, signal=22%
GOBP_REGULATION_OF_CHONDROCYTE_DIFFERENTIATION	23	0.554264	1.30053	0.139694	0.207057	1	2368	tags=48%, list=21%, signal=61%
GOBP_NEGATIVE_REGULATION_OF_INTRACELLULAR_SIGNAL_TRANSDUCTION	415	0.46217	1.30046	0.001	0.207053	1	2574	tags=33%, list=23%, signal=41%
WP_S1P_RECEPTOR_SIGNAL_TRANSDUCTION	19	0.571431	1.30022	0.147998	0.207287	1	321	tags=11%, list=3%, signal=11%
GOBP_AORTA_MORPHOGENESIS	22	0.559875	1.29998	0.148295	0.207532	1	2896	tags=50%, list=26%, signal=67%
GOBP_MONOATOMIC_ION_TRANSMEMBRANE_TRANSPORT	474	0.461361	1.29991	0.0005	0.207512	1	2169	tags=25%, list=19%, signal=30%
GOBP_MICROVILLUS_ASSEMBLY	18	0.583757	1.2999	0.152821	0.207406	1	1957	tags=44%, list=18%, signal=54%
GOBP_SPERMATID_DIFFERENTIATION	91	0.479097	1.29936	0.063286	0.208101	1	1711	tags=26%, list=15%, signal=31%
GOBP_REGULATION_OF_PROTEIN_CONTAINING_COMPLEX_DISASSEMBLY	96	0.479288	1.29929	0.0613303	0.208086	1	1580	tags=22%, list=14%, signal=25%
GOBP_HEMATOPOIETIC_OR_LYMPHOID_ORGAN_DEVELOPMENT	65	0.490972	1.29898	0.0886314	0.208436	1	1425	tags=22%, list=13%, signal=25%
WP_SEROTONIN_HTR1_GROUP_AND_FOS_PATHWAY	30	0.53382	1.29849	0.13512	0.209055	1	1474	tags=20%, list=13%, signal=23%
GOBP_FOREBRAIN_NEURON_DEVELOPMENT	16	0.590722	1.29837	0.155539	0.209111	1	1508	tags=25%, list=14%, signal=29%
GOBP_REGULATION_OF_TISSUE_REMODELING	51	0.499271	1.29835	0.10929	0.20901	1	1512	tags=25%, list=14%, signal=29%
GOBP_HEAD_DEVELOPMENT	455	0.460677	1.29807	0.0008	0.209316	1	1410	tags=19%, list=13%, signal=21%
GOBP_NEGATIVE_REGULATION_OF_MUSCLE_CELL_APOPTOTIC_PROCESS	25	0.547528	1.29777	0.14237	0.209631	1	2845	tags=48%, list=26%, signal=64%
GOBP_CEREBRAL_CORTEX_CELL_MIGRATION	29	0.537397	1.2977	0.134311	0.209617	1	2012	tags=28%, list=18%, signal=34%
GOBP_RESPONSE_TO_ISCHEMIA	47	0.504233	1.29761	0.110859	0.209629	1	2554	tags=38%, list=23%, signal=49%
GOBP_REGULATION_OF_MITOCHONDRIAL_MEMBRANE_POTENTIAL	57	0.495937	1.29737	0.107294	0.209868	1	935	tags=18%, list=8%, signal=19%
GOBP_REGULATION_OF_POTASSIUM_ION_TRANSPORT	34	0.522562	1.29586	0.133296	0.212057	1	2213	tags=35%, list=20%, signal=44%
BIOCARTA_NFAT_PATHWAY	35	0.521457	1.29585	0.128685	0.211955	1	3090	tags=40%, list=28%, signal=55%
GOBP_NEGATIVE_REGULATION_OF_GLIOGENESIS	21	0.563117	1.29523	0.145547	0.212763	1	538	tags=14%, list=5%, signal=15%
GOBP_REGULATION_OF_MEMBRANE_PERMEABILITY	54	0.497116	1.29509	0.104551	0.212857	1	1425	tags=26%, list=13%, signal=30%
GOBP_EXTRINSIC_APOPTOTIC_SIGNALING_PATHWAY_VIA_DEATH_DOMAIN_RECEPTORS	67	0.486701	1.29475	0.0911083	0.213249	1	2231	tags=37%, list=20%, signal=46%
GOBP_QUATERNARY_AMMONIUM_GROUP_TRANSPORT	15	0.593844	1.29366	0.16134	0.214813	1	1107	tags=33%, list=10%, signal=37%
GOBP_POSITIVE_REGULATION_OF_NEUTROPHIL_MIGRATION	22	0.558524	1.29314	0.149952	0.215502	1	1098	tags=18%, list=10%, signal=20%
GOBP_POSITIVE_REGULATION_OF_FOCAL_ADHESION_ASSEMBLY	21	0.560122	1.29293	0.152213	0.215709	1	2048	tags=48%, list=18%, signal=58%
GOBP_NEGATIVE_REGULATION_OF_SMALL_GTPASE_MEDIATED_SIGNAL_TRANSDUCTION	41	0.511214	1.29242	0.120083	0.216373	1	1241	tags=24%, list=11%, signal=27%
GOBP_SUBSTRATE_ADHESION_DEPENDENT_CELL_SPREADING	75	0.481244	1.29224	0.0877847	0.216528	1	2076	tags=29%, list=19%, signal=36%
GOBP_RESPONSE_TO_METAL_ION	208	0.464165	1.29203	0.0147074	0.216724	1	1366	tags=18%, list=12%, signal=20%
GOBP_MONOCYTE_CHEMOTACTIC_PROTEIN_1_PRODUCTION	15	0.593958	1.29179	0.163915	0.216962	1	1788	tags=40%, list=16%, signal=48%
GOBP_REGULATION_OF_GTPASE_ACTIVITY	219	0.463285	1.291	0.0167067	0.218066	1	1920	tags=26%, list=17%, signal=30%
GOBP_PROTEIN_PROCESSING	155	0.466397	1.29057	0.0329957	0.218613	1	1764	tags=21%, list=16%, signal=24%
WP_OXIDATIVE_DAMAGE_RESPONSE	35	0.519276	1.29055	0.136553	0.218519	1	1564	tags=26%, list=14%, signal=30%
WP_MESODERMAL_COMMITMENT_PATHWAY	91	0.475579	1.29035	0.0721134	0.218695	1	2438	tags=35%, list=22%, signal=45%
GOBP_POSITIVE_REGULATION_OF_MICROTUBULE_POLYMERIZATION_OR_DEPOLYMERIZATION	30	0.530232	1.29021	0.14562	0.218794	1	1241	tags=20%, list=11%, signal=22%
GOBP_REGULATION_OF_INTRINSIC_APOPTOTIC_SIGNALING_PATHWAY	152	0.465809	1.29002	0.0330388	0.218944	1	2125	tags=26%, list=19%, signal=31%
GOBP_NEGATIVE_REGULATION_OF_HYDROLASE_ACTIVITY	125	0.469416	1.28878	0.0452302	0.220761	1	2969	tags=38%, list=27%, signal=52%
GOBP_SULFUR_COMPOUND_TRANSPORT	33	0.523682	1.28811	0.140165	0.221696	1	1306	tags=27%, list=12%, signal=31%
GOBP_POSITIVE_REGULATION_OF_DENDRITIC_SPINE_DEVELOPMENT	27	0.537733	1.28799	0.141106	0.221758	1	1821	tags=30%, list=16%, signal=35%
GOBP_POSTSYNAPTIC_MEMBRANE_ORGANIZATION	19	0.566859	1.28734	0.161254	0.22265	1	175	tags=11%, list=2%, signal=11%
GOBP_REGULATION_OF_PLASMA_LIPOPROTEIN_PARTICLE_LEVELS	43	0.503795	1.28701	0.129074	0.223046	1	1145	tags=19%, list=10%, signal=21%
GOBP_NEGATIVE_REGULATION_OF_PROGRAMMED_NECROTIC_CELL_DEATH	16	0.588301	1.28643	0.164588	0.223829	1	2095	tags=56%, list=19%, signal=69%
GOBP_FAT_CELL_DIFFERENTIATION	161	0.464346	1.28616	0.0365278	0.224125	1	2489	tags=36%, list=22%, signal=46%
GOBP_DIACYLGLYCEROL_METABOLIC_PROCESS	20	0.561528	1.28612	0.160802	0.224055	1	182	tags=15%, list=2%, signal=15%
WP_AGE_RAGE_PATHWAY	59	0.492131	1.28591	0.107552	0.224265	1	1615	tags=22%, list=14%, signal=26%
GOBP_REGULATION_OF_DNA_BINDING	61	0.488329	1.28591	0.108499	0.224136	1	1474	tags=20%, list=13%, signal=23%
GOBP_AORTIC_VALVE_MORPHOGENESIS	15	0.591882	1.28544	0.171514	0.224746	1	714	tags=13%, list=6%, signal=14%
GOBP_RESPONSE_TO_INTERFERON_ALPHA	15	0.592422	1.28536	0.169132	0.22475	1	2746	tags=53%, list=25%, signal=71%
KEGG_DRUG_METABOLISM_CYTOCHROME_P450	18	0.57328	1.28509	0.158669	0.225039	1	2804	tags=39%, list=25%, signal=52%
GOBP_MEMBRANE_LIPID_CATABOLIC_PROCESS	30	0.530333	1.28495	0.149553	0.225131	1	1507	tags=23%, list=14%, signal=27%
GOBP_B_CELL_RECEPTOR_SIGNALING_PATHWAY	51	0.495031	1.28479	0.126124	0.225272	1	968	tags=20%, list=9%, signal=21%
GOBP_REGULATION_OF_SUPRAMOLECULAR_FIBER_ORGANIZATION	282	0.458597	1.28405	0.00840084	0.226331	1	1791	tags=22%, list=16%, signal=26%
GOBP_SOMATIC_STEM_CELL_POPULATION_MAINTENANCE	43	0.503811	1.28386	0.13197	0.226495	1	2047	tags=35%, list=18%, signal=43%
GOBP_INTRINSIC_APOPTOTIC_SIGNALING_PATHWAY_IN_RESPONSE_TO_ENDOPLASMIC_RETICULUM_STRESS	56	0.492862	1.28383	0.10958	0.226409	1	2462	tags=36%, list=22%, signal=46%
GOBP_CALCIUM_ION_IMPORT_ACROSS_PLASMA_MEMBRANE	15	0.590792	1.28382	0.167898	0.226289	1	2442	tags=53%, list=22%, signal=68%
HALLMARK_HEDGEHOG_SIGNALING	22	0.552454	1.2838	0.159687	0.226191	1	2048	tags=50%, list=18%, signal=61%
GOBP_RESPONSE_TO_GAMMA_RADIATION	46	0.500468	1.28353	0.126269	0.226498	1	1999	tags=30%, list=18%, signal=37%
GOBP_POSITIVE_REGULATION_OF_AXONOGENESIS	54	0.491548	1.28163	0.115964	0.229427	1	1465	tags=20%, list=13%, signal=23%
GOBP_REGULATION_OF_OSTEOBLAST_PROLIFERATION	17	0.576636	1.28154	0.165724	0.229449	1	1378	tags=35%, list=12%, signal=40%
GOBP_REGULATION_OF_T_CELL_APOPTOTIC_PROCESS	26	0.538448	1.28125	0.152352	0.229792	1	2189	tags=42%, list=20%, signal=53%
GOBP_NEGATIVE_REGULATION_OF_OSSIFICATION	21	0.557177	1.2812	0.161653	0.229737	1	2409	tags=62%, list=22%, signal=79%
GOBP_LEUKOCYTE_TETHERING_OR_ROLLING	21	0.553669	1.27992	0.165284	0.231686	1	1374	tags=24%, list=12%, signal=27%
GOBP_GAMETE_GENERATION	409	0.454069	1.27981	0.0017	0.231737	1	2073	tags=27%, list=19%, signal=32%
GOBP_REGULATION_OF_DEFENSE_RESPONSE_TO_VIRUS	76	0.476407	1.27966	0.0942598	0.231843	1	1639	tags=25%, list=15%, signal=29%
GOBP_ACTIN_POLYMERIZATION_OR_DEPOLYMERIZATION	143	0.463302	1.27957	0.0425168	0.231865	1	2879	tags=37%, list=26%, signal=49%
GOBP_INORGANIC_ION_HOMEOSTASIS	295	0.456599	1.2792	0.00660132	0.232332	1	2127	tags=24%, list=19%, signal=29%
WP_ONCOSTATIN_M_SIGNALING_PATHWAY	54	0.490891	1.27863	0.118182	0.23313	1	2387	tags=31%, list=21%, signal=40%
GOBP_REGULATION_OF_SYNAPSE_ASSEMBLY	39	0.5084	1.27833	0.139224	0.233481	1	1341	tags=23%, list=12%, signal=26%
WP_GROWTH_FACTORS_AND_HORMONES_IN_BETA_CELL_PROLIFERATION	22	0.549488	1.27832	0.163511	0.23337	1	1295	tags=23%, list=12%, signal=26%
GOBP_SPHINGOLIPID_CATABOLIC_PROCESS	26	0.53568	1.27819	0.160748	0.233447	1	1507	tags=23%, list=14%, signal=27%
GOBP_RESPONSE_TO_INORGANIC_SUBSTANCE	328	0.454388	1.2781	0.005	0.233455	1	1941	tags=23%, list=17%, signal=28%
GOBP_POSITIVE_REGULATION_OF_MUSCLE_CELL_DIFFERENTIATION	35	0.513537	1.2779	0.145794	0.23365	1	1927	tags=31%, list=17%, signal=38%
GOBP_REGULATION_OF_MYELINATION	31	0.523074	1.27773	0.14923	0.233802	1	1981	tags=35%, list=18%, signal=43%
GOBP_REGULATION_OF_NEURON_PROJECTION_DEVELOPMENT	272	0.457626	1.27725	0.012	0.234453	1	2440	tags=31%, list=22%, signal=38%
GOBP_CELL_SUBSTRATE_JUNCTION_ORGANIZATION	81	0.474854	1.27721	0.0888134	0.234392	1	2374	tags=40%, list=21%, signal=50%
WP_HOST_PATHOGEN_INTERACTION_OF_HUMAN_CORONAVIRUSES_INTERFERON_INDUCTION	33	0.518913	1.27705	0.146882	0.234519	1	2632	tags=45%, list=24%, signal=59%
GOBP_POSITIVE_REGULATION_OF_PROTEIN_POLYMERIZATION	66	0.480296	1.27639	0.103423	0.235452	1	812	tags=15%, list=7%, signal=16%
GOBP_REGULATION_OF_RAS_PROTEIN_SIGNAL_TRANSDUCTION	137	0.463615	1.2763	0.0493418	0.235472	1	1442	tags=23%, list=13%, signal=27%
GOBP_NEGATIVE_REGULATION_OF_LEUKOCYTE_APOPTOTIC_PROCESS	40	0.50455	1.27574	0.138849	0.236244	1	1536	tags=28%, list=14%, signal=32%
GOBP_REGULATION_OF_NOTCH_SIGNALING_PATHWAY	58	0.485538	1.27568	0.116274	0.236214	1	1080	tags=16%, list=10%, signal=17%
WP_THYMIC_STROMAL_LYMPHOPOIETIN_TSLP_SIGNALING_PATHWAY	39	0.505285	1.27549	0.147851	0.236385	1	3201	tags=46%, list=29%, signal=65%
BIOCARTA_G1_PATHWAY	26	0.533229	1.27505	0.161036	0.236967	1	1378	tags=31%, list=12%, signal=35%
GOBP_NEUROBLAST_PROLIFERATION	38	0.508694	1.27481	0.146141	0.237235	1	1367	tags=21%, list=12%, signal=24%
GOBP_EMBRYONIC_CAMERA_TYPE_EYE_DEVELOPMENT	20	0.558604	1.27473	0.1757	0.237232	1	1981	tags=35%, list=18%, signal=42%
GOBP_REGULATION_OF_MYOBLAST_DIFFERENTIATION	47	0.495522	1.27432	0.134534	0.23776	1	1986	tags=28%, list=18%, signal=34%
GOBP_REGULATION_OF_DNA_TEMPLATED_TRANSCRIPTION_IN_RESPONSE_TO_STRESS	35	0.512476	1.27398	0.153552	0.238182	1	2626	tags=40%, list=24%, signal=52%
GOBP_REGULATION_OF_FIBROBLAST_PROLIFERATION	68	0.478974	1.27388	0.1061	0.238217	1	2125	tags=34%, list=19%, signal=42%
GOBP_SYNAPSE_ASSEMBLY	68	0.479818	1.27375	0.106514	0.23829	1	2225	tags=29%, list=20%, signal=37%
GOBP_RETINOL_METABOLIC_PROCESS	17	0.572634	1.27368	0.175412	0.238258	1	182	tags=12%, list=2%, signal=12%
GOBP_ASSOCIATIVE_LEARNING	44	0.498837	1.27349	0.135994	0.238442	1	1367	tags=25%, list=12%, signal=28%
GOBP_POSITIVE_REGULATION_OF_B_CELL_ACTIVATION	69	0.479645	1.27325	0.101769	0.238699	1	1936	tags=26%, list=17%, signal=31%
GOBP_REGULATION_OF_IMMUNOGLOBULIN_PRODUCTION	56	0.488353	1.27323	0.125503	0.238605	1	1346	tags=20%, list=12%, signal=22%
GOBP_POSITIVE_REGULATION_OF_TRANSFERASE_ACTIVITY	283	0.454324	1.27245	0.0090018	0.239745	1	1888	tags=24%, list=17%, signal=28%
GOBP_RESPONSE_TO_XENOBIOTIC_STIMULUS	232	0.455271	1.27209	0.0185074	0.240211	1	1578	tags=21%, list=14%, signal=24%
KEGG_WNT_SIGNALING_PATHWAY	102	0.465956	1.27206	0.0784533	0.240114	1	1840	tags=22%, list=17%, signal=26%
GOBP_POSITIVE_REGULATION_OF_CATION_CHANNEL_ACTIVITY	23	0.546875	1.27132	0.16811	0.241207	1	2102	tags=30%, list=19%, signal=37%
WP_NEURAL_CREST_DIFFERENTIATION	39	0.50371	1.27124	0.147952	0.241207	1	2932	tags=49%, list=26%, signal=66%
GOBP_DENDRITE_EXTENSION	21	0.55249	1.27077	0.175695	0.241857	1	1753	tags=29%, list=16%, signal=34%
GOBP_JNK_CASCADE	122	0.463295	1.27006	0.0630994	0.242893	1	1955	tags=29%, list=18%, signal=34%
GOBP_REGULATION_OF_DNA_BINDING_TRANSCRIPTION_FACTOR_ACTIVITY	278	0.45355	1.26991	0.0120012	0.243006	1	1736	tags=23%, list=16%, signal=27%
GOBP_CARDIAC_MUSCLE_CONTRACTION	65	0.479645	1.26984	0.120276	0.242991	1	2247	tags=34%, list=20%, signal=42%
GOBP_POSITIVE_REGULATION_OF_CALCIUM_ION_TRANSMEMBRANE_TRANSPORTER_ACTIVITY	19	0.560276	1.2695	0.181447	0.243414	1	2102	tags=37%, list=19%, signal=45%
GOBP_LOCOMOTORY_BEHAVIOR	108	0.464719	1.26939	0.0751697	0.243468	1	1268	tags=18%, list=11%, signal=20%
GOBP_ZINC_ION_TRANSPORT	20	0.555115	1.26901	0.175862	0.243962	1	1030	tags=20%, list=9%, signal=22%
GOBP_NEGATIVE_REGULATION_OF_AXONOGENESIS	36	0.511351	1.26888	0.152404	0.244047	1	1671	tags=28%, list=15%, signal=33%
GOBP_REGULATION_OF_KINASE_ACTIVITY	412	0.450159	1.26842	0.0034	0.244674	1	2146	tags=26%, list=19%, signal=31%
GOBP_REGULATION_OF_CYTOSKELETON_ORGANIZATION	378	0.451417	1.26804	0.005	0.245171	1	1791	tags=21%, list=16%, signal=25%
WP_IMATINIB_AND_CHRONIC_MYELOID_LEUKEMIA	20	0.553423	1.26706	0.176285	0.246667	1	1099	tags=25%, list=10%, signal=28%
KEGG_EPITHELIAL_CELL_SIGNALING_IN_HELICOBACTER_PYLORI_INFECTION	52	0.487992	1.26688	0.134823	0.246839	1	1422	tags=19%, list=13%, signal=22%
WP_PHYSIOLOGICAL_AND_PATHOLOGICAL_HYPERTROPHY_OF_THE_HEART	20	0.55423	1.26523	0.175289	0.249494	1	3305	tags=40%, list=30%, signal=57%
GOBP_POSITIVE_REGULATION_OF_PROTEIN_LOCALIZATION_TO_PLASMA_MEMBRANE	41	0.498194	1.26502	0.150891	0.249692	1	2102	tags=29%, list=19%, signal=36%
GOBP_LEUKOCYTE_APOPTOTIC_PROCESS	89	0.468272	1.26449	0.095574	0.250464	1	1873	tags=31%, list=17%, signal=38%
GOBP_SEQUESTERING_OF_CALCIUM_ION	77	0.471977	1.26387	0.107588	0.251379	1	1345	tags=18%, list=12%, signal=21%
WP_DNA_DAMAGE_RESPONSE_ONLY_ATM_DEPENDENT	88	0.467772	1.26201	0.096319	0.254425	1	1425	tags=22%, list=13%, signal=25%
GOBP_GLUTAMINE_FAMILY_AMINO_ACID_METABOLIC_PROCESS	48	0.489815	1.26194	0.147359	0.254399	1	1432	tags=21%, list=13%, signal=24%
GOBP_PHOSPHATE_ION_TRANSPORT	17	0.568182	1.26157	0.190074	0.254884	1	1046	tags=24%, list=9%, signal=26%
GOBP_VASCULAR_ASSOCIATED_SMOOTH_MUSCLE_CELL_MIGRATION	21	0.544433	1.26094	0.187326	0.25584	1	2845	tags=57%, list=26%, signal=77%
GOBP_POSITIVE_REGULATION_OF_LAMELLIPODIUM_ASSEMBLY	21	0.545874	1.26076	0.181202	0.256003	1	995	tags=14%, list=9%, signal=16%
GOBP_NEURON_PROJECTION_EXTENSION	110	0.460092	1.26042	0.0819672	0.256433	1	1465	tags=18%, list=13%, signal=21%
GOBP_NEGATIVE_REGULATION_OF_CATALYTIC_ACTIVITY	315	0.449948	1.26041	0.010301	0.256317	1	2332	tags=28%, list=21%, signal=34%
WP_MALE_INFERTILITY	86	0.466247	1.26036	0.102514	0.256254	1	1927	tags=28%, list=17%, signal=33%
GOBP_LEUKOCYTE_DEGRANULATION	56	0.479971	1.26024	0.141946	0.256322	1	2420	tags=30%, list=22%, signal=39%
GOBP_CELLULAR_RESPONSE_TO_DSRNA	21	0.544922	1.25992	0.191388	0.25673	1	2332	tags=43%, list=21%, signal=54%
WP_MYD88_DISTINCT_INPUT_OUTPUT_PATHWAY	16	0.571626	1.25967	0.191997	0.257021	1	2332	tags=38%, list=21%, signal=47%
WP_HYPOTHESIZED_PATHWAYS_IN_PATHOGENESIS_OF_CARDIOVASCULAR_DISEASE	21	0.5466	1.25921	0.187691	0.257659	1	2363	tags=33%, list=21%, signal=42%
GOBP_NEUROMUSCULAR_PROCESS	79	0.469368	1.25907	0.108866	0.257755	1	2395	tags=32%, list=21%, signal=40%
GOBP_POSITIVE_REGULATION_OF_LEUKOCYTE_DEGRANULATION	17	0.567229	1.25815	0.188608	0.259211	1	2283	tags=35%, list=20%, signal=44%
GOBP_REGULATION_OF_POTASSIUM_ION_TRANSMEMBRANE_TRANSPORT	30	0.519775	1.25805	0.169072	0.259252	1	2213	tags=37%, list=20%, signal=46%
GOBP_NEGATIVE_REGULATION_OF_EXTRINSIC_APOPTOTIC_SIGNALING_PATHWAY_VIA_DEATH_DOMAIN_RECEPTORS	22	0.540866	1.25796	0.185828	0.259259	1	2095	tags=41%, list=19%, signal=50%
HALLMARK_UV_RESPONSE_UP	131	0.45677	1.25788	0.0710542	0.259248	1	1930	tags=23%, list=17%, signal=27%
GOBP_REGULATION_OF_LAMELLIPODIUM_ASSEMBLY	29	0.516652	1.25758	0.1742	0.259637	1	230	tags=10%, list=2%, signal=11%
GOBP_CELLULAR_RESPONSE_TO_GLUCOSE_STARVATION	45	0.490601	1.25728	0.153579	0.260003	1	2686	tags=40%, list=24%, signal=52%
GOBP_CELLULAR_RESPONSE_TO_OSMOTIC_STRESS	41	0.49693	1.25726	0.158092	0.259905	1	2015	tags=32%, list=18%, signal=39%
GOBP_MEMBRANE_LIPID_BIOSYNTHETIC_PROCESS	115	0.459394	1.25717	0.083089	0.2599	1	2121	tags=27%, list=19%, signal=33%
GOBP_ESTABLISHMENT_OR_MAINTENANCE_OF_CELL_POLARITY	170	0.452939	1.25658	0.047027	0.260779	1	1443	tags=19%, list=13%, signal=22%
GOBP_MICROVILLUS_ORGANIZATION	20	0.549115	1.25657	0.190754	0.260661	1	1957	tags=40%, list=18%, signal=48%
GOBP_CHONDROITIN_SULFATE_PROTEOGLYCAN_BIOSYNTHETIC_PROCESS	18	0.559701	1.25634	0.190405	0.260933	1	1716	tags=39%, list=15%, signal=46%
WP_NAD_METABOLISM_IN_ONCOGENE_INDUCED_SENESCENCE_AND_MITOCHONDRIAL_DYSFUNCTION_ASSOCIATED_SENESCENCE	20	0.54753	1.25616	0.186405	0.261106	1	663	tags=15%, list=6%, signal=16%
GOBP_NEUTRAL_AMINO_ACID_TRANSPORT	32	0.50988	1.25581	0.172429	0.261567	1	1201	tags=25%, list=11%, signal=28%
GOBP_MEMBRANE_INVAGINATION	51	0.483705	1.25579	0.145882	0.261453	1	2051	tags=24%, list=18%, signal=29%
GOBP_CELLULAR_RESPONSE_TO_HYDROGEN_PEROXIDE	59	0.478825	1.25554	0.138566	0.261751	1	2442	tags=34%, list=22%, signal=43%
WP_EBOLA_VIRUS_INFECTION_IN_HOST	103	0.460746	1.25548	0.0869918	0.261713	1	2355	tags=37%, list=21%, signal=46%
GOBP_TELENCEPHALON_DEVELOPMENT	158	0.454645	1.25502	0.0546859	0.26237	1	1404	tags=20%, list=13%, signal=22%
GOBP_DETOXIFICATION	79	0.466939	1.25452	0.11466	0.263107	1	3016	tags=37%, list=27%, signal=50%
WP_SYNAPTIC_VESICLE_PATHWAY	32	0.510507	1.25433	0.172788	0.263289	1	1807	tags=31%, list=16%, signal=37%
GOBP_TEMPERATURE_HOMEOSTASIS	128	0.454617	1.25402	0.0707661	0.2637	1	2442	tags=34%, list=22%, signal=43%
GOBP_NEGATIVE_REGULATION_OF_KINASE_ACTIVITY	146	0.454735	1.2532	0.0602616	0.26499	1	2760	tags=35%, list=25%, signal=46%
GOBP_NEGATIVE_REGULATION_OF_LIPID_TRANSPORT	18	0.558393	1.25293	0.190422	0.265302	1	1194	tags=22%, list=11%, signal=25%
GOBP_REGULATION_OF_ANATOMICAL_STRUCTURE_SIZE	311	0.446244	1.25207	0.0148015	0.266694	1	2784	tags=32%, list=25%, signal=41%
GOBP_NEURON_INTRINSIC_APOPTOTIC_SIGNALING_PATHWAY_IN_RESPONSE_TO_OXIDATIVE_STRESS	18	0.559577	1.25192	0.196922	0.266794	1	2090	tags=39%, list=19%, signal=48%
GOBP_PURINE_NUCLEOSIDE_DIPHOSPHATE_METABOLIC_PROCESS	15	0.577498	1.25175	0.198561	0.266958	1	989	tags=27%, list=9%, signal=29%
GOBP_COLLAGEN_FIBRIL_ORGANIZATION	38	0.499157	1.2516	0.16663	0.267071	1	3159	tags=47%, list=28%, signal=66%
GOBP_SYNAPTIC_VESICLE_EXOCYTOSIS	58	0.478575	1.25126	0.138033	0.267527	1	2005	tags=29%, list=18%, signal=36%
GOBP_POSITIVE_REGULATION_OF_MYELOID_LEUKOCYTE_MEDIATED_IMMUNITY	19	0.549295	1.25107	0.191657	0.26771	1	2009	tags=32%, list=18%, signal=38%
GOBP_REGULATION_OF_LYMPHOCYTE_APOPTOTIC_PROCESS	43	0.490847	1.25106	0.168075	0.267584	1	3190	tags=51%, list=29%, signal=71%
GOBP_POSITIVE_REGULATION_OF_PROTEOLYSIS	270	0.446931	1.25091	0.0208062	0.267689	1	2425	tags=29%, list=22%, signal=36%
GOBP_LYMPHOCYTE_HOMEOSTASIS	63	0.47271	1.25088	0.137111	0.267602	1	3060	tags=43%, list=27%, signal=59%
GOBP_PHOSPHOLIPID_TRANSLOCATION	33	0.507641	1.25071	0.176623	0.267753	1	2863	tags=36%, list=26%, signal=49%
GOBP_CALCIUM_ION_IMPORT	23	0.534747	1.25053	0.188474	0.267917	1	2166	tags=35%, list=19%, signal=43%
GOBP_THYMUS_DEVELOPMENT	33	0.507617	1.25036	0.173386	0.268071	1	1854	tags=30%, list=17%, signal=36%
GOBP_MULTICELLULAR_ORGANISM_GROWTH	101	0.46036	1.25011	0.0985787	0.268364	1	2082	tags=30%, list=19%, signal=36%
WP_PATHOGENIC_ESCHERICHIA_COLI_INFECTION	44	0.489888	1.24984	0.165359	0.268694	1	3368	tags=48%, list=30%, signal=68%
GOBP_POSITIVE_REGULATION_OF_LAMELLIPODIUM_ORGANIZATION	28	0.519389	1.24976	0.189574	0.268693	1	3558	tags=46%, list=32%, signal=68%
GOBP_REGULATION_OF_ACTIN_FILAMENT_LENGTH	108	0.456424	1.24913	0.0911116	0.269661	1	2879	tags=38%, list=26%, signal=51%
KEGG_PATHOGENIC_ESCHERICHIA_COLI_INFECTION	44	0.489888	1.24909	0.164538	0.269583	1	3368	tags=48%, list=30%, signal=68%
GOBP_REGULATION_OF_MAST_CELL_ACTIVATION	31	0.511307	1.24899	0.176877	0.269615	1	2393	tags=35%, list=21%, signal=45%
GOBP_PHOTOTRANSDUCTION	15	0.574293	1.24894	0.203313	0.269563	1	922	tags=13%, list=8%, signal=15%
GOBP_POSITIVE_REGULATION_OF_MYELOID_LEUKOCYTE_DIFFERENTIATION	42	0.492036	1.24846	0.166539	0.270274	1	2389	tags=36%, list=21%, signal=45%
WP_EXERCISE_INDUCED_CIRCADIAN_REGULATION	40	0.492294	1.24765	0.169391	0.271575	1	1707	tags=25%, list=15%, signal=29%
GOBP_NEGATIVE_REGULATION_OF_OSTEOBLAST_DIFFERENTIATION	29	0.51694	1.24754	0.184529	0.271632	1	1599	tags=31%, list=14%, signal=36%
KEGG_TYPE_II_DIABETES_MELLITUS	30	0.514429	1.24716	0.182216	0.272151	1	2166	tags=33%, list=19%, signal=41%
GOBP_NEGATIVE_REGULATION_OF_PROTEIN_SECRETION	39	0.494754	1.24677	0.172071	0.272708	1	2228	tags=33%, list=20%, signal=42%
GOBP_POSITIVE_REGULATION_OF_PROTEIN_TARGETING_TO_MEMBRANE	20	0.546938	1.24673	0.202078	0.272622	1	1117	tags=20%, list=10%, signal=22%
GOBP_HAIR_CELL_DIFFERENTIATION	25	0.526879	1.24664	0.192683	0.272636	1	2107	tags=36%, list=19%, signal=44%
GOBP_REGULATION_OF_RESPONSE_TO_EXTRACELLULAR_STIMULUS	15	0.574736	1.24618	0.208676	0.273321	1	1217	tags=27%, list=11%, signal=30%
GOBP_NEGATIVE_REGULATION_OF_WNT_SIGNALING_PATHWAY	98	0.457698	1.24606	0.104742	0.273383	1	2430	tags=31%, list=22%, signal=39%
GOBP_SPERM_FLAGELLUM_ASSEMBLY	15	0.573767	1.24565	0.211399	0.273975	1	1711	tags=47%, list=15%, signal=55%
GOBP_REGULATION_OF_PROTEOLYSIS	444	0.442008	1.2452	0.0058	0.274633	1	2255	tags=26%, list=20%, signal=31%
GOBP_REGULATION_OF_FATTY_ACID_BIOSYNTHETIC_PROCESS	32	0.506178	1.24488	0.183046	0.27504	1	214	tags=9%, list=2%, signal=10%
GOBP_MONOATOMIC_CATION_TRANSMEMBRANE_TRANSPORT	400	0.442386	1.2441	0.0079	0.276289	1	2393	tags=27%, list=21%, signal=33%
GOBP_NEGATIVE_REGULATION_OF_CANONICAL_WNT_SIGNALING_PATHWAY	81	0.461179	1.24366	0.122493	0.276927	1	2430	tags=32%, list=22%, signal=41%
GOBP_TRANSMISSION_OF_NERVE_IMPULSE	15	0.57203	1.24276	0.210798	0.278409	1	1798	tags=33%, list=16%, signal=40%
GOBP_REGULATION_OF_CELLULAR_KETONE_METABOLIC_PROCESS	82	0.461427	1.24253	0.123668	0.278679	1	1300	tags=18%, list=12%, signal=21%
GOBP_NOTCH_SIGNALING_PATHWAY	102	0.45595	1.24228	0.102598	0.278976	1	1469	tags=17%, list=13%, signal=19%
GOBP_NUCLEOSIDE_MONOPHOSPHATE_METABOLIC_PROCESS	61	0.471263	1.24211	0.149358	0.279125	1	1413	tags=18%, list=13%, signal=21%
GOBP_NEGATIVE_REGULATION_OF_TUMOR_NECROSIS_FACTOR_SUPERFAMILY_CYTOKINE_PRODUCTION	46	0.482691	1.24159	0.16483	0.279919	1	2411	tags=39%, list=22%, signal=50%
GOBP_REGULATION_OF_CELL_GROWTH	276	0.443614	1.24157	0.0246049	0.279809	1	1548	tags=18%, list=14%, signal=20%
GOBP_FEMALE_GAMETE_GENERATION	87	0.460608	1.24151	0.115452	0.279761	1	2400	tags=29%, list=22%, signal=36%
GOBP_POSITIVE_REGULATION_OF_AXON_EXTENSION	28	0.515917	1.2411	0.193351	0.280356	1	1465	tags=21%, list=13%, signal=25%
GOBP_INTESTINAL_EPITHELIAL_CELL_DIFFERENTIATION	15	0.572839	1.24104	0.216475	0.280317	1	1958	tags=33%, list=18%, signal=40%
GOBP_REGULATION_OF_EXTENT_OF_CELL_GROWTH	69	0.467129	1.24015	0.142427	0.281773	1	1465	tags=19%, list=13%, signal=22%
GOBP_POSITIVE_REGULATION_OF_CELLULAR_COMPONENT_BIOGENESIS	352	0.440991	1.24008	0.0128	0.281763	1	2132	tags=26%, list=19%, signal=31%
GOBP_PROTEIN_LOCALIZATION_TO_CHROMOSOME	101	0.455141	1.23987	0.105896	0.281982	1	732	tags=10%, list=7%, signal=11%
GOBP_NEGATIVE_REGULATION_OF_CALCIUM_ION_TRANSMEMBRANE_TRANSPORT	25	0.522189	1.23986	0.202051	0.281845	1	1763	tags=20%, list=16%, signal=24%
GOBP_RHYTHMIC_PROCESS	197	0.445464	1.23978	0.0473758	0.281843	1	1719	tags=22%, list=15%, signal=25%
GOBP_SOMITE_DEVELOPMENT	38	0.493585	1.23958	0.178302	0.282068	1	1378	tags=21%, list=12%, signal=24%
GOBP_RIBONUCLEOSIDE_MONOPHOSPHATE_METABOLIC_PROCESS	50	0.4795	1.23955	0.168897	0.281954	1	1413	tags=20%, list=13%, signal=23%
GOBP_REGULATION_OF_LIPID_METABOLIC_PROCESS	209	0.444711	1.23951	0.0446268	0.281892	1	1485	tags=18%, list=13%, signal=21%
GOBP_POTASSIUM_ION_TRANSPORT	77	0.460942	1.23932	0.130556	0.282073	1	2213	tags=27%, list=20%, signal=34%
GOBP_REGULATION_OF_TRANSCRIPTION_REGULATORY_REGION_DNA_BINDING	25	0.521509	1.23746	0.19723	0.28531	1	998	tags=16%, list=9%, signal=18%
GOBP_DENDRITIC_CELL_CYTOKINE_PRODUCTION	18	0.551448	1.23724	0.212774	0.285561	1	2066	tags=33%, list=19%, signal=41%
GOBP_REACTIVE_OXYGEN_SPECIES_METABOLIC_PROCESS	155	0.446923	1.23553	0.0673019	0.288582	1	2485	tags=30%, list=22%, signal=38%
WP_COPPER_HOMEOSTASIS	38	0.49141	1.23551	0.187659	0.28846	1	3253	tags=50%, list=29%, signal=70%
WP_MFAP5_EFFECT_ON_PERMEABILITY_AND_MOTILITY_OF_ENDOTHELIAL_CELLS_VIA_CYTOSKELETON_REARRANGEMENT	15	0.572249	1.23546	0.21893	0.288392	1	1366	tags=33%, list=12%, signal=38%
GOBP_BICARBONATE_TRANSPORT	16	0.561651	1.23534	0.217814	0.288462	1	2987	tags=44%, list=27%, signal=60%
GOBP_REGULATION_OF_MUSCLE_ADAPTATION	50	0.477052	1.23529	0.165222	0.288392	1	1378	tags=20%, list=12%, signal=23%
WP_PI3K_AKT_MTOR_VITAMIN_D3_SIGNALING	19	0.545214	1.23525	0.219512	0.288311	1	1549	tags=37%, list=14%, signal=43%
GOBP_CEREBELLAR_CORTEX_MORPHOGENESIS	21	0.535248	1.23508	0.215784	0.288467	1	648	tags=14%, list=6%, signal=15%
GOBP_POSITIVE_REGULATION_OF_SMOOTH_MUSCLE_CELL_MIGRATION	31	0.50651	1.2337	0.196811	0.290872	1	2868	tags=52%, list=26%, signal=69%
GOBP_RESPONSE_TO_CATECHOLAMINE	45	0.48234	1.23347	0.172418	0.291131	1	2080	tags=29%, list=19%, signal=35%
GOBP_WOUND_HEALING_SPREADING_OF_EPIDERMAL_CELLS	17	0.556239	1.23312	0.216944	0.291637	1	3238	tags=65%, list=29%, signal=91%
GOBP_NEGATIVE_REGULATION_OF_RESPONSE_TO_BIOTIC_STIMULUS	111	0.450895	1.23288	0.104976	0.291919	1	2615	tags=34%, list=23%, signal=44%
WP_MAMMARY_GLAND_DEVELOPMENT_PATHWAY_PREGNANCY_AND_LACTATION_STAGE_3_OF_4	20	0.540077	1.23284	0.216315	0.291832	1	2899	tags=50%, list=26%, signal=67%
GOBP_TRABECULA_MORPHOGENESIS	25	0.522991	1.23282	0.20212	0.291726	1	1934	tags=32%, list=17%, signal=39%
GOBP_ENTRY_INTO_HOST	108	0.450038	1.23268	0.109061	0.291816	1	1767	tags=24%, list=16%, signal=28%
GOBP_NEGATIVE_REGULATION_OF_LYMPHOCYTE_APOPTOTIC_PROCESS	27	0.512107	1.23246	0.199607	0.292086	1	3319	tags=59%, list=30%, signal=84%
GOBP_CELL_CELL_SIGNALING_BY_WNT	298	0.439662	1.23238	0.0267027	0.292065	1	2258	tags=26%, list=20%, signal=32%
GOBP_APOPTOTIC_CELL_CLEARANCE	33	0.500841	1.23197	0.195895	0.292684	1	2298	tags=30%, list=21%, signal=38%
GOBP_REGULATION_OF_BONE_REMODELING	34	0.496346	1.23191	0.195001	0.292637	1	1512	tags=26%, list=14%, signal=31%
GOBP_CELLULAR_RESPONSE_TO_INORGANIC_SUBSTANCE	134	0.44732	1.23191	0.0872497	0.292483	1	1366	tags=18%, list=12%, signal=20%
GOBP_NEGATIVE_REGULATION_OF_INTRINSIC_APOPTOTIC_SIGNALING_PATHWAY	88	0.455606	1.23133	0.13547	0.293405	1	2125	tags=26%, list=19%, signal=32%
GOBP_RESPONSE_TO_PEPTIDE	348	0.43819	1.23114	0.0168	0.293588	1	2128	tags=25%, list=19%, signal=30%
GOBP_CHEMOKINE_C_X_C_MOTIF_LIGAND_2_PRODUCTION	18	0.549128	1.23087	0.214169	0.293936	1	2125	tags=39%, list=19%, signal=48%
GOBP_APOPTOTIC_MITOCHONDRIAL_CHANGES	87	0.455207	1.23061	0.134302	0.29427	1	1039	tags=18%, list=9%, signal=20%
GOBP_PALLIUM_DEVELOPMENT	115	0.448666	1.23031	0.110404	0.29468	1	2441	tags=30%, list=22%, signal=39%
GOBP_CHONDROITIN_SULFATE_BIOSYNTHETIC_PROCESS	16	0.55997	1.23003	0.222434	0.295035	1	1716	tags=38%, list=15%, signal=44%
GOBP_GLYCEROLIPID_CATABOLIC_PROCESS	36	0.492554	1.22974	0.190116	0.295419	1	780	tags=14%, list=7%, signal=15%
GOBP_PODOSOME_ASSEMBLY	17	0.555024	1.22891	0.219035	0.296845	1	3069	tags=53%, list=28%, signal=73%
GOBP_REGULATION_OF_SYNAPTIC_VESICLE_ENDOCYTOSIS	16	0.561328	1.2288	0.216932	0.29688	1	1609	tags=25%, list=14%, signal=29%
GOBP_REGULATION_OF_CELLULAR_EXTRAVASATION	23	0.526065	1.22847	0.212316	0.297361	1	2890	tags=61%, list=26%, signal=82%
GOBP_REGULATION_OF_MICROTUBULE_DEPOLYMERIZATION	23	0.52681	1.22844	0.210752	0.297249	1	370	tags=13%, list=3%, signal=13%
GOBP_NEGATIVE_REGULATION_OF_NEURAL_PRECURSOR_CELL_PROLIFERATION	15	0.564606	1.2282	0.222568	0.297547	1	1873	tags=40%, list=17%, signal=48%
GOBP_NEURAL_TUBE_FORMATION	75	0.458189	1.22799	0.147278	0.297793	1	1992	tags=28%, list=18%, signal=34%
WP_GENES_CONTROLLING_NEPHROGENESIS	20	0.536073	1.22792	0.218289	0.297769	1	1158	tags=25%, list=10%, signal=28%
GOBP_VESICLE_MEDIATED_TRANSPORT_IN_SYNAPSE	142	0.444838	1.22747	0.0872537	0.298452	1	2005	tags=24%, list=18%, signal=29%
GOBP_RHO_PROTEIN_SIGNAL_TRANSDUCTION	100	0.452463	1.22747	0.125254	0.298307	1	1322	tags=23%, list=12%, signal=26%
GOBP_NATURAL_KILLER_CELL_DIFFERENTIATION	18	0.548826	1.22746	0.220417	0.298171	1	1054	tags=22%, list=9%, signal=25%
KEGG_ALDOSTERONE_REGULATED_SODIUM_REABSORPTION	28	0.509161	1.22741	0.203482	0.298089	1	2751	tags=43%, list=25%, signal=57%
GOBP_CALCIUM_MEDIATED_SIGNALING	110	0.448853	1.22728	0.11291	0.298176	1	2631	tags=34%, list=24%, signal=44%
WP_PATHWAYS_AFFECTED_IN_ADENOID_CYSTIC_CARCINOMA	55	0.472559	1.22725	0.171147	0.298088	1	1208	tags=16%, list=11%, signal=18%
GOBP_ANDROGEN_METABOLIC_PROCESS	16	0.557769	1.2272	0.227017	0.298016	1	1388	tags=25%, list=12%, signal=29%
GOBP_REGULATION_OF_INSULIN_SECRETION	89	0.454023	1.22707	0.131931	0.298101	1	1821	tags=24%, list=16%, signal=28%
GOBP_PHAGOCYTOSIS	176	0.441721	1.22654	0.0675554	0.298947	1	1861	tags=20%, list=17%, signal=24%
GOBP_REGULATION_OF_MEMBRANE_PROTEIN_ECTODOMAIN_PROTEOLYSIS	19	0.541057	1.2261	0.21969	0.299626	1	2231	tags=32%, list=20%, signal=39%
GOBP_CORPUS_CALLOSUM_DEVELOPMENT	20	0.536888	1.22583	0.215112	0.299965	1	1396	tags=25%, list=13%, signal=29%
GOBP_NEGATIVE_REGULATION_OF_NEURON_PROJECTION_DEVELOPMENT	83	0.455192	1.22581	0.142872	0.29984	1	2440	tags=33%, list=22%, signal=41%
GOBP_GERM_CELL_DEVELOPMENT	170	0.44108	1.22539	0.0723024	0.300498	1	1843	tags=24%, list=17%, signal=28%
GOBP_DETECTION_OF_LIGHT_STIMULUS	22	0.525661	1.22533	0.214948	0.300454	1	922	tags=14%, list=8%, signal=15%
GOBP_REGULATION_OF_SUPEROXIDE_ANION_GENERATION	16	0.557854	1.22513	0.229475	0.300659	1	109	tags=6%, list=1%, signal=6%
GOBP_MEMBRANE_LIPID_METABOLIC_PROCESS	161	0.442559	1.22485	0.0774478	0.301025	1	2144	tags=25%, list=19%, signal=30%
BIOCARTA_NKT_PATHWAY	17	0.550083	1.22466	0.228468	0.301218	1	2487	tags=59%, list=22%, signal=76%
KEGG_PRIMARY_IMMUNODEFICIENCY	20	0.534239	1.22466	0.219376	0.301071	1	1767	tags=30%, list=16%, signal=36%
GOBP_INORGANIC_ION_IMPORT_ACROSS_PLASMA_MEMBRANE	44	0.478716	1.22454	0.190751	0.301129	1	2528	tags=36%, list=23%, signal=47%
GOBP_RESPONSE_TO_MONOSACCHARIDE	123	0.445728	1.22451	0.103295	0.301044	1	2744	tags=32%, list=25%, signal=42%
KEGG_VEGF_SIGNALING_PATHWAY	58	0.466866	1.2242	0.174019	0.301449	1	1470	tags=16%, list=13%, signal=18%
GOBP_COLUMNAR_CUBOIDAL_EPITHELIAL_CELL_DEVELOPMENT	29	0.503395	1.22409	0.208957	0.301498	1	2631	tags=45%, list=24%, signal=59%
WP_INTEGRIN_MEDIATED_CELL_ADHESION	80	0.454482	1.22408	0.149367	0.301368	1	1957	tags=21%, list=18%, signal=26%
GOBP_HINDBRAIN_MORPHOGENESIS	26	0.514699	1.22359	0.217478	0.302133	1	648	tags=15%, list=6%, signal=16%
GOBP_MACROPHAGE_CYTOKINE_PRODUCTION	30	0.503231	1.2229	0.212149	0.303268	1	2539	tags=37%, list=23%, signal=47%
GOBP_REGULATION_OF_TUMOR_NECROSIS_FACTOR_MEDIATED_SIGNALING_PATHWAY	44	0.477823	1.2209	0.194176	0.306918	1	709	tags=16%, list=6%, signal=17%
GOBP_POSITIVE_REGULATION_OF_NEURON_PROJECTION_DEVELOPMENT	96	0.449307	1.22042	0.134635	0.30766	1	2931	tags=38%, list=26%, signal=50%
WP_SELECTIVE_EXPRESSION_OF_CHEMOKINE_RECEPTORS_DURING_T_CELL_POLARIZATION	19	0.539759	1.22003	0.227596	0.308248	1	2487	tags=58%, list=22%, signal=74%
GOBP_NEGATIVE_REGULATION_OF_MEMBRANE_PERMEABILITY	15	0.560384	1.21998	0.234502	0.308188	1	981	tags=27%, list=9%, signal=29%
GOBP_OLIGODENDROCYTE_DEVELOPMENT	25	0.512893	1.21984	0.214942	0.308299	1	1585	tags=28%, list=14%, signal=33%
GOBP_CELLULAR_RESPONSE_TO_OXYGEN_LEVELS	120	0.445275	1.21963	0.114196	0.308533	1	2892	tags=39%, list=26%, signal=52%
GOBP_RESPONSE_TO_MURAMYL_DIPEPTIDE	19	0.540338	1.21956	0.227658	0.308513	1	3814	tags=79%, list=34%, signal=120%
GOBP_MYELOID_LEUKOCYTE_CYTOKINE_PRODUCTION	43	0.479962	1.21947	0.192261	0.308524	1	1142	tags=19%, list=10%, signal=21%
GOBP_MUSCLE_CELL_APOPTOTIC_PROCESS	51	0.470353	1.21881	0.192226	0.309614	1	2408	tags=35%, list=22%, signal=45%
GOBP_POSITIVE_REGULATION_OF_FIBROBLAST_PROLIFERATION	38	0.484897	1.21768	0.210748	0.311641	1	2755	tags=45%, list=25%, signal=59%
GOBP_NEURON_MIGRATION	99	0.448346	1.21765	0.132154	0.311548	1	2495	tags=31%, list=22%, signal=40%
GOBP_MONOATOMIC_ION_HOMEOSTASIS	348	0.432785	1.2176	0.0224	0.311478	1	2127	tags=23%, list=19%, signal=27%
GOBP_REGULATION_OF_AXON_EXTENSION	61	0.462236	1.21759	0.179065	0.311327	1	1671	tags=21%, list=15%, signal=25%
GOBP_POSITIVE_REGULATION_OF_MYELOID_LEUKOCYTE_CYTOKINE_PRODUCTION_INVOLVED_IN_IMMUNE_RESPONSE	32	0.494107	1.21737	0.21826	0.311597	1	2125	tags=31%, list=19%, signal=39%
GOBP_NEUROMUSCULAR_JUNCTION_DEVELOPMENT	34	0.493317	1.21708	0.208198	0.311992	1	1751	tags=32%, list=16%, signal=38%
GOBP_LONG_CHAIN_FATTY_ACYL_COA_METABOLIC_PROCESS	19	0.540102	1.21666	0.228757	0.312649	1	2291	tags=42%, list=21%, signal=53%
GOBP_B_CELL_HOMEOSTASIS	33	0.493796	1.21637	0.21055	0.31304	1	3060	tags=45%, list=27%, signal=62%
GOBP_POSITIVE_REGULATION_OF_CELL_PROJECTION_ORGANIZATION	238	0.435572	1.2161	0.0556167	0.31339	1	2095	tags=24%, list=19%, signal=29%
GOBP_CELLULAR_RESPONSE_TO_EXOGENOUS_DSRNA	16	0.553039	1.21602	0.237232	0.313389	1	1955	tags=38%, list=18%, signal=45%
GOBP_MYELOID_CELL_HOMEOSTASIS	141	0.439962	1.21526	0.101126	0.314692	1	2569	tags=33%, list=23%, signal=42%
WP_P38_MAPK_SIGNALING_PATHWAY	33	0.493209	1.21481	0.210704	0.315394	1	1888	tags=21%, list=17%, signal=25%
GOBP_ORGANIC_HYDROXY_COMPOUND_TRANSPORT	143	0.438639	1.21438	0.101388	0.316065	1	1785	tags=21%, list=16%, signal=25%
GOBP_DEVELOPMENTAL_CELL_GROWTH	141	0.439917	1.21426	0.102394	0.316135	1	1465	tags=17%, list=13%, signal=19%
GOBP_REGULATION_OF_MICROTUBULE_POLYMERIZATION_OR_DEPOLYMERIZATION	75	0.454102	1.21415	0.16385	0.316192	1	662	tags=12%, list=6%, signal=13%
GOBP_MAST_CELL_MEDIATED_IMMUNITY	38	0.482605	1.21278	0.208784	0.318671	1	2393	tags=29%, list=21%, signal=37%
GOBP_CIRCADIAN_RHYTHM	145	0.440347	1.21169	0.103247	0.320635	1	1719	tags=22%, list=15%, signal=26%
GOBP_POSITIVE_REGULATION_OF_PROTEIN_CONTAINING_COMPLEX_ASSEMBLY	152	0.436413	1.2112	0.100321	0.321422	1	2048	tags=25%, list=18%, signal=30%
GOBP_REGULATION_OF_CELL_MORPHOGENESIS	186	0.43554	1.21099	0.0817982	0.321667	1	1848	tags=23%, list=17%, signal=27%
WP_ERBB_SIGNALING_PATHWAY	76	0.451586	1.2107	0.170151	0.322057	1	1425	tags=17%, list=13%, signal=19%
GOBP_MALE_SEX_DIFFERENTIATION	91	0.447393	1.21045	0.150807	0.322388	1	2076	tags=30%, list=19%, signal=36%
GOBP_REGULATION_OF_NEURON_PROJECTION_REGENERATION	21	0.522481	1.20995	0.239474	0.323207	1	3528	tags=57%, list=32%, signal=83%
GOBP_EXPORT_ACROSS_PLASMA_MEMBRANE	31	0.495417	1.20993	0.227894	0.323081	1	2140	tags=32%, list=19%, signal=40%
WP_ROLES_OF_CERAMIDES_IN_DEVELOPMENT_OF_INSULIN_RESISTANCE	15	0.560166	1.20991	0.245619	0.32295	1	3090	tags=73%, list=28%, signal=101%
GOBP_SPINAL_CORD_DEVELOPMENT	44	0.474804	1.20886	0.20148	0.32486	1	406	tags=11%, list=4%, signal=12%
WP_RAS_SIGNALING	133	0.438952	1.20837	0.119879	0.325654	1	2115	tags=24%, list=19%, signal=29%
GOBP_ESTABLISHMENT_OF_PROTEIN_LOCALIZATION_TO_CHROMOSOME	24	0.515519	1.20818	0.235343	0.325855	1	477	tags=8%, list=4%, signal=9%
GOBP_ANTIGEN_PROCESSING_AND_PRESENTATION_OF_PEPTIDE_ANTIGEN_VIA_MHC_CLASS_I	27	0.505248	1.20784	0.228962	0.326385	1	3102	tags=48%, list=28%, signal=67%
GOBP_MYOBLAST_DIFFERENTIATION	72	0.451378	1.20783	0.176873	0.326236	1	2836	tags=39%, list=25%, signal=52%
GOBP_PHAGOLYSOSOME_ASSEMBLY	18	0.538342	1.20753	0.239119	0.326651	1	935	tags=17%, list=8%, signal=18%
WP_FGFR3_SIGNALING_IN_CHONDROCYTE_PROLIFERATION_AND_TERMINAL_DIFFERENTIATION	15	0.55746	1.20734	0.247631	0.326873	1	597	tags=13%, list=5%, signal=14%
GOBP_PANCREAS_DEVELOPMENT	34	0.485894	1.20709	0.224869	0.327195	1	2631	tags=41%, list=24%, signal=54%
GOBP_POSITIVE_REGULATION_OF_STEM_CELL_PROLIFERATION	24	0.513021	1.20654	0.237018	0.328109	1	2419	tags=38%, list=22%, signal=48%
GOBP_RESPONSE_TO_STEROID_HORMONE	208	0.432552	1.206	0.0725798	0.329009	1	1485	tags=19%, list=13%, signal=21%
GOBP_POSITIVE_REGULATION_OF_GRANULOCYTE_CHEMOTAXIS	15	0.555948	1.20587	0.248623	0.329105	1	601	tags=13%, list=5%, signal=14%
GOBP_RESPONSE_TO_ATP	16	0.549561	1.20556	0.248693	0.329569	1	935	tags=19%, list=8%, signal=20%
KEGG_VASCULAR_SMOOTH_MUSCLE_CONTRACTION	69	0.452991	1.20546	0.179594	0.329584	1	3317	tags=42%, list=30%, signal=59%
BIOCARTA_41BB_PATHWAY	15	0.552819	1.20515	0.253782	0.330043	1	3090	tags=53%, list=28%, signal=74%
GOBP_GASTRULATION_WITH_MOUTH_FORMING_SECOND	19	0.532269	1.20513	0.245849	0.329914	1	1261	tags=21%, list=11%, signal=24%
GOBP_REGULATION_OF_MICROTUBULE_BASED_MOVEMENT	20	0.528492	1.20488	0.249448	0.330247	1	2440	tags=40%, list=22%, signal=51%
GOBP_REGULATION_OF_DENDRITE_DEVELOPMENT	60	0.456272	1.20475	0.187756	0.33034	1	1914	tags=28%, list=17%, signal=34%
GOBP_LIMBIC_SYSTEM_DEVELOPMENT	66	0.456424	1.20437	0.18491	0.330931	1	2420	tags=29%, list=22%, signal=37%
GOBP_HOMEOSTASIS_OF_NUMBER_OF_CELLS	240	0.431564	1.2042	0.0609305	0.331092	1	2413	tags=31%, list=22%, signal=39%
GOBP_DOPAMINE_RECEPTOR_SIGNALING_PATHWAY	24	0.512505	1.20382	0.24197	0.33169	1	335	tags=8%, list=3%, signal=9%
WP_2Q11_2_COPY_NUMBER_VARIATION_SYNDROME	25	0.508285	1.20381	0.237585	0.331544	1	1116	tags=16%, list=10%, signal=18%
GOBP_RECEPTOR_CLUSTERING	36	0.483756	1.20375	0.230313	0.331491	1	2225	tags=28%, list=20%, signal=35%
WP_SARS_COV_2_MITOCHONDRIAL_CHRONIC_OXIDATIVE_STRESS_AND_ENDOTHELIAL_DYSFUNCTION	22	0.517685	1.20309	0.247446	0.33264	1	1126	tags=23%, list=10%, signal=25%
GOBP_INCLUSION_BODY_ASSEMBLY	20	0.528058	1.20273	0.246917	0.333193	1	2180	tags=30%, list=20%, signal=37%
GOBP_TELENCEPHALON_GLIAL_CELL_MIGRATION	19	0.529257	1.20256	0.246161	0.33335	1	2548	tags=32%, list=23%, signal=41%
WP_MELATONIN_METABOLISM_AND_EFFECTS	25	0.505576	1.20226	0.237494	0.333771	1	2752	tags=36%, list=25%, signal=48%
GOBP_FIBROBLAST_PROLIFERATION	82	0.445785	1.20218	0.167745	0.333789	1	2125	tags=29%, list=19%, signal=36%
GOBP_NUCLEOSIDE_METABOLIC_PROCESS	33	0.48491	1.20114	0.233762	0.335695	1	1285	tags=15%, list=12%, signal=17%
GOBP_INTRINSIC_APOPTOTIC_SIGNALING_PATHWAY_BY_P53_CLASS_MEDIATOR	71	0.450298	1.20104	0.183837	0.335729	1	1691	tags=21%, list=15%, signal=25%
KEGG_DRUG_METABOLISM_OTHER_ENZYMES	18	0.530888	1.20069	0.246757	0.336258	1	831	tags=17%, list=7%, signal=18%
GOBP_FOCAL_ADHESION_ASSEMBLY	67	0.453331	1.20067	0.192479	0.336122	1	2048	tags=31%, list=18%, signal=38%
GOBP_REGULATION_OF_PROTEIN_EXIT_FROM_ENDOPLASMIC_RETICULUM	22	0.518965	1.20064	0.244785	0.33602	1	408	tags=9%, list=4%, signal=9%
GOBP_REGULATION_OF_CALCINEURIN_MEDIATED_SIGNALING	28	0.499709	1.20062	0.237516	0.335883	1	2631	tags=43%, list=24%, signal=56%
GOBP_NEGATIVE_REGULATION_OF_T_CELL_APOPTOTIC_PROCESS	15	0.553921	1.20014	0.259732	0.33668	1	2553	tags=47%, list=23%, signal=60%
GOBP_INTRINSIC_APOPTOTIC_SIGNALING_PATHWAY	261	0.429216	1.19981	0.0585234	0.337162	1	2125	tags=25%, list=19%, signal=30%
BIOCARTA_DEATH_PATHWAY	27	0.501796	1.19974	0.242889	0.337143	1	2408	tags=52%, list=22%, signal=66%
GOBP_CELL_GROWTH	325	0.426733	1.19949	0.0422042	0.337469	1	1548	tags=17%, list=14%, signal=19%
GOBP_NEGATIVE_REGULATION_OF_TRANSPORT	260	0.428473	1.19944	0.0581	0.337388	1	2332	tags=25%, list=21%, signal=31%
GOBP_NEGATIVE_REGULATION_OF_LIPID_STORAGE	17	0.53884	1.19942	0.255287	0.337273	1	3187	tags=53%, list=29%, signal=74%
GOBP_NEGATIVE_REGULATION_OF_STRIATED_MUSCLE_CELL_DIFFERENTIATION	22	0.516317	1.19931	0.245597	0.337314	1	1150	tags=23%, list=10%, signal=25%
GOBP_MOTOR_NEURON_APOPTOTIC_PROCESS	17	0.542389	1.19927	0.251665	0.337236	1	992	tags=18%, list=9%, signal=19%
GOBP_VIRAL_GENOME_REPLICATION	109	0.437259	1.19923	0.149551	0.33714	1	2247	tags=27%, list=20%, signal=33%
GOBP_REGULATION_OF_HIPPO_SIGNALING	18	0.533532	1.19922	0.256807	0.336984	1	1493	tags=22%, list=13%, signal=26%
WP_HOST_PATHOGEN_INTERACTION_OF_HUMAN_CORONAVIRUSES_APOPTOSIS	18	0.534314	1.19908	0.25458	0.33709	1	2833	tags=50%, list=25%, signal=67%
GOBP_REGULATION_OF_ENDOCYTOSIS	205	0.430409	1.199	0.0830581	0.337085	1	2158	tags=22%, list=19%, signal=27%
GOBP_NEGATIVE_REGULATION_OF_UBIQUITIN_PROTEIN_TRANSFERASE_ACTIVITY	15	0.553064	1.19872	0.260013	0.337492	1	1317	tags=20%, list=12%, signal=23%
GOBP_NEGATIVE_REGULATION_OF_EXOCYTOSIS	28	0.49647	1.19837	0.239438	0.338035	1	2925	tags=39%, list=26%, signal=53%
GOBP_POSITIVE_REGULATION_OF_TRANSCRIPTION_FROM_RNA_POLYMERASE_II_PROMOTER_INVOLVED_IN_CELLULAR_RESPONSE_TO_CHEMICAL_STIMULUS	15	0.549964	1.19794	0.258186	0.338714	1	2048	tags=40%, list=18%, signal=49%
GOBP_RESPONSE_TO_DIETARY_EXCESS	16	0.547124	1.1973	0.252233	0.339858	1	1393	tags=25%, list=13%, signal=29%
GOBP_FC_GAMMA_RECEPTOR_SIGNALING_PATHWAY	30	0.491821	1.19714	0.234038	0.340003	1	3009	tags=50%, list=27%, signal=68%
[truncated: 1,407 more rows]

## Sheet: gsea_report_Downregulated
NAME	SIZE	ES	NES	NOM p-val	FDR q-val	FWER p-val	RANK AT MAX	LEADING EDGE
GOBP_CHROMOSOME_SEGREGATION	354	-0.226359	---	---	1	0	2890	tags=36%, list=26%, signal=48%	** see notes
GOBP_MRNA_PROCESSING	421	-0.306877	---	---	1	0	3607	tags=45%, list=32%, signal=64%
GOBP_NCRNA_PROCESSING	395	-0.291135	---	---	1	0	3037	tags=37%, list=27%, signal=50%
GOBP_NUCLEAR_TRANSPORT	275	-0.189506	---	---	1	0	1717	tags=21%, list=15%, signal=24%
GOBP_ORGANOPHOSPHATE_BIOSYNTHETIC_PROCESS	474	-0.183756	---	---	1	0	1576	tags=18%, list=14%, signal=20%
GOBP_RIBONUCLEOPROTEIN_COMPLEX_BIOGENESIS	441	-0.291564	---	---	1	0	3919	tags=44%, list=35%, signal=65%
GOBP_RNA_SPLICING	395	-0.262506	---	---	1	0	3433	tags=40%, list=31%, signal=56%
WP_CHOLESTEROL_SYNTHESIS_DISORDERS	17	-0.85111	-2.56266	0	0	0	873	tags=76%, list=8%, signal=83%
WP_CHOLESTEROL_BIOSYNTHESIS_PATHWAY	15	-0.877744	-2.55267	0	0	0	873	tags=87%, list=8%, signal=94%
WP_ENTEROCYTE_CHOLESTEROL_METABOLISM	29	-0.721052	-2.52779	0	0	0	873	tags=59%, list=8%, signal=63%
GOBP_STEROL_BIOSYNTHETIC_PROCESS	48	-0.607116	-2.41206	0	3.07421e-05	0.0002	1169	tags=46%, list=10%, signal=51%
WP_STEROL_REGULATORY_ELEMENT_BINDING_PROTEINS_SREBP_SIGNALING	63	-0.55195	-2.31036	0	0.000422975	0.003	1582	tags=33%, list=14%, signal=39%
WP_DNA_REPAIR_PATHWAYS_FULL_NETWORK	118	-0.480869	-2.21323	0	0.00199797	0.0152	2548	tags=45%, list=23%, signal=58%
WP_CHOLESTEROL_METABOLISM_WITH_BLOCH_AND_KANDUTSCH_RUSSELL_PATHWAYS	44	-0.552828	-2.18214	0	0.00295247	0.024	508	tags=43%, list=5%, signal=45%
WP_CHOLESTEROL_BIOSYNTHESIS_PATHWAY_IN_HEPATOCYTES	38	-0.578423	-2.17614	0	0.00296704	0.0259	873	tags=50%, list=8%, signal=54%
GOBP_TRNA_METABOLIC_PROCESS	188	-0.427683	-2.17502	0	0.0028244	0.0263	3185	tags=46%, list=29%, signal=64%
GOBP_MITOCHONDRIAL_TRANSLATION	129	-0.442051	-2.12562	0	0.00596274	0.0583	4328	tags=60%, list=39%, signal=98%
KEGG_DNA_REPLICATION	35	-0.565745	-2.08844	0	0.00945554	0.0962	2548	tags=51%, list=23%, signal=66%
WP_CHOLESTEROL_METABOLISM	51	-0.517599	-2.08434	0	0.00958383	0.1026	625	tags=33%, list=6%, signal=35%
WP_DNA_REPLICATION	41	-0.539505	-2.08007	0	0.00954775	0.1071	2637	tags=49%, list=24%, signal=64%
KEGG_STEROID_BIOSYNTHESIS	15	-0.720012	-2.0749	0.000455373	0.00971493	0.1137	508	tags=60%, list=5%, signal=63%
GOBP_TELOMERE_CAPPING	35	-0.558595	-2.0689	0	0.0100003	0.1218	2319	tags=43%, list=21%, signal=54%
WP_NEURODEGENERATION_WITH_BRAIN_IRON_ACCUMULATION_NBIA_SUBTYPES_PATHWAY	43	-0.525397	-2.05662	0.00121951	0.0111609	0.1398	1759	tags=42%, list=16%, signal=50%
GOBP_MITOCHONDRIAL_GENE_EXPRESSION	160	-0.415467	-2.03123	0	0.0145383	0.1862	3870	tags=52%, list=35%, signal=79%
GOBP_AMINO_ACID_ACTIVATION	44	-0.517968	-2.02338	0	0.0152878	0.2025	3600	tags=57%, list=32%, signal=84%
GOBP_TRNA_PROCESSING	126	-0.423193	-2.00307	0	0.018712	0.2498	3023	tags=44%, list=27%, signal=60%
WP_BASE_EXCISION_REPAIR	30	-0.569629	-1.99678	0.000784929	0.0193589	0.2666	2305	tags=50%, list=21%, signal=63%
GOBP_NUCLEOPHAGY	19	-0.630664	-1.97431	0.00105319	0.0239138	0.3301	1607	tags=47%, list=14%, signal=55%
WP_DNA_MISMATCH_REPAIR	23	-0.598683	-1.97169	0.00123762	0.0236715	0.3368	2068	tags=48%, list=19%, signal=59%
KEGG_BASE_EXCISION_REPAIR	32	-0.551493	-1.96956	0.00169348	0.0234741	0.3438	2305	tags=50%, list=21%, signal=63%
WP_MRNA_PROCESSING	123	-0.420596	-1.96687	0	0.023529	0.3529	4338	tags=64%, list=39%, signal=104%
GOBP_BASE_EXCISION_REPAIR	43	-0.499951	-1.95743	0	0.0253452	0.3849	2345	tags=49%, list=21%, signal=62%
KEGG_AMINOACYL_TRNA_BIOSYNTHESIS	41	-0.510744	-1.95728	0	0.0246278	0.3852	3178	tags=51%, list=29%, signal=71%
GOBP_MODULATION_BY_HOST_OF_VIRAL_PROCESS	42	-0.506637	-1.94376	0	0.0276254	0.4305	1585	tags=29%, list=14%, signal=33%
KEGG_NUCLEOTIDE_EXCISION_REPAIR	43	-0.498665	-1.93306	0	0.0298561	0.4655	3896	tags=65%, list=35%, signal=100%
WP_NUCLEOTIDE_EXCISION_REPAIR	43	-0.498665	-1.92948	0	0.0300544	0.4769	3896	tags=65%, list=35%, signal=100%
GOBP_ACETYL_COA_METABOLIC_PROCESS	24	-0.579183	-1.92445	0.0026264	0.0309321	0.496	968	tags=38%, list=9%, signal=41%
HALLMARK_CHOLESTEROL_HOMEOSTASIS	64	-0.455093	-1.92085	0	0.0313992	0.5113	508	tags=25%, list=5%, signal=26%
WP_DNA_IR_DAMAGE_AND_CELLULAR_RESPONSE_VIA_ATR	80	-0.436242	-1.91967	0	0.0310464	0.5159	2515	tags=40%, list=23%, signal=51%
GOBP_MATURATION_OF_5_8S_RRNA	36	-0.514166	-1.91675	0	0.0310889	0.5253	3476	tags=56%, list=31%, signal=80%
GOBP_POSITIVE_REGULATION_OF_MITOCHONDRIAL_TRANSLATION	16	-0.653344	-1.91256	0.000452489	0.0315516	0.5391	1709	tags=38%, list=15%, signal=44%
GOBP_ISOPRENOID_BIOSYNTHETIC_PROCESS	19	-0.608987	-1.90719	0.00264131	0.0324495	0.557	873	tags=42%, list=8%, signal=46%
GOBP_NADPH_REGENERATION	19	-0.613153	-1.90618	0.00360825	0.0320294	0.5615	1828	tags=37%, list=16%, signal=44%
GOBP_TRANSCRIPTION_INITIATION_COUPLED_CHROMATIN_REMODELING	35	-0.51597	-1.89871	0.00188857	0.0336512	0.5889	2814	tags=46%, list=25%, signal=61%
GOBP_MITOCHONDRIAL_RNA_PROCESSING	20	-0.597402	-1.89213	0.0027933	0.0350664	0.6121	2338	tags=55%, list=21%, signal=69%
BIOCARTA_ATRBRCA_PATHWAY	21	-0.586809	-1.88746	0.00239521	0.0359718	0.6267	2319	tags=48%, list=21%, signal=60%
GOBP_COENZYME_A_METABOLIC_PROCESS	17	-0.629848	-1.88464	0.00286396	0.03617	0.6374	1975	tags=59%, list=18%, signal=71%
GOBP_POSITIVE_REGULATION_BY_HOST_OF_VIRAL_PROCESS	20	-0.597112	-1.8775	0.00380849	0.0379489	0.6626	1581	tags=35%, list=14%, signal=41%
GOBP_STEROL_METABOLIC_PROCESS	95	-0.408934	-1.87681	0	0.0373786	0.6651	1169	tags=28%, list=10%, signal=31%
GOBP_BRANCHED_CHAIN_AMINO_ACID_METABOLIC_PROCESS	23	-0.575204	-1.87265	0.00177515	0.0380678	0.679	3657	tags=70%, list=33%, signal=103%
GOBP_MITOCHONDRIAL_RNA_METABOLIC_PROCESS	50	-0.462903	-1.86355	0	0.0406385	0.7105	2764	tags=46%, list=25%, signal=61%
GOBP_PROTEIN_LOCALIZATION_TO_MICROTUBULE_ORGANIZING_CENTER	34	-0.510563	-1.85013	0.00286533	0.044922	0.7513	3378	tags=56%, list=30%, signal=80%
GOBP_REGULATION_OF_MITOCHONDRIAL_GENE_EXPRESSION	30	-0.519412	-1.84936	0.000791139	0.0444055	0.7541	1709	tags=30%, list=15%, signal=35%
GOBP_DNA_STRAND_ELONGATION	36	-0.495954	-1.84586	0	0.0448981	0.7644	4267	tags=72%, list=38%, signal=117%
GOBP_ALCOHOL_BIOSYNTHETIC_PROCESS	95	-0.397393	-1.82796	0	0.0517309	0.8185	1169	tags=31%, list=10%, signal=34%
GOBP_REGULATION_OF_MITOCHONDRIAL_TRANSLATION	25	-0.540977	-1.82644	0.00276052	0.0514907	0.8221	1709	tags=32%, list=15%, signal=38%
GOBP_PROTEIN_TRANSMEMBRANE_IMPORT_INTO_INTRACELLULAR_ORGANELLE	35	-0.494858	-1.81759	0.00566038	0.0547423	0.8439	2246	tags=31%, list=20%, signal=39%
GOBP_DNA_REPLICATION_INITIATION	35	-0.497669	-1.81087	0	0.0569165	0.8584	1882	tags=34%, list=17%, signal=41%
GOBP_RNA_METHYLATION	84	-0.40807	-1.80871	0	0.0569644	0.8629	3301	tags=48%, list=30%, signal=67%
GOBP_REGULATION_OF_TELOMERE_CAPPING	23	-0.548644	-1.80018	0.00775656	0.0601815	0.8838	2078	tags=35%, list=19%, signal=43%
GOBP_NUCLEOLAR_LARGE_RRNA_TRANSCRIPTION_BY_RNA_POLYMERASE_I	20	-0.564227	-1.79991	0.0085699	0.0593099	0.8844	3003	tags=50%, list=27%, signal=68%
GOBP_RRNA_TRANSCRIPTION	36	-0.482644	-1.79803	0	0.059354	0.8881	3003	tags=50%, list=27%, signal=68%
GOBP_POSITIVE_REGULATION_OF_CHROMOSOME_SEPARATION	27	-0.522648	-1.79046	0.00414938	0.0623827	0.9037	3294	tags=56%, list=30%, signal=79%
GOBP_PROTEIN_LOCALIZATION_TO_PHAGOPHORE_ASSEMBLY_SITE	16	-0.612003	-1.77714	0.00743494	0.0685699	0.9252	1549	tags=44%, list=14%, signal=51%
GOBP_RNA_MODIFICATION	158	-0.371756	-1.77704	0	0.067575	0.9255	3023	tags=41%, list=27%, signal=56%
GOBP_NUCLEOTIDE_EXCISION_REPAIR	78	-0.403321	-1.77508	0	0.0677495	0.9284	2515	tags=46%, list=23%, signal=59%
GOBP_BRANCHED_CHAIN_AMINO_ACID_CATABOLIC_PROCESS	20	-0.55733	-1.77469	0.00652529	0.0669439	0.9296	3657	tags=65%, list=33%, signal=97%
GOBP_TRNA_MODIFICATION	90	-0.390648	-1.7744	0	0.0661236	0.93	3301	tags=47%, list=30%, signal=66%
GOBP_RETICULOPHAGY	18	-0.580546	-1.77212	0.0125313	0.0664103	0.9324	2830	tags=61%, list=25%, signal=82%
GOBP_PEROXISOMAL_TRANSPORT	22	-0.538116	-1.76403	0.00644405	0.0698393	0.9443	2482	tags=41%, list=22%, signal=53%
GOBP_MITOTIC_SISTER_CHROMATID_COHESION	29	-0.503426	-1.76143	0.00301887	0.0704514	0.9476	3107	tags=55%, list=28%, signal=76%
GOBP_CELL_CYCLE_DNA_REPLICATION	40	-0.456666	-1.75772	0.00331858	0.0716382	0.9522	2495	tags=38%, list=22%, signal=48%
GOBP_REGULATION_OF_DNA_TEMPLATED_DNA_REPLICATION	39	-0.462223	-1.75749	0.00317797	0.0708017	0.9524	2637	tags=44%, list=24%, signal=57%
GOBP_NEGATIVE_REGULATION_OF_TELOMERE_MAINTENANCE	33	-0.479632	-1.7549	0.00520833	0.0712853	0.9553	3586	tags=64%, list=32%, signal=94%
BIOCARTA_VDR_PATHWAY	24	-0.524652	-1.74956	0.00635728	0.0733316	0.9605	2492	tags=58%, list=22%, signal=75%
GOBP_MATURATION_OF_5_8S_RRNA_FROM_TRICISTRONIC_RRNA_TRANSCRIPT_SSU_RRNA_5_8S_RRNA_LSU_RRNA	25	-0.522045	-1.74568	0.00754458	0.0746217	0.9651	3476	tags=60%, list=31%, signal=87%
GOBP_RESCUE_OF_STALLED_RIBOSOME	29	-0.500408	-1.74247	0.0118483	0.0754747	0.9672	3531	tags=52%, list=32%, signal=76%
GOBP_POST_GOLGI_VESICLE_MEDIATED_TRANSPORT	94	-0.379362	-1.74229	0	0.0746075	0.9675	3748	tags=49%, list=34%, signal=73%
GOBP_CRISTAE_FORMATION	18	-0.569071	-1.74203	0.00896414	0.0738386	0.968	2724	tags=61%, list=24%, signal=81%
GOBP_MRNA_MODIFICATION	30	-0.493113	-1.74151	0.0030888	0.0731956	0.9684	2885	tags=47%, list=26%, signal=63%
GOBP_TELOMERE_MAINTENANCE_IN_RESPONSE_TO_DNA_DAMAGE	29	-0.491826	-1.73751	0.0080292	0.0745314	0.9721	3586	tags=66%, list=32%, signal=96%
GOBP_DNA_TEMPLATED_DNA_REPLICATION	150	-0.34762	-1.73423	0	0.0755532	0.9747	2319	tags=35%, list=21%, signal=43%
GOBP_REGULATION_OF_SISTER_CHROMATID_COHESION	16	-0.579697	-1.70804	0.0140252	0.0907392	0.9894	2580	tags=50%, list=23%, signal=65%
GOBP_TRANSLATIONAL_TERMINATION	16	-0.576772	-1.70679	0.0151864	0.0904873	0.9897	1281	tags=38%, list=11%, signal=42%
GOBP_REGULATION_OF_TRANSLATIONAL_FIDELITY	17	-0.562196	-1.70223	0.0151961	0.0925284	0.9919	2371	tags=35%, list=21%, signal=45%
GOBP_ACETYL_COA_BIOSYNTHETIC_PROCESS	16	-0.571288	-1.70013	0.0171592	0.092914	0.9928	2344	tags=50%, list=21%, signal=63%
GOBP_SNRNA_METABOLIC_PROCESS	52	-0.418394	-1.69852	0.00494234	0.0928947	0.993	3538	tags=54%, list=32%, signal=79%
GOBP_REGULATION_OF_ATTACHMENT_OF_SPINDLE_MICROTUBULES_TO_KINETOCHORE	21	-0.530388	-1.69729	0.0108262	0.0926921	0.9934	3655	tags=57%, list=33%, signal=85%
GOBP_SNRNA_PROCESSING	25	-0.505064	-1.69114	0.00930851	0.0958291	0.9946	3476	tags=60%, list=31%, signal=87%
GOBP_TRNA_METHYLATION	40	-0.450629	-1.68688	0.00463499	0.0976326	0.9957	3301	tags=58%, list=30%, signal=81%
GOBP_ENDOPLASMIC_RETICULUM_TO_CYTOSOL_TRANSPORT	26	-0.49117	-1.67553	0.0148515	0.104766	0.9971	3441	tags=50%, list=31%, signal=72%
GOBP_GLUCOSE_6_PHOSPHATE_METABOLIC_PROCESS	23	-0.50249	-1.66956	0.0164334	0.108118	0.9978	1828	tags=30%, list=16%, signal=36%
GOBP_LYSOSOMAL_TRANSPORT	112	-0.361226	-1.66516	0	0.110194	0.9983	1644	tags=29%, list=15%, signal=33%
GOBP_REGULATION_OF_NUCLEOTIDE_EXCISION_REPAIR	24	-0.497387	-1.65872	0.0174564	0.113882	0.999	3641	tags=67%, list=33%, signal=99%
WP_FATTY_ACID_BIOSYNTHESIS	20	-0.524809	-1.65846	0.0197333	0.112894	0.9991	968	tags=30%, list=9%, signal=33%
GOBP_REGULATION_OF_GLUCONEOGENESIS	36	-0.448966	-1.65725	0.0103286	0.112629	0.9991	2051	tags=39%, list=18%, signal=48%
GOBP_TRANSLATIONAL_ELONGATION	67	-0.387081	-1.65256	0	0.115227	0.9992	3584	tags=42%, list=32%, signal=61%
WP_TCA_CYCLE_AND_DEFICIENCY_OF_PYRUVATE_DEHYDROGENASE_COMPLEX_PDHC	15	-0.573574	-1.65199	0.0249888	0.114507	0.9992	3905	tags=73%, list=35%, signal=113%
GOBP_DNA_STRAND_ELONGATION_INVOLVED_IN_DNA_REPLICATION	15	-0.568696	-1.64862	0.0235451	0.116064	0.9993	1302	tags=33%, list=12%, signal=38%
GOBP_RRNA_CATABOLIC_PROCESS	17	-0.546193	-1.64597	0.0234082	0.117	0.9993	3476	tags=82%, list=31%, signal=120%
GOBP_INNER_MITOCHONDRIAL_MEMBRANE_ORGANIZATION	40	-0.435398	-1.6449	0.00882029	0.116719	0.9993	3494	tags=50%, list=31%, signal=73%
GOBP_GOLGI_TO_ENDOSOME_TRANSPORT	17	-0.544353	-1.63688	0.029254	0.121826	0.9994	3487	tags=59%, list=31%, signal=85%
GOBP_RNA_CAPPING	35	-0.440212	-1.63538	0.0119266	0.121856	0.9994	4662	tags=66%, list=42%, signal=113%
GOBP_ATTACHMENT_OF_SPINDLE_MICROTUBULES_TO_KINETOCHORE	47	-0.412798	-1.63519	0.0027137	0.120813	0.9994	3338	tags=45%, list=30%, signal=64%
WP_TCA_CYCLE_AKA_KREBS_OR_CITRIC_ACID_CYCLE	18	-0.529771	-1.63133	0.0267677	0.122824	0.9995	4798	tags=83%, list=43%, signal=146%
GOBP_MITOTIC_METAPHASE_CHROMOSOME_ALIGNMENT	55	-0.395872	-1.62159	0.00862069	0.129917	0.9996	3169	tags=44%, list=28%, signal=61%
GOBP_NUCLEIC_ACID_PHOSPHODIESTER_BOND_HYDROLYSIS	18	-0.532029	-1.62035	0.0250878	0.129678	0.9997	2677	tags=67%, list=24%, signal=88%
GOBP_REGULATION_OF_DOUBLE_STRAND_BREAK_REPAIR_VIA_NONHOMOLOGOUS_END_JOINING	26	-0.477274	-1.61787	0.0216678	0.130665	0.9997	2029	tags=42%, list=18%, signal=52%
GOBP_HISTONE_DEACETYLATION	21	-0.503953	-1.61731	0.0221088	0.129966	0.9997	2928	tags=52%, list=26%, signal=71%
GOBP_GLYCEROL_ETHER_METABOLIC_PROCESS	19	-0.520634	-1.61582	0.0249092	0.13003	0.9997	882	tags=26%, list=8%, signal=29%
GOBP_CYTOPLASMIC_TRANSLATIONAL_INITIATION	36	-0.43965	-1.61532	0.0122066	0.129307	0.9997	3712	tags=50%, list=33%, signal=75%
GOBP_INTERSTRAND_CROSS_LINK_REPAIR	39	-0.426057	-1.61518	0.00671892	0.128262	0.9997	4068	tags=69%, list=37%, signal=109%
WP_ETHER_LIPID_BIOSYNTHESIS	15	-0.563658	-1.61409	0.0348837	0.128071	0.9997	3055	tags=47%, list=27%, signal=64%
WP_LEUCINE_ISOLEUCINE_AND_VALINE_METABOLISM	21	-0.5056	-1.61106	0.0257485	0.129511	0.9997	3259	tags=57%, list=29%, signal=81%
GOBP_PROTEIN_TARGETING_TO_PEROXISOME	18	-0.523639	-1.60847	0.0287413	0.130575	0.9997	2482	tags=39%, list=22%, signal=50%
GOBP_POSITIVE_REGULATION_OF_TELOMERE_MAINTENANCE	65	-0.382561	-1.60309	0	0.134098	0.9998	3810	tags=55%, list=34%, signal=84%
WP_DNA_IR_DOUBLE_STRAND_BREAKS_AND_CELLULAR_RESPONSE_VIA_ATM	53	-0.388952	-1.59733	0.00947867	0.138077	0.9998	2740	tags=45%, list=25%, signal=60%
GOBP_RRNA_METABOLIC_PROCESS	247	-0.326606	-1.59719	0	0.137008	0.9998	3037	tags=38%, list=27%, signal=51%
GOBP_VACUOLAR_TRANSPORT	145	-0.325033	-1.59509	0	0.137717	0.9998	1644	tags=26%, list=15%, signal=30%
GOBP_MANNOSYLATION	18	-0.519098	-1.59109	0.0298047	0.140063	0.9998	790	tags=39%, list=7%, signal=42%
GOBP_NEGATIVE_REGULATION_OF_TELOMERE_MAINTENANCE_VIA_TELOMERE_LENGTHENING	25	-0.471448	-1.5878	0.0312292	0.14187	0.9998	3321	tags=64%, list=30%, signal=91%
GOBP_INTRACELLULAR_ESTROGEN_RECEPTOR_SIGNALING_PATHWAY	38	-0.422922	-1.58763	0.0128205	0.140851	0.9998	2026	tags=39%, list=18%, signal=48%
GOBP_INTRACELLULAR_PROTEIN_TRANSMEMBRANE_TRANSPORT	50	-0.397117	-1.58735	0.00980392	0.139981	0.9998	2349	tags=28%, list=21%, signal=35%
WP_KLEEFSTRA_SYNDROME	24	-0.475112	-1.58593	0.0215054	0.140096	0.9999	2864	tags=63%, list=26%, signal=84%
GOBP_RNA_EXPORT_FROM_NUCLEUS	80	-0.359918	-1.58529	0	0.139544	0.9999	3046	tags=43%, list=27%, signal=58%
GOBP_POLY_A_PLUS_MRNA_EXPORT_FROM_NUCLEUS	18	-0.520613	-1.58482	0.036963	0.138889	0.9999	2591	tags=56%, list=23%, signal=72%
KEGG_VALINE_LEUCINE_AND_ISOLEUCINE_DEGRADATION	39	-0.419038	-1.58245	0.0158898	0.139787	0.9999	3326	tags=51%, list=30%, signal=73%
KEGG_REGULATION_OF_AUTOPHAGY	19	-0.501568	-1.58169	0.0388918	0.139327	0.9999	1665	tags=32%, list=15%, signal=37%
GOBP_POSITIVE_REGULATION_OF_MITOTIC_SISTER_CHROMATID_SEPARATION	17	-0.52847	-1.58081	0.0375119	0.139036	0.9999	3746	tags=59%, list=34%, signal=88%
GOBP_GOLGI_TO_VACUOLE_TRANSPORT	18	-0.518052	-1.57955	0.0306279	0.139026	0.9999	2854	tags=33%, list=26%, signal=45%
GOBP_TELOMERE_MAINTENANCE_VIA_TELOMERE_LENGTHENING	73	-0.365179	-1.57785	0.0030581	0.139446	0.9999	3812	tags=51%, list=34%, signal=77%
GOBP_PROTEIN_LOCALIZATION_TO_CONDENSED_CHROMOSOME	15	-0.542185	-1.576	0.0405467	0.139942	0.9999	1751	tags=40%, list=16%, signal=47%
GOBP_DNA_SYNTHESIS_INVOLVED_IN_DNA_REPAIR	34	-0.426417	-1.57196	0.0114723	0.14241	0.9999	2121	tags=41%, list=19%, signal=51%
GOBP_REGULATION_OF_TRANSCRIPTION_ELONGATION_BY_RNA_POLYMERASE_II	83	-0.351624	-1.5715	0.00395257	0.141783	0.9999	2581	tags=35%, list=23%, signal=45%
KEGG_AMINO_SUGAR_AND_NUCLEOTIDE_SUGAR_METABOLISM	40	-0.415375	-1.56959	0.0126437	0.142449	0.9999	2975	tags=48%, list=27%, signal=65%
WP_OXIDATION_BY_CYTOCHROME_P450	15	-0.545429	-1.56726	0.037203	0.143546	0.9999	1471	tags=33%, list=13%, signal=38%
GOBP_POSITIVE_REGULATION_OF_TRANSCRIPTION_BY_RNA_POLYMERASE_I	30	-0.444072	-1.56526	0.0267423	0.144236	0.9999	3967	tags=57%, list=36%, signal=88%
GOBP_NEGATIVE_REGULATION_OF_MACROAUTOPHAGY	30	-0.44056	-1.56464	0.0212431	0.143751	0.9999	1644	tags=37%, list=15%, signal=43%
GOBP_REGULATION_OF_TELOMERE_MAINTENANCE	98	-0.345123	-1.56214	0	0.144983	0.9999	3810	tags=55%, list=34%, signal=83%
KEGG_PEROXISOME	66	-0.370091	-1.55676	0.00478469	0.148737	0.9999	2310	tags=44%, list=21%, signal=55%
GOBP_DOUBLE_STRAND_BREAK_REPAIR	272	-0.298336	-1.5562	0	0.148229	0.9999	2516	tags=36%, list=23%, signal=45%
GOBP_TRNA_THREONYLCARBAMOYLADENOSINE_METABOLIC_PROCESS	16	-0.527427	-1.5555	0.0455561	0.14782	0.9999	4032	tags=63%, list=36%, signal=98%
GOBP_ATTACHMENT_OF_MITOTIC_SPINDLE_MICROTUBULES_TO_KINETOCHORE	21	-0.488414	-1.54809	0.0344636	0.153512	0.9999	3169	tags=52%, list=28%, signal=73%
GOBP_SISTER_CHROMATID_SEGREGATION	208	-0.296017	-1.54715	0	0.153343	0.9999	2770	tags=41%, list=25%, signal=54%
GOBP_TRANSLESION_SYNTHESIS	23	-0.471115	-1.54272	0.0264984	0.156423	0.9999	2121	tags=43%, list=19%, signal=54%
WP_PERTURBATIONS_TO_HOST_CELL_AUTOPHAGY_INDUCED_BY_SARS_COV_2_PROTEINS	17	-0.514189	-1.54176	0.0382704	0.156205	0.9999	2748	tags=65%, list=25%, signal=86%
GOBP_RNA_5_END_PROCESSING	21	-0.477878	-1.54006	0.032147	0.1567	0.9999	3259	tags=57%, list=29%, signal=81%
GOBP_NUCLEAR_TRANSCRIBED_MRNA_CATABOLIC_PROCESS_EXONUCLEOLYTIC	19	-0.492617	-1.53817	0.0409357	0.157465	0.9999	3476	tags=63%, list=31%, signal=92%
GOBP_DNA_REPLICATION	251	-0.298033	-1.5352	0	0.159115	0.9999	2495	tags=31%, list=22%, signal=39%
GOBP_REGULATION_OF_TELOMERE_MAINTENANCE_IN_RESPONSE_TO_DNA_DAMAGE	19	-0.497758	-1.53387	0.0446927	0.159278	0.9999	3810	tags=68%, list=34%, signal=104%
WP_HOST_PATHOGEN_INTERACTION_OF_HUMAN_CORONAVIRUSES_AUTOPHAGY	19	-0.49554	-1.53249	0.0407737	0.159604	0.9999	1665	tags=37%, list=15%, signal=43%
GOBP_ENDOSOME_TO_LYSOSOME_TRANSPORT	61	-0.364266	-1.53105	0.012474	0.159913	0.9999	2053	tags=34%, list=18%, signal=42%
GOBP_POSITIVE_REGULATION_OF_GLUCONEOGENESIS	15	-0.535704	-1.53048	0.0499349	0.159428	0.9999	2051	tags=47%, list=18%, signal=57%
WP_AMP_ACTIVATED_PROTEIN_KINASE_SIGNALING	52	-0.381361	-1.53021	0.0119403	0.158666	0.9999	1757	tags=37%, list=16%, signal=43%
GOBP_LATE_ENDOSOME_TO_LYSOSOME_TRANSPORT	19	-0.49377	-1.52857	0.0399574	0.159144	0.9999	2083	tags=37%, list=19%, signal=45%
GOBP_SRP_DEPENDENT_COTRANSLATIONAL_PROTEIN_TARGETING_TO_MEMBRANE	16	-0.521585	-1.52825	0.0536761	0.158435	0.9999	3168	tags=50%, list=28%, signal=70%
KEGG_MISMATCH_REPAIR	22	-0.474217	-1.52768	0.0387366	0.157985	0.9999	2068	tags=41%, list=19%, signal=50%
GOBP_PSEUDOURIDINE_SYNTHESIS	18	-0.495914	-1.52757	0.0500245	0.157099	0.9999	2955	tags=56%, list=27%, signal=75%
GOBP_PROTEIN_RNA_COMPLEX_ORGANIZATION	192	-0.305095	-1.52476	0	0.15884	1	3919	tags=44%, list=35%, signal=67%
GOBP_ENDOSOME_TO_LYSOSOME_TRANSPORT_VIA_MULTIVESICULAR_BODY_SORTING_PATHWAY	15	-0.525856	-1.52451	0.0432671	0.158096	1	1914	tags=40%, list=17%, signal=48%
GOBP_REGULATION_OF_TELOMERE_MAINTENANCE_VIA_TELOMERE_LENGTHENING	56	-0.371006	-1.5205	0.0122378	0.160839	1	3789	tags=52%, list=34%, signal=78%
HALLMARK_FATTY_ACID_METABOLISM	125	-0.321928	-1.51823	0	0.162011	1	1242	tags=19%, list=11%, signal=21%
GOBP_TRNA_5_END_PROCESSING	15	-0.528753	-1.51766	0.0544248	0.161545	1	3259	tags=60%, list=29%, signal=85%
GOBP_MATURATION_OF_SSU_RRNA	52	-0.372333	-1.51675	0.00844595	0.161424	1	2224	tags=29%, list=20%, signal=36%
GOBP_POSITIVE_REGULATION_OF_CHROMOSOME_SEGREGATION	26	-0.443961	-1.51608	0.0480565	0.161087	1	3169	tags=50%, list=28%, signal=70%
GOBP_RESPIRATORY_CHAIN_COMPLEX_IV_ASSEMBLY	27	-0.444662	-1.51594	0.0404889	0.160251	1	2372	tags=37%, list=21%, signal=47%
GOBP_AUTOPHAGOSOME_ORGANIZATION	109	-0.327105	-1.51309	0	0.162049	1	3287	tags=43%, list=30%, signal=61%
GOBP_RESPONSE_TO_STEROL_DEPLETION	16	-0.511423	-1.51294	0.0576407	0.161248	1	3150	tags=56%, list=28%, signal=78%
GOBP_SPLICEOSOMAL_COMPLEX_ASSEMBLY	68	-0.353297	-1.50503	0.0153453	0.167806	1	3917	tags=51%, list=35%, signal=79%
GOBP_REGULATION_OF_AUTOPHAGOSOME_ASSEMBLY	41	-0.395565	-1.50161	0.020316	0.170111	1	2715	tags=41%, list=24%, signal=55%
GOBP_NEGATIVE_REGULATION_OF_CHROMOSOME_ORGANIZATION	89	-0.337308	-1.49869	0.00833333	0.172035	1	3429	tags=58%, list=31%, signal=84%
GOBP_VESICLE_TARGETING	61	-0.361759	-1.49727	0.0125523	0.172395	1	3417	tags=44%, list=31%, signal=63%
GOBP_PROTEIN_TRANSMEMBRANE_TRANSPORT	59	-0.362568	-1.49676	0.014862	0.171928	1	2349	tags=27%, list=21%, signal=34%
GOBP_REGULATION_OF_DNA_REPLICATION	106	-0.330609	-1.49475	0.00632911	0.172871	1	2897	tags=36%, list=26%, signal=48%
GOBP_MATURATION_OF_LSU_RRNA_FROM_TRICISTRONIC_RRNA_TRANSCRIPT_SSU_RRNA_5_8S_RRNA_LSU_RRNA	16	-0.515165	-1.49146	0.0639589	0.175211	1	2324	tags=44%, list=21%, signal=55%
GOBP_INTRA_GOLGI_VESICLE_MEDIATED_TRANSPORT	30	-0.416326	-1.49061	0.0355699	0.17508	1	4055	tags=63%, list=36%, signal=99%
GOBP_BLASTOCYST_GROWTH	18	-0.477943	-1.48601	0.0595364	0.178641	1	3702	tags=61%, list=33%, signal=91%
GOBP_V_D_J_RECOMBINATION	15	-0.5124	-1.48131	0.0653153	0.182445	1	1540	tags=47%, list=14%, signal=54%
GOBP_SULFUR_AMINO_ACID_METABOLIC_PROCESS	20	-0.471059	-1.47834	0.0592034	0.184609	1	2783	tags=45%, list=25%, signal=60%
GOBP_ISOPRENOID_METABOLIC_PROCESS	70	-0.353009	-1.47542	0.00573066	0.186684	1	2187	tags=37%, list=20%, signal=46%
GOBP_AUTOPHAGY_OF_MITOCHONDRION	91	-0.321723	-1.47177	0	0.189482	1	2748	tags=40%, list=25%, signal=52%
GOBP_DNA_TEMPLATED_TRANSCRIPTION_ELONGATION	128	-0.309408	-1.47176	0	0.188443	1	3234	tags=40%, list=29%, signal=55%
GOBP_SNRNA_3_END_PROCESSING	20	-0.467349	-1.47138	0.0626012	0.187799	1	3476	tags=60%, list=31%, signal=87%
GOBP_VIRAL_TRANSLATION	20	-0.467832	-1.47074	0.0606729	0.187427	1	3416	tags=55%, list=31%, signal=79%
GOBP_DOUBLE_STRAND_BREAK_REPAIR_VIA_NONHOMOLOGOUS_END_JOINING	65	-0.350531	-1.46939	0.00451467	0.18781	1	2319	tags=35%, list=21%, signal=44%
GOBP_MITOTIC_RECOMBINATION	23	-0.44716	-1.46716	0.0648878	0.189123	1	2515	tags=52%, list=23%, signal=67%
BIOCARTA_MTOR_PATHWAY	21	-0.457764	-1.46457	0.0564246	0.190805	1	1582	tags=33%, list=14%, signal=39%
GOBP_PROTEIN_INSERTION_INTO_ER_MEMBRANE	28	-0.425276	-1.46355	0.0487062	0.190873	1	4631	tags=64%, list=42%, signal=110%
GOBP_REGULATION_OF_INTRACELLULAR_ESTROGEN_RECEPTOR_SIGNALING_PATHWAY	24	-0.439089	-1.46202	0.0516129	0.19151	1	1479	tags=33%, list=13%, signal=38%
GOBP_MODULATION_BY_HOST_OF_VIRAL_GENOME_REPLICATION	23	-0.439824	-1.45878	0.0637376	0.193928	1	1585	tags=30%, list=14%, signal=35%
GOBP_SISTER_CHROMATID_COHESION	48	-0.366303	-1.45587	0.0269058	0.195962	1	3294	tags=50%, list=30%, signal=71%
GOBP_MITOCHONDRIAL_CYTOCHROME_C_OXIDASE_ASSEMBLY	23	-0.447001	-1.45585	0.0561382	0.194958	1	2079	tags=30%, list=19%, signal=37%
GOBP_POSITIVE_REGULATION_OF_CHROMOSOME_ORGANIZATION	101	-0.320675	-1.45213	0.00671141	0.19797	1	2892	tags=41%, list=26%, signal=54%
GOBP_UBIQUITIN_DEPENDENT_ERAD_PATHWAY	74	-0.332072	-1.4501	0.017192	0.199104	1	3949	tags=51%, list=35%, signal=79%
BIOCARTA_ERAD_PATHWAY	18	-0.472269	-1.44969	0.078341	0.198507	1	4631	tags=67%, list=42%, signal=114%
GOBP_TAIL_ANCHORED_MEMBRANE_PROTEIN_INSERTION_INTO_ER_MEMBRANE	17	-0.486791	-1.44574	0.0673212	0.201735	1	4469	tags=65%, list=40%, signal=108%
GOBP_MITOTIC_CHROMOSOME_CONDENSATION	18	-0.469747	-1.44491	0.0611111	0.201612	1	3239	tags=56%, list=29%, signal=78%
WP_AUTOPHAGY	28	-0.414473	-1.44394	0.0453869	0.201618	1	1549	tags=32%, list=14%, signal=37%
WP_IRON_SULFUR_CLUSTER_BIOGENESIS	15	-0.497494	-1.44214	0.0899609	0.202563	1	2535	tags=47%, list=23%, signal=60%
GOBP_VESICLE_TARGETING_TO_FROM_OR_WITHIN_GOLGI	31	-0.40452	-1.44073	0.0469231	0.203119	1	2141	tags=32%, list=19%, signal=40%
GOBP_PROTEIN_IMPORT_INTO_MITOCHONDRIAL_MATRIX	18	-0.468245	-1.43852	0.0776459	0.204507	1	2063	tags=28%, list=19%, signal=34%
GOBP_MITOTIC_SISTER_CHROMATID_SEGREGATION	174	-0.300177	-1.43849	0	0.203528	1	2770	tags=41%, list=25%, signal=53%
GOBP_PROTEIN_QUALITY_CONTROL_FOR_MISFOLDED_OR_INCOMPLETELY_SYNTHESIZED_PROTEINS	30	-0.404874	-1.43695	0.0579598	0.204211	1	3730	tags=57%, list=33%, signal=85%
GOBP_RIBOSOME_BIOGENESIS	305	-0.279419	-1.43636	0	0.203872	1	2841	tags=31%, list=26%, signal=41%
GOBP_COTRANSLATIONAL_PROTEIN_TARGETING_TO_MEMBRANE	21	-0.450679	-1.42991	0.0668934	0.209947	1	3168	tags=43%, list=28%, signal=60%
HALLMARK_E2F_TARGETS	199	-0.280474	-1.4293	0	0.209654	1	3578	tags=47%, list=32%, signal=68%
GOBP_DNA_DOUBLE_STRAND_BREAK_PROCESSING	18	-0.465829	-1.42915	0.0768116	0.208806	1	2515	tags=44%, list=23%, signal=57%
GOBP_STEROID_BIOSYNTHETIC_PROCESS	103	-0.31295	-1.42728	0	0.209966	1	508	tags=20%, list=5%, signal=21%
GOBP_PHOSPHATIDYLINOSITOL_3_PHOSPHATE_BIOSYNTHETIC_PROCESS	20	-0.450201	-1.42668	0.0691548	0.209616	1	2868	tags=45%, list=26%, signal=60%
BIOCARTA_EIF4_PATHWAY	22	-0.440334	-1.42476	0.0698592	0.210848	1	1582	tags=23%, list=14%, signal=26%
GOBP_VESICLE_TETHERING	31	-0.399883	-1.41959	0.0553746	0.215713	1	3585	tags=48%, list=32%, signal=71%
KEGG_FATTY_ACID_METABOLISM	32	-0.39097	-1.41895	0.0531277	0.215432	1	3283	tags=50%, list=29%, signal=71%
GOBP_REGULATION_OF_CHROMOSOME_SEGREGATION	117	-0.307928	-1.41777	0	0.215793	1	3294	tags=51%, list=30%, signal=72%
GOBP_DNA_CONFORMATION_CHANGE	85	-0.322757	-1.41746	0.00858369	0.215131	1	2656	tags=38%, list=24%, signal=49%
GOBP_RETROGRADE_TRANSPORT_ENDOSOME_TO_GOLGI	86	-0.312888	-1.41222	0.00444444	0.220158	1	2947	tags=31%, list=26%, signal=42%
GOBP_PROTEIN_LOCALIZATION_TO_CYTOSKELETON	55	-0.346074	-1.41193	0.0212014	0.219484	1	3378	tags=51%, list=30%, signal=73%
GOBP_NUCLEOBASE_BIOSYNTHETIC_PROCESS	17	-0.468854	-1.41128	0.08901	0.219167	1	3040	tags=47%, list=27%, signal=65%
GOBP_MRNA_METHYLATION	17	-0.469223	-1.40727	0.0866029	0.222727	1	2662	tags=35%, list=24%, signal=46%
GOBP_GOLGI_TO_PLASMA_MEMBRANE_TRANSPORT	52	-0.346105	-1.4041	0.0308943	0.225364	1	3748	tags=48%, list=34%, signal=72%
GOBP_REGULATION_OF_CHROMOSOME_ORGANIZATION	228	-0.281506	-1.40388	0	0.224604	1	2804	tags=39%, list=25%, signal=52%
GOBP_POLYPRENOL_METABOLIC_PROCESS	22	-0.426184	-1.40237	0.0781991	0.225354	1	3931	tags=50%, list=35%, signal=77%
GOBP_CHROMOSOME_SEPARATION	77	-0.319232	-1.40217	0.00319489	0.224576	1	2965	tags=48%, list=27%, signal=65%
GOBP_REGULATION_OF_DNA_STRAND_ELONGATION	17	-0.465503	-1.40141	0.0934356	0.224435	1	2996	tags=53%, list=27%, signal=72%
GOBP_REGULATION_OF_VACUOLE_ORGANIZATION	51	-0.347483	-1.39983	0.0301587	0.225293	1	1867	tags=31%, list=17%, signal=38%
GOBP_RNA_SPLICING_VIA_TRANSESTERIFICATION_REACTIONS	264	-0.277086	-1.39787	0	0.226631	1	3919	tags=47%, list=35%, signal=71%
GOBP_RNA_SURVEILLANCE	16	-0.473992	-1.39777	0.101917	0.225737	1	3476	tags=69%, list=31%, signal=100%
GOBP_REGULATION_OF_SISTER_CHROMATID_SEGREGATION	95	-0.309402	-1.39458	0.0148515	0.228454	1	2546	tags=43%, list=23%, signal=55%
GOBP_NUCLEOTIDE_SUGAR_METABOLIC_PROCESS	33	-0.378506	-1.39322	0.059292	0.22906	1	3282	tags=48%, list=29%, signal=69%
GOBP_GOLGI_VESICLE_TRANSPORT	266	-0.27766	-1.39227	0	0.229171	1	3918	tags=45%, list=35%, signal=68%
GOBP_ERAD_PATHWAY	94	-0.30861	-1.38957	0.0157895	0.231415	1	3949	tags=49%, list=35%, signal=75%
GOBP_CYTOCHROME_COMPLEX_ASSEMBLY	36	-0.376082	-1.38879	0.0522388	0.231322	1	2557	tags=31%, list=23%, signal=40%
GOBP_COPII_COATED_VESICLE_BUDDING	39	-0.365017	-1.3879	0.0537408	0.231337	1	2564	tags=33%, list=23%, signal=43%
WP_TRANSLATION_FACTORS	48	-0.346495	-1.38638	0.0397727	0.232159	1	2649	tags=33%, list=24%, signal=44%
KEGG_PROTEIN_EXPORT	22	-0.432346	-1.38236	0.0839563	0.236025	1	2920	tags=32%, list=26%, signal=43%
GOBP_REGULATION_OF_DNA_DAMAGE_CHECKPOINT	24	-0.417359	-1.37776	0.0877958	0.240576	1	1476	tags=33%, list=13%, signal=38%
GOBP_RNA_TEMPLATED_DNA_BIOSYNTHETIC_PROCESS	64	-0.324676	-1.37772	0.0267857	0.239599	1	3812	tags=48%, list=34%, signal=73%
KEGG_PORPHYRIN_AND_CHLOROPHYLL_METABOLISM	22	-0.422586	-1.37502	0.0841984	0.241895	1	2372	tags=41%, list=21%, signal=52%
GOBP_MONOSACCHARIDE_BIOSYNTHETIC_PROCESS	74	-0.322297	-1.37428	0.0305556	0.241825	1	2186	tags=31%, list=20%, signal=38%
GOBP_PROTEIN_HETEROOLIGOMERIZATION	19	-0.442527	-1.36849	0.113108	0.247982	1	2436	tags=47%, list=22%, signal=61%
GOBP_METHYLATION	229	-0.268796	-1.36479	0	0.251559	1	3046	tags=40%, list=27%, signal=54%
WP_GLYCOGEN_SYNTHESIS_AND_DEGRADATION	33	-0.376628	-1.36462	0.0720412	0.25073	1	2138	tags=33%, list=19%, signal=41%
GOBP_RECOMBINATIONAL_REPAIR	159	-0.275826	-1.36206	0	0.252995	1	2610	tags=35%, list=23%, signal=45%
KEGG_BUTANOATE_METABOLISM	23	-0.415108	-1.36171	0.0896806	0.252369	1	1174	tags=26%, list=11%, signal=29%
GOBP_RNA_3_END_PROCESSING	88	-0.302187	-1.35914	0.0218341	0.25462	1	3521	tags=47%, list=32%, signal=68%
GOBP_MRNA_EXPORT_FROM_NUCLEUS	63	-0.324111	-1.35656	0.0170213	0.256911	1	2304	tags=32%, list=21%, signal=40%
GOBP_MATURATION_OF_SSU_RRNA_FROM_TRICISTRONIC_RRNA_TRANSCRIPT_SSU_RRNA_5_8S_RRNA_LSU_RRNA	35	-0.367915	-1.35378	0.0818767	0.259504	1	1488	tags=23%, list=13%, signal=26%
GOBP_POSITIVE_REGULATION_OF_DNA_REPLICATION	31	-0.377988	-1.35245	0.08	0.260244	1	2314	tags=35%, list=21%, signal=45%
GOBP_RIBOSOMAL_LARGE_SUBUNIT_BIOGENESIS	72	-0.315596	-1.35196	0.0314286	0.259823	1	2478	tags=26%, list=22%, signal=34%
GOBP_POSTREPLICATION_REPAIR	31	-0.380177	-1.34973	0.092845	0.261686	1	2121	tags=35%, list=19%, signal=44%
GOBP_DNA_UNWINDING_INVOLVED_IN_DNA_REPLICATION	21	-0.419743	-1.3494	0.100845	0.261075	1	1586	tags=24%, list=14%, signal=28%
GOBP_REGULATION_OF_INTRACELLULAR_STEROID_HORMONE_RECEPTOR_SIGNALING_PATHWAY	54	-0.332066	-1.34644	0.0375817	0.263901	1	1552	tags=30%, list=14%, signal=34%
KEGG_RNA_DEGRADATION	55	-0.323102	-1.3413	0.0618375	0.269671	1	3476	tags=47%, list=31%, signal=68%
GOBP_POSITIVE_REGULATION_OF_AUTOPHAGOSOME_ASSEMBLY	17	-0.444936	-1.33896	0.125414	0.271818	1	2297	tags=41%, list=21%, signal=52%
GOBP_MATURATION_OF_LSU_RRNA	28	-0.383355	-1.33715	0.0973324	0.273178	1	2390	tags=29%, list=21%, signal=36%
GOBP_ORGANELLE_DISASSEMBLY	138	-0.278819	-1.33351	0.015873	0.277058	1	2966	tags=40%, list=27%, signal=54%
GOBP_METAPHASE_CHROMOSOME_ALIGNMENT	89	-0.29527	-1.33287	0.0144231	0.276798	1	3340	tags=40%, list=30%, signal=57%
GOBP_CARBOHYDRATE_PHOSPHORYLATION	21	-0.420468	-1.33171	0.114512	0.277309	1	1856	tags=33%, list=17%, signal=40%
GOBP_SPLICEOSOMAL_SNRNP_ASSEMBLY	36	-0.358876	-1.32955	0.0772128	0.279224	1	4253	tags=47%, list=38%, signal=76%
GOBP_IRON_SULFUR_CLUSTER_ASSEMBLY	28	-0.383411	-1.32923	0.0997846	0.278572	1	2617	tags=36%, list=23%, signal=47%
GOBP_MITOTIC_SISTER_CHROMATID_SEPARATION	60	-0.321176	-1.3286	0.0485075	0.278389	1	2546	tags=43%, list=23%, signal=56%
GOBP_POSITIVE_REGULATION_OF_TELOMERE_MAINTENANCE_VIA_TELOMERE_LENGTHENING	33	-0.363337	-1.32853	0.0888278	0.277413	1	4333	tags=55%, list=39%, signal=89%
GOBP_REGULATION_OF_CENTROSOME_CYCLE	49	-0.334498	-1.32575	0.0735069	0.280184	1	2030	tags=29%, list=18%, signal=35%
GOBP_REGULATION_OF_DNA_TEMPLATED_TRANSCRIPTION_ELONGATION	100	-0.292011	-1.32539	0.0138889	0.279626	1	3232	tags=39%, list=29%, signal=54%
GOBP_BILE_ACID_METABOLIC_PROCESS	23	-0.402354	-1.32406	0.111578	0.280429	1	1374	tags=26%, list=12%, signal=30%
GOBP_MICROTUBULE_ANCHORING	22	-0.408256	-1.32309	0.119201	0.280768	1	3760	tags=59%, list=34%, signal=89%
HALLMARK_PEROXISOME	84	-0.299512	-1.32232	0.0143541	0.280753	1	2820	tags=36%, list=25%, signal=47%
KEGG_PROPANOATE_METABOLISM	27	-0.38353	-1.32167	0.0931085	0.280542	1	3313	tags=56%, list=30%, signal=79%
GOBP_RRNA_MODIFICATION	31	-0.371516	-1.31869	0.0895404	0.283636	1	2280	tags=42%, list=20%, signal=53%
GOBP_MACROMOLECULE_METHYLATION	178	-0.265992	-1.31048	0	0.294281	1	3046	tags=40%, list=27%, signal=54%
GOBP_LYSOSOMAL_PROTEIN_CATABOLIC_PROCESS	18	-0.425244	-1.30974	0.142488	0.294292	1	2397	tags=44%, list=22%, signal=57%
GOBP_CENTRIOLE_ASSEMBLY	42	-0.337027	-1.30769	0.0774648	0.296106	1	3915	tags=50%, list=35%, signal=77%
WP_GENES_RELATED_TO_PRIMARY_CILIUM_DEVELOPMENT_BASED_ON_CRISPR	97	-0.281724	-1.30606	0.0235294	0.297374	1	2791	tags=41%, list=25%, signal=55%
GOBP_ESTABLISHMENT_OF_PROTEIN_LOCALIZATION_TO_ENDOPLASMIC_RETICULUM	37	-0.34845	-1.30528	0.0900901	0.297424	1	3730	tags=41%, list=33%, signal=61%
GOBP_RRNA_METHYLATION	22	-0.401689	-1.30526	0.130869	0.296369	1	2582	tags=50%, list=23%, signal=65%
GOBP_ENDOPLASMIC_RETICULUM_TO_GOLGI_VESICLE_MEDIATED_TRANSPORT	119	-0.275153	-1.30504	0.0103093	0.295593	1	3100	tags=34%, list=28%, signal=46%
GOBP_AUTOPHAGOSOME_MATURATION	57	-0.317069	-1.30487	0.0714286	0.294744	1	1644	tags=32%, list=15%, signal=37%
GOBP_RIBOSOME_ASSEMBLY	57	-0.312773	-1.30164	0.0517928	0.29835	1	2168	tags=25%, list=19%, signal=30%
GOBP_ASPARTATE_FAMILY_AMINO_ACID_BIOSYNTHETIC_PROCESS	17	-0.430802	-1.29942	0.1405	0.300475	1	1697	tags=41%, list=15%, signal=49%
GOBP_REGULATION_OF_TRIGLYCERIDE_METABOLIC_PROCESS	25	-0.383399	-1.29473	0.130435	0.306227	1	3699	tags=52%, list=33%, signal=78%
GOBP_OLIGOSACCHARIDE_LIPID_INTERMEDIATE_BIOSYNTHETIC_PROCESS	20	-0.412376	-1.2922	0.141268	0.308821	1	4477	tags=60%, list=40%, signal=100%
GOBP_RETROGRADE_VESICLE_MEDIATED_TRANSPORT_GOLGI_TO_ENDOPLASMIC_RETICULUM	48	-0.323395	-1.29209	0.0864198	0.307891	1	4055	tags=50%, list=36%, signal=78%
GOBP_REGULATION_OF_MITOTIC_SISTER_CHROMATID_SEGREGATION	52	-0.317172	-1.29114	0.0886288	0.308217	1	2546	tags=46%, list=23%, signal=60%
GOBP_PROTEIN_TARGETING_TO_MITOCHONDRION	96	-0.279755	-1.29032	0.010989	0.308363	1	2199	tags=26%, list=20%, signal=32%
GOBP_REGULATION_OF_GOLGI_ORGANIZATION	16	-0.438949	-1.29024	0.153043	0.307405	1	3014	tags=38%, list=27%, signal=51%
GOBP_REGULATION_OF_DNA_REPAIR	195	-0.263252	-1.28821	0	0.309303	1	2610	tags=37%, list=23%, signal=47%
GOBP_PHOSPHATIDYLINOSITOL_MEDIATED_SIGNALING	17	-0.428667	-1.28767	0.144295	0.308984	1	833	tags=35%, list=7%, signal=38%
GOBP_NUCLEAR_ENVELOPE_ORGANIZATION	50	-0.322535	-1.28392	0.0894428	0.313302	1	1109	tags=18%, list=10%, signal=20%
GOBP_NEGATIVE_REGULATION_OF_TELOMERE_MAINTENANCE_VIA_TELOMERASE	19	-0.414284	-1.28018	0.15662	0.317873	1	3321	tags=63%, list=30%, signal=90%
KEGG_GLYCOSYLPHOSPHATIDYLINOSITOL_GPI_ANCHOR_BIOSYNTHESIS	24	-0.38186	-1.27954	0.138211	0.317723	1	3745	tags=54%, list=34%, signal=81%
GOBP_TRICARBOXYLIC_ACID_CYCLE	28	-0.368426	-1.27939	0.113703	0.316861	1	3999	tags=68%, list=36%, signal=106%
GOBP_POSITIVE_REGULATION_OF_DOUBLE_STRAND_BREAK_REPAIR	77	-0.297531	-1.27874	0.0681004	0.316747	1	2608	tags=42%, list=23%, signal=54%
GOBP_PROTEIN_LOCALIZATION_TO_LYSOSOME	49	-0.321413	-1.2772	0.0764618	0.317875	1	1582	tags=20%, list=14%, signal=24%
GOBP_DNA_LIGATION	16	-0.43116	-1.27548	0.165977	0.319435	1	2276	tags=38%, list=20%, signal=47%
GOBP_NUCLEOSIDE_BISPHOSPHATE_METABOLIC_PROCESS	86	-0.28539	-1.27239	0.0469484	0.323106	1	2344	tags=41%, list=21%, signal=51%
HALLMARK_OXIDATIVE_PHOSPHORYLATION	196	-0.262369	-1.27205	0	0.322534	1	4137	tags=41%, list=37%, signal=64%
GOBP_NCRNA_CATABOLIC_PROCESS	47	-0.321447	-1.26739	0.0938776	0.328571	1	1509	tags=28%, list=14%, signal=32%
GOBP_VESICLE_BUDDING_FROM_MEMBRANE	73	-0.28964	-1.26239	0.0634006	0.335321	1	2564	tags=32%, list=23%, signal=41%
GOBP_PROTEIN_LOCALIZATION_TO_ENDOPLASMIC_RETICULUM	61	-0.298026	-1.25998	0.0648536	0.338063	1	3497	tags=36%, list=31%, signal=52%
KEGG_CITRATE_CYCLE_TCA_CYCLE	28	-0.364983	-1.2598	0.129534	0.337213	1	3999	tags=64%, list=36%, signal=100%
GOBP_ENDOSOMAL_TRANSPORT	212	-0.240186	-1.25702	0	0.340482	1	1765	tags=20%, list=16%, signal=23%
GOBP_POSITIVE_REGULATION_OF_DNA_REPAIR	118	-0.269972	-1.25509	0.0480769	0.342431	1	2029	tags=31%, list=18%, signal=38%
GOBP_PROTEIN_TARGETING_TO_VACUOLE	42	-0.324098	-1.25442	0.116279	0.342399	1	2854	tags=40%, list=26%, signal=54%
GOBP_POSITIVE_REGULATION_OF_TELOMERASE_RNA_LOCALIZATION_TO_CAJAL_BODY	15	-0.432643	-1.25412	0.186403	0.341739	1	4333	tags=73%, list=39%, signal=120%
GOBP_RESPONSE_TO_MITOCHONDRIAL_DEPOLARISATION	21	-0.389609	-1.25373	0.156337	0.341215	1	3175	tags=43%, list=28%, signal=60%
GOBP_PHOSPHOLIPID_BIOSYNTHETIC_PROCESS	213	-0.235748	-1.25265	0	0.341794	1	1051	tags=18%, list=9%, signal=19%
WP_CILIARY_LANDSCAPE	198	-0.243633	-1.25137	0	0.342721	1	2331	tags=27%, list=21%, signal=34%
GOBP_DETERMINATION_OF_ADULT_LIFESPAN	25	-0.371613	-1.25059	0.154714	0.342875	1	2069	tags=40%, list=19%, signal=49%
GOBP_FATTY_ACID_CATABOLIC_PROCESS	79	-0.283737	-1.25052	0.0842105	0.341874	1	3283	tags=48%, list=29%, signal=68%
GOBP_BILE_ACID_BIOSYNTHETIC_PROCESS	17	-0.41689	-1.24995	0.17622	0.341669	1	1027	tags=24%, list=9%, signal=26%
GOBP_NEGATIVE_REGULATION_OF_RNA_SPLICING	24	-0.377498	-1.24912	0.160462	0.341875	1	1148	tags=25%, list=10%, signal=28%
GOBP_PROTEIN_PALMITOYLATION	24	-0.374932	-1.24543	0.152466	0.346672	1	1581	tags=33%, list=14%, signal=39%
GOBP_VESICLE_COATING	36	-0.336605	-1.24425	0.117878	0.347443	1	2972	tags=39%, list=27%, signal=53%
GOBP_CHROMOSOME_LOCALIZATION	102	-0.273515	-1.24409	0.0722222	0.346604	1	2965	tags=35%, list=27%, signal=48%
GOBP_POSITIVE_REGULATION_OF_STEM_CELL_POPULATION_MAINTENANCE	40	-0.327168	-1.2432	0.128806	0.34694	1	2474	tags=48%, list=22%, signal=61%
GOBP_MITOCHONDRIAL_RESPIRATORY_CHAIN_COMPLEX_ASSEMBLY	97	-0.273312	-1.2412	0.0361446	0.349092	1	2724	tags=27%, list=24%, signal=35%
GOBP_REGULATION_OF_HISTONE_METHYLATION	17	-0.410725	-1.23667	0.185468	0.355517	1	1702	tags=47%, list=15%, signal=55%
GOBP_REGULATION_OF_GLUCOSE_METABOLIC_PROCESS	68	-0.287656	-1.23655	0.0877193	0.354606	1	2183	tags=35%, list=20%, signal=44%
GOBP_REGULATION_OF_RRNA_PROCESSING	16	-0.42096	-1.23558	0.198399	0.355047	1	442	tags=13%, list=4%, signal=13%
GOBP_PROTEIN_TETRAMERIZATION	55	-0.302422	-1.23456	0.106897	0.355619	1	2050	tags=40%, list=18%, signal=49%
GOBP_MITOCHONDRIAL_DNA_METABOLIC_PROCESS	21	-0.384171	-1.23407	0.179655	0.355246	1	3155	tags=52%, list=28%, signal=73%
GOBP_PROTEIN_DEGLYCOSYLATION	15	-0.423693	-1.23345	0.193133	0.355154	1	1146	tags=20%, list=10%, signal=22%
GOBP_MEIOTIC_SPINDLE_ORGANIZATION	15	-0.425494	-1.23323	0.205935	0.354397	1	3294	tags=53%, list=30%, signal=76%
WP_MITOCHONDRIAL_LONG_CHAIN_FATTY_ACID_BETA_OXIDATION	17	-0.409546	-1.23286	0.196585	0.353927	1	1174	tags=18%, list=11%, signal=20%
GOBP_NEGATIVE_REGULATION_OF_CHROMOSOME_SEGREGATION	47	-0.313994	-1.23164	0.113402	0.354832	1	2546	tags=49%, list=23%, signal=63%
GOBP_TETRAPYRROLE_BIOSYNTHETIC_PROCESS	29	-0.352982	-1.22747	0.15176	0.360586	1	1204	tags=28%, list=11%, signal=31%
GOBP_MRNA_CIS_SPLICING_VIA_SPLICEOSOME	22	-0.375411	-1.22645	0.185121	0.36116	1	2728	tags=36%, list=24%, signal=48%
GOBP_MONOSACCHARIDE_CATABOLIC_PROCESS	39	-0.323395	-1.22633	0.130861	0.360258	1	1803	tags=28%, list=16%, signal=34%
GOBP_MONOCARBOXYLIC_ACID_CATABOLIC_PROCESS	94	-0.270797	-1.22307	0.0520833	0.364542	1	3308	tags=47%, list=30%, signal=66%
GOBP_RIBOSOMAL_SMALL_SUBUNIT_BIOGENESIS	101	-0.260953	-1.22303	0.06	0.363515	1	2224	tags=22%, list=20%, signal=27%
GOBP_NEGATIVE_REGULATION_OF_AUTOPHAGY	78	-0.278947	-1.22237	0.089701	0.363546	1	1765	tags=31%, list=16%, signal=36%
GOBP_TORC1_SIGNALING	95	-0.268454	-1.22232	0.0724638	0.362533	1	1674	tags=24%, list=15%, signal=28%
GOBP_DNA_DAMAGE_RESPONSE_SIGNAL_TRANSDUCTION_RESULTING_IN_TRANSCRIPTION	16	-0.416424	-1.22138	0.201284	0.362971	1	2086	tags=50%, list=19%, signal=61%
KEGG_MTOR_SIGNALING_PATHWAY	47	-0.305416	-1.22091	0.122085	0.362663	1	1762	tags=30%, list=16%, signal=35%
GOBP_PROTEIN_TARGETING_TO_LYSOSOME	28	-0.354005	-1.21976	0.157434	0.363411	1	2722	tags=36%, list=24%, signal=47%
GOBP_REGULATION_OF_LYSOSOMAL_LUMEN_PH	27	-0.350548	-1.21834	0.181102	0.364679	1	531	tags=11%, list=5%, signal=12%
GOBP_NEGATIVE_REGULATION_OF_DNA_REPAIR	34	-0.332154	-1.21754	0.161175	0.364915	1	2610	tags=44%, list=23%, signal=57%
GOBP_GOLGI_ORGANIZATION	125	-0.256848	-1.21511	0.0555556	0.3678	1	3081	tags=34%, list=28%, signal=47%
GOBP_NUCLEAR_TRANSCRIBED_MRNA_CATABOLIC_PROCESS	122	-0.258141	-1.21505	0.0625	0.366819	1	3392	tags=43%, list=30%, signal=62%
GOBP_ANAPHASE_PROMOTING_COMPLEX_DEPENDENT_CATABOLIC_PROCESS	22	-0.372353	-1.21313	0.196684	0.368964	1	3746	tags=50%, list=34%, signal=75%
GOBP_HOMOLOGOUS_RECOMBINATION	41	-0.315144	-1.2117	0.151717	0.370262	1	2452	tags=39%, list=22%, signal=50%
GOBP_POSITIVE_REGULATION_OF_TRANSCRIPTION_ELONGATION_BY_RNA_POLYMERASE_II	47	-0.308338	-1.20525	0.142069	0.38011	1	2923	tags=38%, list=26%, signal=52%
GOBP_POSITIVE_REGULATION_OF_DOUBLE_STRAND_BREAK_REPAIR_VIA_HOMOLOGOUS_RECOMBINATION	35	-0.325894	-1.20309	0.165886	0.382707	1	3812	tags=54%, list=34%, signal=82%
GOBP_REGULATION_OF_DOUBLE_STRAND_BREAK_REPAIR	119	-0.257641	-1.20094	0.0752688	0.385358	1	2610	tags=38%, list=23%, signal=49%
GOBP_TERPENOID_METABOLIC_PROCESS	38	-0.320962	-1.20035	0.166667	0.385261	1	2155	tags=39%, list=19%, signal=49%
GOBP_NUCLEAR_MEMBRANE_ORGANIZATION	40	-0.31466	-1.1996	0.15	0.385448	1	1109	tags=15%, list=10%, signal=17%
KEGG_ONE_CARBON_POOL_BY_FOLATE	16	-0.40678	-1.19836	0.221866	0.386501	1	2130	tags=44%, list=19%, signal=54%
GOBP_SNARE_COMPLEX_ASSEMBLY	19	-0.38966	-1.19619	0.218009	0.389282	1	1423	tags=42%, list=13%, signal=48%
GOBP_TRNA_WOBBLE_BASE_MODIFICATION	19	-0.387513	-1.19549	0.220203	0.389383	1	2417	tags=32%, list=22%, signal=40%
GOBP_TELOMERE_MAINTENANCE	144	-0.256777	-1.19523	0.133333	0.388733	1	2478	tags=33%, list=22%, signal=42%
GOBP_MACROAUTOPHAGY	302	-0.235638	-1.1945	0	0.38891	1	2624	tags=31%, list=24%, signal=40%
GOBP_LIPOPROTEIN_BIOSYNTHETIC_PROCESS	83	-0.27053	-1.19372	0.0948276	0.389141	1	2758	tags=33%, list=25%, signal=43%
GOBP_NUCLEAR_PORE_ORGANIZATION	15	-0.408563	-1.19312	0.232727	0.389061	1	1236	tags=20%, list=11%, signal=22%
GOBP_REGULATION_OF_AUTOPHAGY_OF_MITOCHONDRION_IN_RESPONSE_TO_MITOCHONDRIAL_DEPOLARIZATION	15	-0.413683	-1.19224	0.235397	0.389478	1	2928	tags=40%, list=26%, signal=54%
WP_4_HYDROXYTAMOXIFEN_DEXAMETHASONE_AND_RETINOIC_ACIDS_REGULATION_OF_P27_EXPRESSION	18	-0.390245	-1.18765	0.231569	0.396528	1	1853	tags=33%, list=17%, signal=40%
GOBP_VACUOLE_ORGANIZATION	205	-0.240195	-1.18455	0	0.40094	1	3589	tags=41%, list=32%, signal=60%
WP_PPAR_SIGNALING_PATHWAY	37	-0.315721	-1.17975	0.187381	0.408384	1	1174	tags=22%, list=11%, signal=24%
WP_ETHANOL_EFFECTS_ON_HISTONE_MODIFICATIONS	23	-0.355694	-1.17346	0.238095	0.418759	1	2928	tags=48%, list=26%, signal=65%
GOBP_NADP_METABOLIC_PROCESS	35	-0.319952	-1.17222	0.199805	0.419829	1	2310	tags=31%, list=21%, signal=40%
GOBP_POSITIVE_REGULATION_OF_DNA_TEMPLATED_TRANSCRIPTION_ELONGATION	60	-0.283522	-1.17127	0.150313	0.420428	1	2960	tags=38%, list=27%, signal=52%
GOBP_NUCLEOSIDE_BISPHOSPHATE_BIOSYNTHETIC_PROCESS	49	-0.290961	-1.16944	0.156151	0.422645	1	1014	tags=24%, list=9%, signal=27%
GOBP_TETRAPYRROLE_METABOLIC_PROCESS	47	-0.296903	-1.16895	0.179004	0.422418	1	2372	tags=43%, list=21%, signal=54%
GOBP_ALCOHOL_METABOLIC_PROCESS	229	-0.228317	-1.16829	0	0.422484	1	1516	tags=20%, list=14%, signal=23%
WP_GLYCEROPHOSPHOLIPID_BIOSYNTHETIC_PATHWAY	26	-0.344134	-1.16686	0.21256	0.423967	1	800	tags=19%, list=7%, signal=21%
WP_RETINOBLASTOMA_GENE_IN_CANCER	85	-0.260276	-1.1617	0.131579	0.432542	1	1501	tags=28%, list=13%, signal=32%
GOBP_RNA_DESTABILIZATION	96	-0.257374	-1.16137	0.142857	0.431975	1	3270	tags=44%, list=29%, signal=61%
GOBP_HEXOSE_CATABOLIC_PROCESS	31	-0.325134	-1.16107	0.211047	0.431405	1	1803	tags=29%, list=16%, signal=35%
GOBP_MITOCHONDRIAL_GENOME_MAINTENANCE	28	-0.328022	-1.1589	0.22069	0.434379	1	3155	tags=46%, list=28%, signal=65%
GOBP_NEGATIVE_REGULATION_OF_FATTY_ACID_METABOLIC_PROCESS	21	-0.360786	-1.15822	0.241223	0.434527	1	2127	tags=38%, list=19%, signal=47%
WP_MAPK_CASCADE	30	-0.324521	-1.15661	0.217846	0.436424	1	2820	tags=33%, list=25%, signal=45%
GOBP_POSITIVE_REGULATION_OF_TOR_SIGNALING	63	-0.273388	-1.1565	0.176471	0.43546	1	1674	tags=21%, list=15%, signal=24%
GOBP_PROTEIN_INSERTION_INTO_MEMBRANE	64	-0.273422	-1.1563	0.154897	0.434666	1	4036	tags=50%, list=36%, signal=78%
GOBP_REGULATION_OF_ATP_METABOLIC_PROCESS	18	-0.379743	-1.15573	0.261147	0.434604	1	2060	tags=33%, list=18%, signal=41%
GOBP_MRNA_3_END_PROCESSING	48	-0.28853	-1.15454	0.217573	0.435698	1	3715	tags=46%, list=33%, signal=68%
WP_22Q11_2_COPY_NUMBER_VARIATION_SYNDROME	72	-0.269484	-1.15298	0.174033	0.437554	1	2922	tags=50%, list=26%, signal=67%
WP_TARGET_OF_RAPAMYCIN_SIGNALING	34	-0.315589	-1.15213	0.214747	0.438066	1	1582	tags=35%, list=14%, signal=41%
GOBP_NEGATIVE_REGULATION_OF_MRNA_PROCESSING	21	-0.360178	-1.1506	0.240826	0.439882	1	1148	tags=29%, list=10%, signal=32%
GOBP_NUCLEOTIDE_SUGAR_BIOSYNTHETIC_PROCESS	18	-0.379768	-1.14874	0.253673	0.442346	1	3282	tags=56%, list=29%, signal=79%
GOBP_ATP_BIOSYNTHETIC_PROCESS	89	-0.257078	-1.14815	0.155556	0.442346	1	4127	tags=36%, list=37%, signal=57%
GOBP_G0_TO_G1_TRANSITION	31	-0.323473	-1.14661	0.24	0.444159	1	1364	tags=32%, list=12%, signal=37%
GOBP_CYTOSOLIC_TRANSPORT	164	-0.230619	-1.14567	0.172414	0.444845	1	1896	tags=20%, list=17%, signal=24%
GOBP_POSITIVE_REGULATION_OF_CELL_CYCLE_CHECKPOINT	17	-0.380752	-1.14477	0.264345	0.44545	1	3429	tags=59%, list=31%, signal=85%
GOBP_POSITIVE_REGULATION_OF_TORC1_SIGNALING	51	-0.284424	-1.14419	0.210448	0.445415	1	1674	tags=24%, list=15%, signal=28%
GOBP_REGULATION_OF_CILIUM_ASSEMBLY	81	-0.256639	-1.137	0.176245	0.458394	1	2307	tags=32%, list=21%, signal=40%
GOBP_NUCLEAR_CHROMOSOME_SEGREGATION	255	-0.227075	-1.13563	0	0.459898	1	2775	tags=37%, list=25%, signal=48%
KEGG_PPAR_SIGNALING_PATHWAY	39	-0.299266	-1.13324	0.23043	0.463495	1	1174	tags=21%, list=11%, signal=23%
GOBP_RESPONSE_TO_MISFOLDED_PROTEIN	22	-0.346834	-1.13166	0.268843	0.465525	1	3730	tags=55%, list=33%, signal=82%
GOBP_RIBOSOMAL_LARGE_SUBUNIT_ASSEMBLY	23	-0.342686	-1.12955	0.273109	0.468625	1	1747	tags=22%, list=16%, signal=26%
GOBP_GTP_METABOLIC_PROCESS	18	-0.368491	-1.1277	0.29052	0.471183	1	1609	tags=39%, list=14%, signal=45%
WP_ONE_CARBON_METABOLISM	24	-0.338837	-1.12545	0.260025	0.474596	1	2640	tags=42%, list=24%, signal=54%
GOBP_CENTROSOME_DUPLICATION	68	-0.263732	-1.12491	0.203046	0.474502	1	1985	tags=24%, list=18%, signal=28%
GOBP_REGULATION_OF_TRANSCRIPTION_INVOLVED_IN_G1_S_TRANSITION_OF_MITOTIC_CELL_CYCLE	20	-0.356419	-1.12491	0.26985	0.473289	1	3064	tags=50%, list=28%, signal=69%
GOBP_SPINDLE_ASSEMBLY	116	-0.241289	-1.12474	0.132653	0.472438	1	1798	tags=24%, list=16%, signal=28%
KEGG_SELENOAMINO_ACID_METABOLISM	18	-0.371463	-1.12111	0.287664	0.478672	1	3023	tags=56%, list=27%, signal=76%
GOBP_THIOESTER_METABOLIC_PROCESS	67	-0.260043	-1.12001	0.2	0.479705	1	968	tags=19%, list=9%, signal=21%
GOBP_PEROXISOME_ORGANIZATION	33	-0.311179	-1.11844	0.269772	0.481685	1	2636	tags=30%, list=24%, signal=40%
WP_ANGIOPOIETIN_LIKE_PROTEIN_8_REGULATORY_PATHWAY	107	-0.24173	-1.11702	0.189655	0.483398	1	1853	tags=27%, list=17%, signal=32%
WP_FATTY_ACID_BETA_OXIDATION	30	-0.313971	-1.11518	0.280702	0.485907	1	1100	tags=20%, list=10%, signal=22%
GOBP_ETHER_METABOLIC_PROCESS	22	-0.33912	-1.11429	0.272782	0.486463	1	882	tags=23%, list=8%, signal=25%
GOBP_FORMATION_OF_CYTOPLASMIC_TRANSLATION_INITIATION_COMPLEX	15	-0.384871	-1.11303	0.309269	0.487871	1	4089	tags=47%, list=37%, signal=74%
GOBP_U2_TYPE_PRESPLICEOSOME_ASSEMBLY	24	-0.333273	-1.11298	0.285996	0.486737	1	7437	tags=100%, list=67%, signal=300%
GOBP_HISTONE_MODIFICATION	108	-0.235561	-1.11006	0.188525	0.491619	1	2492	tags=35%, list=22%, signal=45%
GOBP_ENDONUCLEOLYTIC_CLEAVAGE_OF_TRICISTRONIC_RRNA_TRANSCRIPT_SSU_RRNA_5_8S_RRNA_LSU_RRNA	17	-0.3678	-1.10115	0.3125	0.509479	1	3079	tags=47%, list=28%, signal=65%
KEGG_PYRUVATE_METABOLISM	30	-0.307521	-1.10099	0.281804	0.508575	1	2765	tags=33%, list=25%, signal=44%
GOBP_GLUCOSE_METABOLIC_PROCESS	135	-0.232904	-1.1006	0.25	0.508148	1	2186	tags=28%, list=20%, signal=35%
GOBP_DNA_INTEGRITY_CHECKPOINT_SIGNALING	126	-0.235086	-1.10047	0.188235	0.507169	1	1501	tags=21%, list=13%, signal=24%
GOBP_NADH_DEHYDROGENASE_COMPLEX_ASSEMBLY	59	-0.265561	-1.10041	0.25	0.506048	1	2695	tags=27%, list=24%, signal=36%
GOBP_ENDOCYTIC_RECYCLING	69	-0.259455	-1.09742	0.23913	0.511364	1	2936	tags=36%, list=26%, signal=49%
GOBP_RECEPTOR_METABOLIC_PROCESS	61	-0.263545	-1.096	0.278017	0.513173	1	1791	tags=18%, list=16%, signal=21%
GOBP_DNA_BIOSYNTHETIC_PROCESS	164	-0.231164	-1.0932	0.206897	0.518042	1	2446	tags=32%, list=22%, signal=41%
GOBP_HISTONE_MRNA_METABOLIC_PROCESS	23	-0.334275	-1.0921	0.317584	0.519211	1	3396	tags=48%, list=30%, signal=69%
GOBP_CELL_CYCLE_CHECKPOINT_SIGNALING	179	-0.22187	-1.09117	0.227273	0.520002	1	2549	tags=32%, list=23%, signal=41%
GOBP_REGULATION_OF_CENTRIOLE_REPLICATION	21	-0.343005	-1.09007	0.316716	0.521188	1	3765	tags=52%, list=34%, signal=79%
GOBP_MONOSACCHARIDE_METABOLIC_PROCESS	193	-0.214647	-1.08868	0.111111	0.522994	1	2186	tags=26%, list=20%, signal=32%
GOBP_NEGATIVE_REGULATION_OF_DNA_TEMPLATED_TRANSCRIPTION_ELONGATION	22	-0.33333	-1.08751	0.326627	0.524314	1	2581	tags=36%, list=23%, signal=47%
GOBP_GOLGI_TO_PLASMA_MEMBRANE_PROTEIN_TRANSPORT	34	-0.301242	-1.08739	0.296394	0.523308	1	1053	tags=15%, list=9%, signal=16%
GOBP_REGULATION_OF_NUCLEOTIDE_METABOLIC_PROCESS	33	-0.302084	-1.08678	0.291262	0.523402	1	1115	tags=21%, list=10%, signal=24%
GOBP_REGULATION_OF_CELLULAR_RESPONSE_TO_HEAT	15	-0.376626	-1.08677	0.325897	0.522175	1	2492	tags=40%, list=22%, signal=51%
GOBP_ESTABLISHMENT_OF_RNA_LOCALIZATION	140	-0.222983	-1.08675	0.179104	0.520983	1	1921	tags=25%, list=17%, signal=30%
GOBP_PROTEIN_LOCALIZATION_TO_VACUOLE	73	-0.249619	-1.08635	0.234957	0.52061	1	2854	tags=30%, list=26%, signal=40%
BIOCARTA_G2_PATHWAY	23	-0.333516	-1.08387	0.323601	0.524795	1	1197	tags=26%, list=11%, signal=29%
GOBP_TRANSCRIPTION_BY_RNA_POLYMERASE_III	58	-0.260295	-1.08372	0.279783	0.523861	1	3802	tags=48%, list=34%, signal=73%
GOBP_NUCLEAR_MEMBRANE_REASSEMBLY	23	-0.326184	-1.08307	0.310667	0.524049	1	4837	tags=61%, list=43%, signal=107%
WP_7_OXO_C_AND_7_BETA_HC_PATHWAYS	16	-0.367364	-1.07919	0.339648	0.531283	1	1159	tags=31%, list=10%, signal=35%
GOBP_MIRNA_PROCESSING	41	-0.282101	-1.07736	0.32816	0.534011	1	1509	tags=29%, list=14%, signal=34%
GOBP_THIOESTER_BIOSYNTHETIC_PROCESS	38	-0.286121	-1.07383	0.312687	0.540571	1	968	tags=24%, list=9%, signal=26%
KEGG_INOSITOL_PHOSPHATE_METABOLISM	46	-0.274049	-1.07349	0.30697	0.540054	1	833	tags=17%, list=7%, signal=19%
GOBP_POSITIVE_REGULATION_OF_PROTEIN_AUTOPHOSPHORYLATION	21	-0.330981	-1.06727	0.357022	0.552712	1	1026	tags=24%, list=9%, signal=26%
WP_PI3K_AKT_MTOR_SIGNALING_PATHWAY_AND_THERAPEUTIC_OPPORTUNITIES_IN_PROSTATE_CANCER	31	-0.295432	-1.06633	0.341523	0.553571	1	1698	tags=26%, list=15%, signal=30%
GOBP_FATTY_ACID_BETA_OXIDATION	61	-0.252866	-1.06597	0.312381	0.553104	1	2287	tags=34%, list=21%, signal=43%
GOBP_MITOTIC_SPINDLE_ASSEMBLY	66	-0.251728	-1.06583	0.333333	0.552127	1	1798	tags=27%, list=16%, signal=32%
GOBP_PIGMENT_BIOSYNTHETIC_PROCESS	39	-0.279323	-1.06093	0.345627	0.562021	1	1204	tags=23%, list=11%, signal=26%
GOBP_MODULATION_BY_HOST_OF_SYMBIONT_PROCESS	72	-0.247084	-1.06031	0.320548	0.562195	1	1585	tags=24%, list=14%, signal=27%
GOBP_STEROID_HORMONE_MEDIATED_SIGNALING_PATHWAY	99	-0.231988	-1.05887	0.315476	0.564244	1	1552	tags=25%, list=14%, signal=29%
GOBP_PIGMENT_GRANULE_LOCALIZATION	19	-0.339903	-1.05824	0.362963	0.564433	1	2099	tags=32%, list=19%, signal=39%
GOBP_REGULATION_OF_PROTEIN_AUTOPHOSPHORYLATION	33	-0.290242	-1.05752	0.348656	0.564777	1	1144	tags=24%, list=10%, signal=27%
GOBP_DNA_MODIFICATION	77	-0.239375	-1.05668	0.348754	0.565419	1	2072	tags=30%, list=19%, signal=36%
GOBP_REGULATION_OF_VIRAL_TRANSCRIPTION	17	-0.350687	-1.05663	0.352085	0.564236	1	1765	tags=35%, list=16%, signal=42%
HALLMARK_MTORC1_SIGNALING	194	-0.21509	-1.05557	0.166667	0.565323	1	968	tags=14%, list=9%, signal=15%
GOBP_ESTABLISHMENT_OF_PROTEIN_LOCALIZATION_TO_MITOCHONDRIAL_MEMBRANE	35	-0.285937	-1.05554	0.343482	0.564113	1	3494	tags=49%, list=31%, signal=71%
GOBP_RNA_LOCALIZATION	175	-0.213956	-1.05502	0.304348	0.564076	1	4035	tags=52%, list=36%, signal=80%
WP_INITIATION_OF_TRANSCRIPTION_AND_TRANSLATION_ELONGATION_AT_THE_HIV_1_LTR	30	-0.301302	-1.05496	0.356872	0.562923	1	2492	tags=37%, list=22%, signal=47%
HALLMARK_DNA_REPAIR	143	-0.210573	-1.05267	0.367347	0.566979	1	2656	tags=29%, list=24%, signal=37%
GOBP_HORMONE_MEDIATED_SIGNALING_PATHWAY	119	-0.223617	-1.05221	0.284211	0.566733	1	1552	tags=24%, list=14%, signal=27%
GOBP_MITOTIC_DNA_REPLICATION	16	-0.354622	-1.05164	0.381105	0.566761	1	1302	tags=19%, list=12%, signal=21%
GOBP_REGULATION_OF_TRANSLATION_IN_RESPONSE_TO_STRESS	19	-0.33569	-1.04995	0.376495	0.569399	1	2935	tags=47%, list=26%, signal=64%
GOBP_NEGATIVE_REGULATION_OF_NUCLEAR_DIVISION	55	-0.257212	-1.04949	0.342806	0.56921	1	2546	tags=45%, list=23%, signal=59%
GOBP_REGULATION_OF_ANDROGEN_RECEPTOR_SIGNALING_PATHWAY	23	-0.318814	-1.04814	0.369524	0.571021	1	1552	tags=35%, list=14%, signal=40%
WP_4P16_3_COPY_NUMBER_VARIATION	25	-0.314114	-1.04672	0.383266	0.573079	1	2339	tags=40%, list=21%, signal=51%
GOBP_MITOPHAGY	35	-0.282144	-1.04485	0.36847	0.57616	1	2459	tags=37%, list=22%, signal=48%
WP_NANOPARTICLE_TRIGGERED_AUTOPHAGIC_CELL_DEATH	22	-0.322312	-1.0423	0.374291	0.580817	1	1665	tags=32%, list=15%, signal=37%
GOBP_RIBOSE_PHOSPHATE_BIOSYNTHETIC_PROCESS	189	-0.207078	-1.04221	0.384615	0.579727	1	2215	tags=24%, list=20%, signal=29%
GOBP_POSTSYNAPSE_ASSEMBLY	15	-0.358184	-1.04193	0.392713	0.579111	1	2182	tags=33%, list=20%, signal=41%
WP_OXYSTEROLS_DERIVED_FROM_CHOLESTEROL	21	-0.325468	-1.04189	0.387296	0.577921	1	1159	tags=33%, list=10%, signal=37%
GOBP_POSITIVE_REGULATION_OF_VACUOLE_ORGANIZATION	22	-0.32094	-1.041	0.37941	0.578746	1	2297	tags=36%, list=21%, signal=46%
GOBP_NUCLEAR_EXPORT	153	-0.211334	-1.03922	0.28	0.581582	1	1904	tags=23%, list=17%, signal=27%
GOBP_TOR_SIGNALING	147	-0.21869	-1.03746	0.346154	0.58439	1	2309	tags=29%, list=21%, signal=36%
GOBP_HISTONE_MRNA_CATABOLIC_PROCESS	15	-0.359207	-1.03745	0.387167	0.583135	1	3387	tags=53%, list=30%, signal=77%
GOBP_REGULATION_OF_CARBOHYDRATE_BIOSYNTHETIC_PROCESS	69	-0.242622	-1.03649	0.377261	0.584104	1	2073	tags=32%, list=19%, signal=39%
GOBP_PROTEIN_DEACETYLATION	50	-0.259328	-1.03596	0.377207	0.584074	1	2343	tags=34%, list=21%, signal=43%
GOBP_RECEPTOR_RECYCLING	37	-0.276353	-1.03546	0.377166	0.583923	1	1420	tags=16%, list=13%, signal=19%
WP_JOUBERT_SYNDROME	67	-0.245052	-1.03502	0.391192	0.583662	1	2041	tags=30%, list=18%, signal=36%
KEGG_LYSINE_DEGRADATION	39	-0.275706	-1.0338	0.386823	0.585246	1	1174	tags=21%, list=11%, signal=23%
GOBP_MITOCHONDRIAL_FUSION	31	-0.290016	-1.03369	0.366475	0.584238	1	4467	tags=61%, list=40%, signal=102%
WP_N_GLYCAN_BIOSYNTHESIS	50	-0.257756	-1.03171	0.383901	0.587633	1	2454	tags=24%, list=22%, signal=31%
GOBP_REGULATION_OF_REACTIVE_OXYGEN_SPECIES_BIOSYNTHETIC_PROCESS	26	-0.301115	-1.02805	0.38998	0.594878	1	698	tags=19%, list=6%, signal=20%
GOBP_PROTEIN_LOCALIZATION_TO_MITOCHONDRION	117	-0.217693	-1.02759	0.372549	0.594649	1	2199	tags=24%, list=20%, signal=30%
GOBP_ESTABLISHMENT_OF_PROTEIN_LOCALIZATION_TO_VACUOLE	52	-0.254559	-1.02748	0.36246	0.593618	1	2854	tags=35%, list=26%, signal=46%
GOBP_RECEPTOR_CATABOLIC_PROCESS	25	-0.306347	-1.0226	0.40387	0.603717	1	1791	tags=24%, list=16%, signal=29%
GOBP_DNA_TEMPLATED_DNA_REPLICATION_MAINTENANCE_OF_FIDELITY	53	-0.250697	-1.01592	0.411315	0.618313	1	2452	tags=36%, list=22%, signal=46%
HALLMARK_MYC_TARGETS_V2	58	-0.246125	-1.01469	0.432892	0.619929	1	2924	tags=41%, list=26%, signal=56%
GOBP_SELECTIVE_AUTOPHAGY	89	-0.223468	-1.0143	0.412281	0.619559	1	1858	tags=26%, list=17%, signal=31%
GOBP_REGULATION_OF_NUCLEOTIDE_BIOSYNTHETIC_PROCESS	18	-0.334489	-1.01408	0.422976	0.618778	1	2060	tags=39%, list=18%, signal=48%
BIOCARTA_EIF_PATHWAY	16	-0.342438	-1.01314	0.422862	0.619709	1	1125	tags=19%, list=10%, signal=21%
GOBP_INOSITOL_PHOSPHATE_METABOLIC_PROCESS	28	-0.293287	-1.01277	0.41629	0.619315	1	1339	tags=21%, list=12%, signal=24%
GOBP_VIRAL_RNA_GENOME_REPLICATION	22	-0.309439	-1.0087	0.421488	0.627833	1	2292	tags=36%, list=21%, signal=46%
GOBP_REGULATION_OF_CYTOKINESIS	69	-0.23357	-1.00691	0.418848	0.630824	1	3748	tags=48%, list=34%, signal=72%
GOBP_MITOTIC_G2_DNA_DAMAGE_CHECKPOINT_SIGNALING	36	-0.269201	-1.00517	0.436	0.633682	1	928	tags=17%, list=8%, signal=18%
GOBP_ANTIFUNGAL_INNATE_IMMUNE_RESPONSE	15	-0.343929	-1.00407	0.436127	0.63497	1	2528	tags=47%, list=23%, signal=60%
WP_METABOLIC_REPROGRAMMING_IN_PANCREATIC_CANCER	38	-0.265844	-1.00407	0.445642	0.633647	1	2330	tags=32%, list=21%, signal=40%
GOBP_NEGATIVE_REGULATION_OF_INTRACELLULAR_STEROID_HORMONE_RECEPTOR_SIGNALING_PATHWAY	28	-0.289543	-1.00367	0.428777	0.633271	1	1552	tags=32%, list=14%, signal=37%
GOBP_MITOTIC_INTRA_S_DNA_DAMAGE_CHECKPOINT_SIGNALING	15	-0.34809	-1.00331	0.443142	0.632832	1	3289	tags=53%, list=30%, signal=76%
GOBP_CARBOHYDRATE_BIOSYNTHETIC_PROCESS	140	-0.210277	-1.00286	0.525424	0.632606	1	2186	tags=28%, list=20%, signal=34%
WP_NAD_BIOSYNTHETIC_PATHWAYS	18	-0.328192	-0.998085	0.433283	0.642764	1	2002	tags=28%, list=18%, signal=34%
GOBP_REGULATION_OF_TELOMERASE_ACTIVITY	43	-0.258268	-0.998058	0.453892	0.641498	1	1836	tags=23%, list=16%, signal=28%
GOBP_NEURONAL_STEM_CELL_POPULATION_MAINTENANCE	16	-0.338849	-0.997973	0.446352	0.64038	1	286	tags=25%, list=3%, signal=26%
GOBP_PEPTIDYL_LYSINE_MODIFICATION	185	-0.195239	-0.996253	0.4	0.64321	1	2492	tags=30%, list=22%, signal=38%
GOBP_MITOCHONDRIAL_TRANSCRIPTION	18	-0.326313	-0.996217	0.435923	0.641978	1	1168	tags=22%, list=10%, signal=25%
GOBP_RNA_POLYMERASE_II_PREINITIATION_COMPLEX_ASSEMBLY	52	-0.244607	-0.995945	0.4384	0.641327	1	2531	tags=33%, list=23%, signal=42%
GOBP_ENDOSOME_ORGANIZATION	84	-0.220146	-0.995751	0.476562	0.640492	1	1914	tags=19%, list=17%, signal=23%
GOBP_RESPONSE_TO_AMINO_ACID_STARVATION	52	-0.243288	-0.992761	0.44479	0.646379	1	1144	tags=19%, list=10%, signal=21%
HALLMARK_MYC_TARGETS_V1	199	-0.191367	-0.990642	0.5	0.650132	1	4765	tags=53%, list=43%, signal=91%
GOBP_PORPHYRIN_CONTAINING_COMPOUND_METABOLIC_PROCESS	40	-0.260576	-0.990251	0.478982	0.649718	1	2372	tags=40%, list=21%, signal=51%
GOBP_PEPTIDYL_L_CYSTEINE_S_PALMITOYLATION	17	-0.330015	-0.989551	0.455408	0.650096	1	1581	tags=35%, list=14%, signal=41%
WP_MITOCHONDRIAL_FATTY_ACID_OXIDATION_DISORDERS	19	-0.321889	-0.988721	0.46943	0.650779	1	216	tags=11%, list=2%, signal=11%
WP_GLYCOSAMINOGLYCAN_DEGRADATION	15	-0.342931	-0.987604	0.451193	0.652191	1	653	tags=13%, list=6%, signal=14%
BIOCARTA_PTDINS_PATHWAY	22	-0.304238	-0.986236	0.475283	0.654215	1	1698	tags=27%, list=15%, signal=32%
GOBP_GPI_ANCHOR_METABOLIC_PROCESS	30	-0.280481	-0.985128	0.476708	0.655566	1	3745	tags=50%, list=34%, signal=75%
GOBP_POSITIVE_REGULATION_OF_DNA_METABOLIC_PROCESS	255	-0.200482	-0.98477	0.333333	0.65511	1	2474	tags=31%, list=22%, signal=39%
GOBP_PROTEIN_TARGETING	276	-0.188722	-0.982351	0.6	0.659572	1	1449	tags=17%, list=13%, signal=19%
GOBP_INOSITOL_PHOSPHATE_BIOSYNTHETIC_PROCESS	17	-0.327273	-0.981039	0.474247	0.661384	1	1339	tags=29%, list=12%, signal=33%
GOBP_VESICLE_TARGETING_ROUGH_ER_TO_CIS_GOLGI	24	-0.297264	-0.980136	0.468018	0.662237	1	2972	tags=33%, list=27%, signal=45%
KEGG_PHOSPHATIDYLINOSITOL_SIGNALING_SYSTEM	64	-0.230881	-0.978055	0.498851	0.665891	1	833	tags=17%, list=7%, signal=18%
GOBP_MEMBRANE_FISSION	37	-0.26228	-0.977671	0.505397	0.66547	1	3599	tags=38%, list=32%, signal=56%
GOBP_VESICLE_CARGO_LOADING	25	-0.28888	-0.976586	0.482283	0.666771	1	3455	tags=44%, list=31%, signal=64%
BIOCARTA_CXCR4_PATHWAY	18	-0.3175	-0.973247	0.482514	0.673488	1	128	tags=11%, list=1%, signal=11%
BIOCARTA_RAS_PATHWAY	22	-0.298329	-0.972426	0.493813	0.674145	1	3142	tags=32%, list=28%, signal=44%
GOBP_TRANSCRIPTION_PREINITIATION_COMPLEX_ASSEMBLY	64	-0.229949	-0.970606	0.524706	0.677107	1	3021	tags=39%, list=27%, signal=53%
GOBP_UBIQUITIN_DEPENDENT_PROTEIN_CATABOLIC_PROCESS_VIA_THE_MULTIVESICULAR_BODY_SORTING_PATHWAY	30	-0.275235	-0.970263	0.486853	0.676605	1	2283	tags=27%, list=20%, signal=33%
GOBP_REACTIVE_OXYGEN_SPECIES_BIOSYNTHETIC_PROCESS	32	-0.271955	-0.970125	0.509186	0.675613	1	2053	tags=31%, list=18%, signal=38%
GOBP_REGULATION_OF_ORGANELLE_ASSEMBLY	205	-0.1949	-0.968792	0.545455	0.677469	1	1867	tags=22%, list=17%, signal=26%
GOBP_PROTEIN_LOCALIZATION_TO_CHROMOSOME_TELOMERIC_REGION	29	-0.275026	-0.968556	0.5	0.67672	1	3812	tags=55%, list=34%, signal=84%
GOBP_MIDBODY_ABSCISSION	15	-0.335422	-0.966612	0.486546	0.680074	1	1914	tags=27%, list=17%, signal=32%
GOBP_MITOTIC_SPINDLE_ORGANIZATION	118	-0.203663	-0.962364	0.567308	0.689065	1	2965	tags=35%, list=27%, signal=47%
GOBP_TRANSCRIPTION_BY_RNA_POLYMERASE_I	64	-0.227937	-0.96203	0.547786	0.688531	1	2492	tags=28%, list=22%, signal=36%
GOBP_REGULATION_OF_MRNA_PROCESSING	101	-0.20718	-0.961855	0.561644	0.687625	1	2465	tags=33%, list=22%, signal=42%
WP_ATM_SIGNALING_PATHWAY	38	-0.254987	-0.959984	0.534884	0.69077	1	1219	tags=21%, list=11%, signal=24%
GOBP_ESTABLISHMENT_OF_EPITHELIAL_CELL_POLARITY	25	-0.284546	-0.95987	0.512753	0.689711	1	923	tags=20%, list=8%, signal=22%
KEGG_SPLICEOSOME	123	-0.204301	-0.959845	0.613333	0.688438	1	3316	tags=37%, list=30%, signal=52%
GOBP_PHOTOPERIODISM	21	-0.301696	-0.959076	0.509423	0.688912	1	1706	tags=29%, list=15%, signal=34%
GOBP_GLUCOSE_CATABOLIC_PROCESS	20	-0.305202	-0.958659	0.497507	0.688584	1	1698	tags=30%, list=15%, signal=35%
GOBP_SPINDLE_ORGANIZATION	176	-0.198653	-0.958502	0.7	0.687657	1	2972	tags=36%, list=27%, signal=48%
WP_ONE_CARBON_METABOLISM_AND_RELATED_PATHWAYS	31	-0.266411	-0.958008	0.531029	0.687513	1	2389	tags=32%, list=21%, signal=41%
GOBP_MITOCHONDRIAL_CALCIUM_ION_TRANSMEMBRANE_TRANSPORT	16	-0.324887	-0.954798	0.513133	0.693768	1	2126	tags=25%, list=19%, signal=31%
GOBP_MITOTIC_DNA_INTEGRITY_CHECKPOINT_SIGNALING	79	-0.218111	-0.954507	0.589226	0.693144	1	1244	tags=18%, list=11%, signal=20%
GOBP_CELLULAR_RESPONSE_TO_INSULIN_STIMULUS	152	-0.201438	-0.953602	0.648148	0.693965	1	1250	tags=18%, list=11%, signal=20%
WP_BDNF_TRKB_SIGNALING	27	-0.274367	-0.952818	0.521026	0.694496	1	1582	tags=33%, list=14%, signal=39%
GOBP_MITOTIC_CELL_CYCLE_CHECKPOINT_SIGNALING	132	-0.198045	-0.952492	0.61039	0.693947	1	1751	tags=23%, list=16%, signal=28%
WP_COHESIN_COMPLEX_CORNELIA_DE_LANGE_SYNDROME	32	-0.265579	-0.950898	0.540859	0.696431	1	3389	tags=50%, list=30%, signal=72%
GOBP_REGULATION_OF_CYTOPLASMIC_TRANSLATION	28	-0.27199	-0.949853	0.530015	0.697534	1	2173	tags=29%, list=20%, signal=35%
GOBP_LIPID_DROPLET_ORGANIZATION	26	-0.279119	-0.949401	0.536865	0.697295	1	3291	tags=42%, list=30%, signal=60%
GOBP_TRANSCRIPTION_INITIATION_AT_RNA_POLYMERASE_II_PROMOTER	89	-0.208576	-0.946831	0.624413	0.702026	1	2923	tags=33%, list=26%, signal=44%
GOBP_NEGATIVE_REGULATION_OF_DNA_BIOSYNTHETIC_PROCESS	29	-0.269933	-0.945994	0.531008	0.702662	1	3321	tags=52%, list=30%, signal=73%
GOBP_NEGATIVE_REGULATION_OF_FATTY_ACID_BIOSYNTHETIC_PROCESS	15	-0.326124	-0.941327	0.530694	0.712371	1	4218	tags=60%, list=38%, signal=96%
GOBP_NUCLEAR_TRANSCRIBED_MRNA_CATABOLIC_PROCESS_NONSENSE_MEDIATED_DECAY	42	-0.243596	-0.94049	0.556763	0.713031	1	2877	tags=33%, list=26%, signal=45%
GOBP_CHROMOSOME_ORGANIZATION_INVOLVED_IN_MEIOTIC_CELL_CYCLE	32	-0.258001	-0.937244	0.563032	0.719372	1	1091	tags=22%, list=10%, signal=24%
BIOCARTA_TNFR1_PATHWAY	29	-0.268984	-0.936943	0.573117	0.718736	1	1197	tags=24%, list=11%, signal=27%
KEGG_RNA_POLYMERASE	27	-0.273294	-0.932779	0.557734	0.727283	1	4204	tags=59%, list=38%, signal=95%
GOBP_CELL_VOLUME_HOMEOSTASIS	20	-0.292994	-0.930669	0.546342	0.730919	1	271	tags=10%, list=2%, signal=10%
GOBP_SNRNA_TRANSCRIPTION	17	-0.307755	-0.928346	0.545455	0.734983	1	1712	tags=24%, list=15%, signal=28%
WP_TRANSLATION_INHIBITORS_IN_CHRONICALLY_ACTIVATED_PDGFRA_CELLS	45	-0.240609	-0.927892	0.605691	0.73469	1	1681	tags=20%, list=15%, signal=23%
WP_G13_SIGNALING_PATHWAY	32	-0.254115	-0.927142	0.598827	0.735083	1	1327	tags=16%, list=12%, signal=18%
WP_DISORDERS_OF_FOLATE_METABOLISM_AND_TRANSPORT	17	-0.307407	-0.92277	0.551859	0.743978	1	2130	tags=41%, list=19%, signal=51%
GOBP_NUCLEOBASE_CONTAINING_COMPOUND_TRANSPORT	186	-0.186926	-0.922273	0.8125	0.743757	1	1938	tags=24%, list=17%, signal=28%
WP_MITOCHONDRIAL_COMPLEX_III_ASSEMBLY	15	-0.319233	-0.920686	0.572154	0.746104	1	3726	tags=40%, list=33%, signal=60%
GOBP_MRNA_TRANSPORT	111	-0.197516	-0.920236	0.726496	0.74577	1	1476	tags=21%, list=13%, signal=24%
KEGG_PENTOSE_PHOSPHATE_PATHWAY	20	-0.293137	-0.919984	0.567614	0.744984	1	2138	tags=25%, list=19%, signal=31%
BIOCARTA_MCM_PATHWAY	18	-0.302361	-0.918884	0.563553	0.746146	1	1735	tags=22%, list=16%, signal=26%
WP_THYROID_STIMULATING_HORMONE_TSH_SIGNALING_PATHWAY	50	-0.229836	-0.91875	0.640876	0.745104	1	796	tags=12%, list=7%, signal=13%
BIOCARTA_PROTEASOME_PATHWAY	19	-0.294735	-0.91688	0.571353	0.748023	1	4899	tags=58%, list=44%, signal=103%
WP_EUKARYOTIC_TRANSCRIPTION_INITIATION	40	-0.239738	-0.914127	0.632537	0.753027	1	2726	tags=33%, list=24%, signal=43%
WP_LIPID_METABOLISM_PATHWAY	25	-0.271409	-0.912579	0.597553	0.755193	1	1582	tags=24%, list=14%, signal=28%
GOBP_REGULATION_OF_AUTOPHAGY_OF_MITOCHONDRION	38	-0.242255	-0.910541	0.635979	0.758495	1	1858	tags=29%, list=17%, signal=35%
KEGG_N_GLYCAN_BIOSYNTHESIS	42	-0.238822	-0.909723	0.629501	0.759015	1	2454	tags=21%, list=22%, signal=27%
GOBP_MICROTUBULE_CYTOSKELETON_ORGANIZATION_INVOLVED_IN_MITOSIS	146	-0.185244	-0.90926	0.74	0.758705	1	2856	tags=34%, list=26%, signal=45%
GOBP_MACROMOLECULE_DEACYLATION	61	-0.214926	-0.906016	0.671642	0.764683	1	2343	tags=30%, list=21%, signal=37%
WP_GLYCOSYLATION_AND_RELATED_CONGENITAL_DEFECTS	25	-0.265647	-0.904939	0.621657	0.765761	1	2454	tags=24%, list=22%, signal=31%
GOBP_REGULATION_OF_VESICLE_SIZE	18	-0.296749	-0.90409	0.581709	0.766322	1	418	tags=11%, list=4%, signal=12%
GOBP_REGULATION_OF_TRANSCRIPTION_BY_RNA_POLYMERASE_I	42	-0.234106	-0.904041	0.651442	0.765051	1	2224	tags=24%, list=20%, signal=30%
GOBP_CELL_CYCLE_G2_M_PHASE_TRANSITION	132	-0.191194	-0.903597	0.859375	0.764677	1	3655	tags=46%, list=33%, signal=68%
GOBP_VESICLE_DOCKING_INVOLVED_IN_EXOCYTOSIS	32	-0.249644	-0.902715	0.632164	0.765336	1	1561	tags=25%, list=14%, signal=29%
GOBP_PROTEIN_METHYLATION	67	-0.210797	-0.900738	0.713924	0.768452	1	1491	tags=21%, list=13%, signal=24%
GOBP_REGULATION_OF_CELL_CYCLE_G2_M_PHASE_TRANSITION	99	-0.199844	-0.900129	0.784431	0.768454	1	3655	tags=45%, list=33%, signal=67%
GOBP_MICROTUBULE_ORGANIZING_CENTER_ORGANIZATION	132	-0.189194	-0.898169	0.8125	0.771497	1	1400	tags=16%, list=13%, signal=18%
GOBP_ENDOPLASMIC_RETICULUM_TUBULAR_NETWORK_ORGANIZATION	18	-0.295679	-0.897459	0.594138	0.77171	1	665	tags=11%, list=6%, signal=12%
GOBP_RETINOIC_ACID_RECEPTOR_SIGNALING_PATHWAY	19	-0.288318	-0.896455	0.597844	0.772564	1	1062	tags=21%, list=10%, signal=23%
GOBP_RESPONSE_TO_ARSENIC_CONTAINING_SUBSTANCE	25	-0.263449	-0.895767	0.638963	0.772732	1	2365	tags=40%, list=21%, signal=51%
GOBP_NEGATIVE_REGULATION_OF_STEM_CELL_POPULATION_MAINTENANCE	18	-0.295032	-0.895673	0.594758	0.771585	1	2466	tags=39%, list=22%, signal=50%
KEGG_HOMOLOGOUS_RECOMBINATION	26	-0.26511	-0.895656	0.629779	0.770264	1	3250	tags=42%, list=29%, signal=60%
GOBP_NON_MOTILE_CILIUM_ASSEMBLY	56	-0.218005	-0.894813	0.694073	0.770771	1	1713	tags=21%, list=15%, signal=25%
GOBP_NUCLEOSIDE_TRIPHOSPHATE_BIOSYNTHETIC_PROCESS	109	-0.189316	-0.893507	0.79646	0.772251	1	2739	tags=25%, list=25%, signal=33%
GOBP_MRNA_POLYADENYLATION	23	-0.271076	-0.892727	0.630561	0.772646	1	3396	tags=39%, list=30%, signal=56%
KEGG_PROTEASOME	41	-0.23477	-0.889311	0.703037	0.778823	1	4029	tags=49%, list=36%, signal=76%
GOBP_LYMPHOID_PROGENITOR_CELL_DIFFERENTIATION	18	-0.288146	-0.885419	0.629686	0.786026	1	405	tags=17%, list=4%, signal=17%
GOBP_ANDROGEN_RECEPTOR_SIGNALING_PATHWAY	38	-0.233976	-0.881807	0.681542	0.792511	1	1552	tags=26%, list=14%, signal=30%
GOBP_DICARBOXYLIC_ACID_METABOLIC_PROCESS	64	-0.20778	-0.880272	0.797235	0.794428	1	2832	tags=39%, list=25%, signal=52%
GOBP_POSITIVE_REGULATION_OF_TELOMERASE_ACTIVITY	29	-0.249388	-0.875797	0.680597	0.802667	1	737	tags=14%, list=7%, signal=15%
GOBP_CYTOPLASMIC_TRANSLATION	143	-0.178123	-0.870366	0.854545	0.812885	1	9183	tags=100%, list=82%, signal=562%
GOBP_MITOTIC_CYTOKINETIC_PROCESS	24	-0.261453	-0.86948	0.673624	0.813383	1	3342	tags=38%, list=30%, signal=53%
GOBP_NEGATIVE_REGULATION_OF_TRANSLATIONAL_INITIATION	19	-0.278555	-0.868611	0.64684	0.813784	1	2166	tags=32%, list=19%, signal=39%
GOBP_REGULATION_OF_TRANSCRIPTION_BY_RNA_POLYMERASE_III	27	-0.2526	-0.86721	0.674791	0.81538	1	4006	tags=56%, list=36%, signal=87%
WP_METABOLIC_EPILEPTIC_DISORDERS	66	-0.206394	-0.864443	0.788863	0.81978	1	939	tags=12%, list=8%, signal=13%
GOBP_RESPONSE_TO_STEROL	22	-0.267523	-0.863413	0.669538	0.820539	1	1027	tags=18%, list=9%, signal=20%
GOBP_REGULATION_OF_DNA_BIOSYNTHETIC_PROCESS	101	-0.19111	-0.863148	0.855346	0.819667	1	2446	tags=29%, list=22%, signal=36%
GOBP_MITOTIC_G2_M_TRANSITION_CHECKPOINT	51	-0.212845	-0.859306	0.772798	0.826263	1	928	tags=14%, list=8%, signal=15%
GOBP_POSITIVE_REGULATION_OF_TRANSLATION	120	-0.185408	-0.8568	0.872727	0.83004	1	1471	tags=19%, list=13%, signal=22%
GOBP_ANOIKIS	25	-0.254589	-0.854464	0.702114	0.833356	1	1893	tags=32%, list=17%, signal=38%
GOBP_MULTICELLULAR_ORGANISMAL_LEVEL_IRON_ION_HOMEOSTASIS	17	-0.283977	-0.852124	0.658095	0.836649	1	4212	tags=65%, list=38%, signal=104%
GOBP_POSITIVE_REGULATION_OF_ORGANELLE_ASSEMBLY	75	-0.193699	-0.850925	0.840764	0.837678	1	1820	tags=21%, list=16%, signal=25%
GOBP_SULFUR_COMPOUND_CATABOLIC_PROCESS	29	-0.243071	-0.849206	0.739403	0.839697	1	3313	tags=41%, list=30%, signal=59%
GOBP_PROTON_MOTIVE_FORCE_DRIVEN_ATP_SYNTHESIS	70	-0.197675	-0.848493	0.799419	0.839709	1	4428	tags=36%, list=40%, signal=59%
GOBP_NEGATIVE_REGULATION_OF_DOUBLE_STRAND_BREAK_REPAIR_VIA_HOMOLOGOUS_RECOMBINATION	20	-0.267996	-0.845339	0.704136	0.844581	1	3223	tags=55%, list=29%, signal=77%
WP_METABOLIC_REPROGRAMMING_IN_COLON_CANCER	41	-0.219113	-0.844684	0.768279	0.844472	1	2383	tags=24%, list=21%, signal=31%
GOBP_NEGATIVE_REGULATION_OF_CELL_CYCLE_G2_M_PHASE_TRANSITION	63	-0.199383	-0.843028	0.824894	0.846299	1	2319	tags=25%, list=21%, signal=32%
GOBP_MULTIVESICULAR_BODY_SORTING_PATHWAY	39	-0.221084	-0.841217	0.769737	0.848459	1	1414	tags=15%, list=13%, signal=18%
GOBP_PHOSPHATIDYLCHOLINE_BIOSYNTHETIC_PROCESS	21	-0.263563	-0.840092	0.706974	0.849224	1	249	tags=10%, list=2%, signal=10%
GOBP_PROTEIN_HYDROXYLATION	18	-0.272781	-0.836558	0.707476	0.85464	1	1952	tags=33%, list=18%, signal=40%
GOBP_REGULATION_OF_CELL_CYCLE_CHECKPOINT	44	-0.214247	-0.835985	0.787234	0.854317	1	1751	tags=30%, list=16%, signal=35%
GOBP_MITOTIC_CYTOKINESIS	79	-0.191785	-0.835442	0.859589	0.853907	1	3604	tags=44%, list=32%, signal=65%
GOBP_TRANSLATIONAL_INITIATION	110	-0.179468	-0.834892	0.898305	0.853523	1	2935	tags=35%, list=26%, signal=46%
GOBP_RNA_CATABOLIC_PROCESS	264	-0.164318	-0.834092	1	0.853623	1	2746	tags=31%, list=25%, signal=40%
WP_FATTY_ACIDS_AND_LIPOPROTEINS_TRANSPORT_IN_HEPATOCYTES	24	-0.251848	-0.831814	0.743492	0.856522	1	625	tags=13%, list=6%, signal=13%
GOBP_QUINONE_METABOLIC_PROCESS	31	-0.2339	-0.830371	0.767611	0.857821	1	2842	tags=39%, list=26%, signal=52%
GOBP_TUBULIN_DEACETYLATION	21	-0.254928	-0.824134	0.736119	0.868016	1	1702	tags=33%, list=15%, signal=39%
GOBP_VESICLE_LOCALIZATION	175	-0.166976	-0.822508	0.941176	0.869584	1	2239	tags=23%, list=20%, signal=29%
GOBP_REGULATION_OF_SMOOTHENED_SIGNALING_PATHWAY	55	-0.203882	-0.822329	0.85413	0.868464	1	3008	tags=38%, list=27%, signal=52%
GOBP_3_UTR_MEDIATED_MRNA_DESTABILIZATION	16	-0.276097	-0.82207	0.727398	0.867504	1	1322	tags=31%, list=12%, signal=35%
GOBP_ESTABLISHMENT_OF_PROTEIN_LOCALIZATION_TO_ORGANELLE	370	-0.180767	-0.819006	1	0.871597	1	1703	tags=19%, list=15%, signal=21%
GOBP_VESICLE_MEDIATED_TRANSPORT_TO_THE_PLASMA_MEMBRANE	121	-0.173621	-0.818032	0.948718	0.871919	1	3748	tags=44%, list=34%, signal=65%
KEGG_PROGESTERONE_MEDIATED_OOCYTE_MATURATION	67	-0.191768	-0.817584	0.860406	0.871285	1	3788	tags=40%, list=34%, signal=61%
GOBP_MITOCHONDRION_MORPHOGENESIS	18	-0.268988	-0.816717	0.713645	0.871409	1	1527	tags=22%, list=14%, signal=26%
GOBP_PORE_COMPLEX_ASSEMBLY	19	-0.262593	-0.816168	0.726042	0.870961	1	665	tags=16%, list=6%, signal=17%
GOBP_VIRION_ASSEMBLY	31	-0.232446	-0.814056	0.792512	0.87327	1	1914	tags=19%, list=17%, signal=23%
GOBP_DNA_TEMPLATED_TRANSCRIPTION_TERMINATION	22	-0.249254	-0.808809	0.762565	0.88099	1	1570	tags=23%, list=14%, signal=26%
GOBP_NEGATIVE_REGULATION_OF_INTRACELLULAR_PROTEIN_TRANSPORT	33	-0.222251	-0.808079	0.814592	0.880775	1	3508	tags=42%, list=31%, signal=62%
GOBP_CELLULAR_RESPONSE_TO_ARSENIC_CONTAINING_SUBSTANCE	16	-0.276241	-0.806966	0.746433	0.88125	1	1388	tags=25%, list=12%, signal=29%
GOBP_PURINE_NUCLEOSIDE_MONOPHOSPHATE_BIOSYNTHETIC_PROCESS	20	-0.252668	-0.798602	0.772047	0.893892	1	3847	tags=45%, list=35%, signal=69%
WP_BARDET_BIEDL_SYNDROME	72	-0.17973	-0.79817	0.908587	0.893154	1	2172	tags=24%, list=19%, signal=29%
GOBP_DNA_TEMPLATED_TRANSCRIPTION_INITIATION	124	-0.17509	-0.797549	0.966667	0.892725	1	2173	tags=25%, list=20%, signal=31%
GOBP_ER_NUCLEUS_SIGNALING_PATHWAY	44	-0.205249	-0.794974	0.884416	0.89547	1	2241	tags=27%, list=20%, signal=34%
BIOCARTA_BCR_PATHWAY	31	-0.221455	-0.794771	0.833998	0.894356	1	139	tags=6%, list=1%, signal=7%
GOBP_POSITIVE_REGULATION_OF_GLYCOPROTEIN_METABOLIC_PROCESS	15	-0.271571	-0.794085	0.75596	0.894061	1	1964	tags=33%, list=18%, signal=40%
GOBP_REGULATION_OF_LONG_TERM_NEURONAL_SYNAPTIC_PLASTICITY	15	-0.274283	-0.789386	0.751996	0.900199	1	298	tags=13%, list=3%, signal=14%
GOBP_VESICLE_MEDIATED_TRANSPORT_BETWEEN_ENDOSOMAL_COMPARTMENTS	48	-0.197206	-0.786713	0.9	0.902954	1	756	tags=10%, list=7%, signal=11%
WP_MITOCHONDRIAL_GENE_EXPRESSION	17	-0.257726	-0.779043	0.793392	0.913318	1	1168	tags=18%, list=10%, signal=20%
GOBP_REGULATION_OF_CHROMATIN_ORGANIZATION	45	-0.195678	-0.769481	0.912281	0.926004	1	2709	tags=33%, list=24%, signal=44%
GOBP_MRNA_TRANSCRIPTION	45	-0.197679	-0.766306	0.902062	0.929067	1	2531	tags=36%, list=23%, signal=46%
GOBP_NUCLEAR_TRANSCRIBED_MRNA_CATABOLIC_PROCESS_DEADENYLATION_DEPENDENT_DECAY	63	-0.180972	-0.765938	0.947368	0.9281	1	3270	tags=40%, list=29%, signal=56%
GOBP_ORGANELLE_INHERITANCE	15	-0.262811	-0.762999	0.801004	0.930817	1	2513	tags=33%, list=23%, signal=43%
GOBP_LYTIC_VACUOLE_ORGANIZATION	96	-0.169287	-0.761631	0.968254	0.931214	1	1097	tags=13%, list=10%, signal=14%
GOBP_ESTABLISHMENT_OF_PROTEIN_LOCALIZATION_TO_PLASMA_MEMBRANE	50	-0.191073	-0.760552	0.926984	0.931204	1	1053	tags=12%, list=9%, signal=13%
WP_IL_9_SIGNALING_PATHWAY	15	-0.262456	-0.754866	0.788708	0.937455	1	1877	tags=20%, list=17%, signal=24%
GOBP_CELLULAR_PIGMENTATION	52	-0.188062	-0.753831	0.936535	0.93738	1	1457	tags=17%, list=13%, signal=20%
WP_MET_IN_TYPE_1_PAPILLARY_RENAL_CELL_CARCINOMA	52	-0.185942	-0.750711	0.91879	0.94002	1	1698	tags=19%, list=15%, signal=23%
GOBP_DOSAGE_COMPENSATION	30	-0.211875	-0.750611	0.87089	0.938667	1	2207	tags=30%, list=20%, signal=37%
GOBP_PROTEIN_LOCALIZATION_TO_NUCLEOLUS	16	-0.255191	-0.748948	0.799237	0.93933	1	8303	tags=100%, list=75%, signal=392%
GOBP_ASPARTATE_FAMILY_AMINO_ACID_METABOLIC_PROCESS	32	-0.207863	-0.744451	0.886572	0.943559	1	1697	tags=22%, list=15%, signal=26%
GOBP_POSITIVE_REGULATION_OF_SMOOTHENED_SIGNALING_PATHWAY	23	-0.226454	-0.742062	0.863305	0.945052	1	1801	tags=26%, list=16%, signal=31%
GOBP_P_BODY_ASSEMBLY	20	-0.234546	-0.740201	0.843817	0.945885	1	1131	tags=15%, list=10%, signal=17%
GOBP_FOLIC_ACID_CONTAINING_COMPOUND_METABOLIC_PROCESS	21	-0.232361	-0.739962	0.859639	0.944703	1	2447	tags=43%, list=22%, signal=55%
GOBP_AEROBIC_RESPIRATION	171	-0.149183	-0.737786	1	0.94585	1	2739	tags=23%, list=25%, signal=31%
GOBP_POLYSACCHARIDE_CATABOLIC_PROCESS	15	-0.253272	-0.737504	0.8139	0.94471	1	2007	tags=33%, list=18%, signal=41%
GOBP_KINETOCHORE_ORGANIZATION	21	-0.229787	-0.73557	0.856822	0.94555	1	3107	tags=29%, list=28%, signal=40%
BIOCARTA_IGF1MTOR_PATHWAY	19	-0.236302	-0.732435	0.844321	0.947721	1	796	tags=11%, list=7%, signal=11%
GOBP_DORSAL_VENTRAL_NEURAL_TUBE_PATTERNING	15	-0.256477	-0.731942	0.838047	0.946828	1	1579	tags=27%, list=14%, signal=31%
GOBP_MITOCHONDRIAL_TRANSMEMBRANE_TRANSPORT	53	-0.178361	-0.72996	0.94281	0.947635	1	1351	tags=11%, list=12%, signal=13%
GOBP_RNA_DECAPPING	18	-0.238705	-0.728003	0.843214	0.948395	1	3001	tags=50%, list=27%, signal=68%
WP_DEGRADATION_PATHWAY_OF_SPHINGOLIPIDS_INCLUDING_DISEASES	15	-0.251184	-0.727911	0.833938	0.947026	1	2784	tags=40%, list=25%, signal=53%
GOBP_NUCLEOSIDE_TRIPHOSPHATE_METABOLIC_PROCESS	151	-0.150877	-0.726308	1	0.947338	1	3116	tags=29%, list=28%, signal=40%
GOBP_MITOCHONDRIAL_CALCIUM_ION_HOMEOSTASIS	23	-0.22079	-0.723546	0.874135	0.948916	1	2612	tags=26%, list=23%, signal=34%
GOBP_NEGATIVE_REGULATION_OF_DNA_REPLICATION	19	-0.230219	-0.715575	0.866494	0.955967	1	2897	tags=37%, list=26%, signal=50%
GOBP_LYSOSOMAL_LUMEN_ACIDIFICATION	21	-0.223741	-0.711951	0.883944	0.958195	1	8654	tags=100%, list=78%, signal=447%
BIOCARTA_RAC1_PATHWAY	18	-0.234915	-0.707064	0.883104	0.961628	1	1469	tags=22%, list=13%, signal=26%
WP_MICROGLIA_PATHOGEN_PHAGOCYTOSIS_PATHWAY	38	-0.190061	-0.706903	0.948012	0.960306	1	740	tags=11%, list=7%, signal=11%
WP_OXIDATIVE_PHOSPHORYLATION	55	-0.175086	-0.70536	0.961062	0.960352	1	9201	tags=100%, list=83%, signal=571%
GOBP_PTERIDINE_CONTAINING_COMPOUND_METABOLIC_PROCESS	25	-0.209529	-0.705021	0.915045	0.95921	1	2447	tags=36%, list=22%, signal=46%
GOBP_PROTEIN_K11_LINKED_UBIQUITINATION	28	-0.198504	-0.694584	0.931034	0.967454	1	2703	tags=25%, list=24%, signal=33%
GOBP_MITOCHONDRIAL_ELECTRON_TRANSPORT_NADH_TO_UBIQUINONE	46	-0.174944	-0.684349	0.966033	0.974809	1	9201	tags=100%, list=83%, signal=572%
WP_MBDNF_AND_PROBDNF_REGULATION_OF_GABA_NEUROTRANSMISSION	18	-0.222574	-0.683138	0.899852	0.974352	1	1152	tags=17%, list=10%, signal=19%
GOBP_PROTEIN_MATURATION_BY_IRON_SULFUR_CLUSTER_TRANSFER	15	-0.23908	-0.682098	0.885778	0.973723	1	8482	tags=100%, list=76%, signal=418%
GOBP_GLYCOLYTIC_PROCESS_THROUGH_GLUCOSE_6_PHOSPHATE	17	-0.228036	-0.682017	0.890099	0.972306	1	1707	tags=24%, list=15%, signal=28%
GOBP_MEMBRANE_BIOGENESIS	47	-0.172899	-0.681414	0.971388	0.971328	1	1102	tags=13%, list=10%, signal=14%
GOBP_ATP_METABOLIC_PROCESS	113	-0.143149	-0.679134	1	0.971728	1	2739	tags=23%, list=25%, signal=30%
WP_MITOCHONDRIAL_COMPLEX_I_ASSEMBLY_MODEL_OXPHOS_SYSTEM	54	-0.16578	-0.678452	0.986733	0.970807	1	9304	tags=100%, list=84%, signal=604%
GOBP_N_TERMINAL_PROTEIN_AMINO_ACID_MODIFICATION	23	-0.204893	-0.674273	0.92714	0.972612	1	8864	tags=100%, list=80%, signal=488%
GOBP_REGULATION_OF_ERAD_PATHWAY	18	-0.217761	-0.666583	0.908997	0.976917	1	3937	tags=50%, list=35%, signal=77%
GOBP_IRON_ION_TRANSMEMBRANE_TRANSPORT	19	-0.212646	-0.665499	0.918737	0.976236	1	886	tags=16%, list=8%, signal=17%
KEGG_SNARE_INTERACTIONS_IN_VESICULAR_TRANSPORT	32	-0.184805	-0.66192	0.949182	0.977312	1	3128	tags=38%, list=28%, signal=52%
GOBP_KINETOCHORE_ASSEMBLY	17	-0.221773	-0.661204	0.910232	0.97633	1	8675	tags=100%, list=78%, signal=451%
GOBP_NUCLEOLUS_ORGANIZATION	18	-0.21684	-0.660197	0.913065	0.975558	1	95	tags=6%, list=1%, signal=6%
BIOCARTA_PAR1_PATHWAY	15	-0.228561	-0.658604	0.90724	0.975199	1	1327	tags=13%, list=12%, signal=15%
GOBP_RESPONSE_TO_THYROID_HORMONE	19	-0.211236	-0.658156	0.92094	0.974044	1	4194	tags=53%, list=38%, signal=84%
GOBP_VIRAL_BUDDING	22	-0.203128	-0.65539	0.942575	0.974436	1	994	tags=14%, list=9%, signal=15%
WP_NSP1_FROM_SARS_COV_2_INHIBITS_TRANSLATION_INITIATION_IN_THE_HOST_CELL	16	-0.222202	-0.651682	0.912371	0.975362	1	8670	tags=100%, list=78%, signal=450%
WP_CAMKK2_PATHWAY	30	-0.183674	-0.641691	0.970588	0.979971	1	1464	tags=20%, list=13%, signal=23%
GOBP_NEGATIVE_REGULATION_OF_UBIQUITIN_DEPENDENT_PROTEIN_CATABOLIC_PROCESS	43	-0.164865	-0.641181	0.983626	0.978826	1	3260	tags=33%, list=29%, signal=46%
GOBP_ESTABLISHMENT_OF_PIGMENT_GRANULE_LOCALIZATION	17	-0.211701	-0.637341	0.940708	0.979589	1	2099	tags=24%, list=19%, signal=29%
WP_CONSTITUTIVE_ANDROSTANE_RECEPTOR_PATHWAY	17	-0.214177	-0.636654	0.934071	0.978542	1	2380	tags=41%, list=21%, signal=52%
GOBP_LATE_ENDOSOME_TO_VACUOLE_TRANSPORT	30	-0.175772	-0.623885	0.978039	0.983841	1	9189	tags=100%, list=82%, signal=569%
GOBP_REGULATION_OF_PROTEIN_NEDDYLATION	19	-0.201169	-0.622928	0.942826	0.982871	1	2211	tags=26%, list=20%, signal=33%
GOBP_MAINTENANCE_OF_PROTEIN_LOCALIZATION_IN_ORGANELLE	37	-0.166697	-0.622354	0.981939	0.981708	1	9291	tags=100%, list=83%, signal=600%
GOBP_NEGATIVE_REGULATION_OF_RECEPTOR_MEDIATED_ENDOCYTOSIS	23	-0.188925	-0.619345	0.955653	0.981742	1	298	tags=9%, list=3%, signal=9%
GOBP_PROTEIN_N_LINKED_GLYCOSYLATION	56	-0.148924	-0.617918	0.996317	0.980971	1	2454	tags=18%, list=22%, signal=23%
GOBP_SCF_DEPENDENT_PROTEASOMAL_UBIQUITIN_DEPENDENT_PROTEIN_CATABOLIC_PROCESS	39	-0.162977	-0.617415	0.983033	0.979774	1	2959	tags=33%, list=27%, signal=45%
WP_NRF2_ARE_REGULATION	20	-0.192868	-0.613946	0.957435	0.979952	1	2365	tags=25%, list=21%, signal=32%
GOBP_MULTIVESICULAR_BODY_ORGANIZATION	27	-0.175724	-0.605916	0.982105	0.982014	1	9189	tags=100%, list=82%, signal=569%
GOBP_PROTEIN_K48_LINKED_DEUBIQUITINATION	24	-0.181652	-0.595663	0.978207	0.984722	1	3437	tags=46%, list=31%, signal=66%
GOBP_PROTEIN_NEDDYLATION	27	-0.172141	-0.593608	0.979547	0.984074	1	3702	tags=41%, list=33%, signal=61%
WP_FOLLICLE_STIMULATING_HORMONE_FSH_SIGNALING_PATHWAY	20	-0.186423	-0.588707	0.969437	0.984427	1	2309	tags=25%, list=21%, signal=31%
GOBP_N_TERMINAL_PROTEIN_AMINO_ACID_ACETYLATION	15	-0.204746	-0.585226	0.947322	0.98421	1	8864	tags=100%, list=80%, signal=489%
BIOCARTA_MAL_PATHWAY	16	-0.196968	-0.58119	0.96308	0.984145	1	1567	tags=13%, list=14%, signal=15%
GOBP_REGULATION_OF_RECEPTOR_RECYCLING	17	-0.193995	-0.581103	0.964286	0.98275	1	8984	tags=100%, list=81%, signal=516%
GOBP_NEGATIVE_REGULATION_OF_PROTEASOMAL_UBIQUITIN_DEPENDENT_PROTEIN_CATABOLIC_PROCESS	31	-0.163093	-0.577868	0.988029	0.982359	1	874	tags=10%, list=8%, signal=10%
WP_MITOCHONDRIAL_COMPLEX_IV_ASSEMBLY	31	-0.160576	-0.564274	0.988115	0.98484	1	9358	tags=100%, list=84%, signal=623%
BIOCARTA_TFF_PATHWAY	17	-0.186264	-0.558978	0.978303	0.984839	1	9070	tags=100%, list=81%, signal=537%
GOBP_LATE_ENDOSOME_TO_VACUOLE_TRANSPORT_VIA_MULTIVESICULAR_BODY_SORTING_PATHWAY	21	-0.175629	-0.555322	0.983165	0.984353	1	9189	tags=100%, list=82%, signal=570%
KEGG_LYSOSOME	110	-0.11302	-0.531605	1	0.987951	1	3455	tags=26%, list=31%, signal=38%
GOBP_VIRAL_RELEASE_FROM_HOST_CELL	24	-0.150687	-0.49924	0.996676	0.991171	1	1971	tags=17%, list=18%, signal=20%
BIOCARTA_AT1R_PATHWAY	25	-0.147685	-0.492984	0.9987	0.990385	1	4161	tags=40%, list=37%, signal=64%
HALLMARK_PROTEIN_SECRETION	90	-0.104602	-0.473276	1	0.990562	1	4136	tags=37%, list=37%, signal=58%
GOBP_VACUOLAR_ACIDIFICATION	30	-0.119376	-0.422196	1	0.991025	1	168	tags=3%, list=2%, signal=3%
GOBP_RIBOSOMAL_SMALL_SUBUNIT_ASSEMBLY	16	-0.141843	-0.411729	0.999093	0.989752	1	9564	tags=100%, list=86%, signal=705%

## Sheet: Notes
	GSEA was unable to generate NES or P values for some gene sets, highlighted yellow. This occurs when, of the 10,000 random permutations generated, none displayed an enrichment stronger than that observed for our dataset. Hence, although no specific enrichment scores or probablilties may be calculated through the analysis, it can likely be concluded that these gene sets are downregulated in our da…
