# Supplementary material for: Disruption of macrophage cell volume drives inflammatory responses and type I interferon signaling
Source: J Cell Biol. 2026 May 7;225(6):e202411133. doi: 10.1083/jcb.202411133 (PMC13151915; doi:10.1083/jcb.202411133)
Supplement: Data S1 — shows the normalized transcript counts for each RNA transcript from the RNA-seq analysis of WT and VRAC KO BMDMs incubated in iso- or hypo-osmotic media for 4 h. [file jcb_202411133_datas1.xlsx]

## Sheet: Normalised counts
gene	symbol	WT1_Iso	WT2_Iso	WT3_Iso	KO1_Iso	KO2_Iso	KO3_Iso	Cre1_Iso	Cre2_Iso	Cre3_Iso	WT1_Hypo	WT2_Hypo	WT3_Hypo	KO1_Hypo	KO2_Hypo	KO3_Hypo	WT_mean_BMDM	KO_BMDM_mean	Cre_BMDM_mean	WT_Hypo_BMDM_mean	KO_Hypo_BMDM_mean	log2FoldChange_KO_vs_WT_Iso	pvalue_KO_vs_WT_iso	padj_KO_vs_WT_iso	log2FoldChange_Cre_vs_WT_iso	pvalue_Cre_vs_WT_iso	padj_Cre_vs_WT_iso	log2FoldChange_KO_vs_Cre_iso	pvalue_KO_vs_Cre_iso	padj_KO_vs_Cre_iso	log2FoldChange_WT_Hypo_vs_WT	pvalue_WT_Hypo_vs_WT	padj_WT_Hypo_vs_WT	log2FoldChange_KO_Hypo_vs_KO	pvalue_KO_Hypo_vs_KO	padj_KO_Hypo_vs_KO	log2FoldChange_KO_Hypo_vs_WT_Hypo	pvalue_KO_Hypo_vs_WT_Hypo	padj_KO_Hypo_vs_WT_Hypo
ENSMUSG00000024639.5	Gnaq	4063.25	3782.13	4261.42	3986	4109.8	3866.01	3750.84	3677.35	3671.51	5007.41	5194.7	5844.53	1721.14	1848.73	1638.4	4035.6	3987.27	3699.9	5348.88	1736.09	-0.0240462	0.804697	0.999972	-0.121378	0.211941	0.999996	0.0973321	0.31377	0.999986	0.404998	2.6769e-06	1.18774e-05	-1.19777	2.31261e-43	1.10099e-41	-1.77162	4.39922e-33	2.75741e-30
ENSMUSG00000112148.1	Lilrb4a	13308.9	10107.1	13273.6	9064.01	10753.6	13777.5	14179.9	15840.6	13655.8	23445.3	17692.7	24270	5016.43	4355.22	5827.13	12229.9	11198.3	14558.8	21802.7	5066.26	-0.141573	0.437404	0.999972	0.26467	0.146398	0.999996	-0.406243	0.025721	0.999986	0.832017	4.4729e-07	2.23888e-06	-1.14454	3.96722e-12	2.73208e-11	-2.25188	1.79773e-69	7.66228e-66
ENSMUSG00000033777.4	Tlr13	11234.6	9651.2	10929.2	11465.4	9682.55	9086.58	10667.2	7276.56	10417.6	6258.65	4531.79	6183.81	1433.46	1189.93	1696.56	10605	10078.2	9453.79	5658.08	1439.98	-0.0798736	0.546965	0.999972	-0.175749	0.185049	0.999996	0.095875	0.469138	0.999986	-0.91861	1.24008e-12	1.28544e-11	-2.82029	4.84992e-104	2.38413e-101	-2.12393	9.20713e-57	2.18015e-53
ENSMUSG00000047712.8	Ust	624.77	600.193	585.086	695.846	754.862	748.729	722.008	1173.69	623.905	888.391	952.906	761.555	327.569	354.258	366.618	603.35	733.146	839.869	867.617	349.482	0.274669	0.198866	0.999972	0.445721	0.036753	0.999996	-0.171052	0.417352	0.999986	0.515426	0.00460371	0.0109388	-1.07128	3.61083e-09	1.81124e-08	-1.45868	2.96706e-19	5.18287e-17
ENSMUSG00000051396.15	Gm45902	94.3897	103.087	113.242	91.3218	112.907	105.25	92.5022	97.6663	88.1018	166.914	192.614	158.216	694.335	769.739	696.996	103.573	103.159	92.7568	172.581	720.357	-0.0205878	0.935758	0.999972	-0.150594	0.556316	0.999996	0.130006	0.598195	0.999986	0.712248	4.14643e-06	1.78719e-05	2.80018	5.86162e-97	1.99843e-94	1.91396	4.12335e-33	2.66281e-30
ENSMUSG00000036022.15	Fam122b	195.521	201.592	238.618	205.796	187.102	187.396	233.302	152.869	242.729	1183.51	1212.4	1139.27	3227.4	3050.7	3249.84	211.91	193.431	209.633	1178.39	3175.98	-0.141339	0.521841	0.999972	-0.0349008	0.873488	0.999996	-0.106438	0.620171	0.999986	2.47147	1.77056e-57	3.25462e-55	4.04307	2.47489e-164	4.35952e-161	1.27997	4.56076e-22	1.0451e-19
ENSMUSG00000019943.10	Atp2b1	11396.4	8867.74	11611.4	11542.6	8903.5	11280.6	11050.3	9605.27	12114.9	20246.7	18314.4	22408.8	10671.9	8474.98	11688	10625.2	10575.5	10923.5	20323.3	10278.3	-0.0116667	0.896193	0.999972	0.0483999	0.588032	0.999996	-0.0600667	0.500159	0.999986	0.941922	1.3363e-47	1.6428e-45	-0.0446693	0.490866	0.563603	-1.14169	7.20085e-19	1.18044e-16
ENSMUSG00000026991.20	Pkp4	1645.08	1940.32	1857.72	1668.23	2066.19	1844.01	1841.04	2289.64	1860.93	2399.08	2686.44	2807.23	1222.08	1432.73	1303.81	1814.37	1859.48	1997.2	2630.91	1319.54	0.0262115	0.804535	0.999972	0.139811	0.185672	0.999996	-0.113599	0.275976	0.999986	0.536868	5.2471e-12	5.08139e-11	-0.492064	2.04434e-10	1.17811e-09	-1.1453	7.47121e-17	9.25691e-15
ENSMUSG00000026317.7	Cln8	6418.5	5976.73	5652.69	6864.57	5856.63	5313.84	6156.72	4909.64	5494.68	4065.19	3626.5	3416.13	2297.18	2042.35	1826.35	6015.97	6011.68	5520.34	3702.61	2055.29	-0.0128724	0.899493	0.999972	-0.123989	0.22385	0.999996	0.111116	0.273822	0.999986	-0.70257	1.35809e-20	3.00602e-19	-1.5457	2.37659e-92	6.8817e-90	-1.00169	1.16654e-14	1.00242e-12
ENSMUSG00000112023.1	Lilr4b	33919.6	26841.5	31974.8	26020.3	28273.4	31269.5	35321.9	34799.8	34455	47126.5	34252.2	47451.5	12056.4	11571.7	14603.2	30912	28521.1	34858.9	42943.4	12743.8	-0.11969	0.345232	0.999972	0.18169	0.15181	0.999996	-0.30138	0.0173928	0.999986	0.468679	0.000155935	0.000507624	-1.16791	4.5696e-21	6.4567e-20	-1.89428	1.51894e-40	1.79834e-37
ENSMUSG00000049709.4	Nlrp10	157.316	119.122	180.649	145.343	150.005	111.24	159.628	48.4085	140.244	1900.76	2225.77	1240.66	13389	11201.2	9705.69	152.362	135.529	116.093	1789.06	11432	-0.1353	0.721176	0.999972	-0.475141	0.211423	0.999996	0.33984	0.366901	0.999986	3.55113	1.57161e-24	4.63109e-23	6.39351	2.98289e-77	5.78462e-75	2.55486	8.08401e-52	1.43565e-48
ENSMUSG00000021018.8	Polr2h	294.406	274.898	275.017	252.1	280.654	246.439	240.669	241.193	255.315	435.427	524.874	401.669	1603.55	2270.49	1339.21	281.44	259.731	245.726	453.99	1737.75	-0.125075	0.464687	0.999972	-0.195226	0.253625	0.999996	0.0701501	0.673731	0.999986	0.674184	5.29169e-05	0.000188025	2.72155	1.87109e-64	2.34031e-62	1.76168	1.48319e-29	6.87138e-27
ENSMUSG00000046873.18	Mbtps2	1431.58	1452.38	1437.1	1492.02	1433.91	1298.94	1484.95	1309.58	1326.92	1158.72	1075.43	1064.06	528.45	521.706	460.169	1440.35	1408.29	1373.82	1099.4	503.442	-0.0430743	0.69138	0.999972	-0.0679178	0.53097	0.999996	0.0248434	0.816227	0.999986	-0.394377	9.99716e-08	5.54947e-07	-1.47911	1.01707e-84	2.62182e-82	-1.27778	2.59724e-18	4.11342e-16
ENSMUSG00000032024.10	Clmp	107.874	146.612	71.4506	100.325	88.7124	147.179	103.144	298.094	95.2938	183.242	192.079	134.818	2411.97	2128.16	1596.26	108.646	112.072	165.511	170.046	2045.47	0.167293	0.704978	0.999972	0.525478	0.232464	0.999996	-0.358186	0.4087	0.999986	0.685713	0.0665412	0.112847	4.11358	1.01369e-29	2.45446e-28	3.43432	1.48228e-112	1.05296e-108
ENSMUSG00000013846.10	St3gal1	6160.05	6001.93	5338.57	6104.41	7114.73	7458.2	5929.15	11955.2	5251.95	13743.8	14561.1	15507.4	5679.96	7157.37	6562.05	5833.52	6892.45	7712.1	14604.1	6466.46	0.236365	0.326659	0.999972	0.335498	0.16381	0.999996	-0.0991335	0.680485	0.999986	1.32404	4.09417e-09	2.77074e-08	-0.0988477	0.660474	0.720722	-1.33014	3.16349e-23	8.53382e-21
ENSMUSG00000037519.17	Ppfia1	1797.9	1997.59	1822.66	1813.57	1891.99	1868.83	1834.49	2208.11	2017.35	1129.09	1125.19	1215.59	533.35	579.266	499.781	1872.72	1858.13	2019.98	1156.62	537.466	-0.0139601	0.893227	0.999972	0.11196	0.280305	0.999996	-0.12592	0.218936	0.999986	-0.692262	6.75552e-17	1.0994e-15	-1.78888	3.27085e-99	1.21297e-96	-1.25623	4.79503e-16	5.24035e-14
ENSMUSG00000026028.12	Trak2	1836.1	1995.3	1921.08	2032.23	2166.19	1779.84	1890.97	2222.54	1767.43	2169.88	2325.28	2158.76	1143.69	1106.73	978.492	1917.49	1992.75	1960.32	2217.97	1076.3	0.0427207	0.705048	0.999972	0.0287129	0.799087	0.999996	0.0140077	0.900113	0.999986	0.206357	0.0141871	0.0294341	-0.885504	6.85378e-26	1.32791e-24	-1.19542	1.62212e-17	2.23026e-15
ENSMUSG00000038861.14	Pi4kb	1728.23	1798.29	1749.87	1831.58	1777.47	1857.7	1827.94	1967.76	1754.84	767.439	851.784	812.808	346.467	412.865	323.636	1758.79	1822.25	1850.18	810.677	360.989	0.047001	0.659676	0.999972	0.0779078	0.464702	0.999996	-0.0309068	0.768812	0.999986	-1.11892	1.11469e-38	8.74581e-37	-2.33646	1.30205e-151	1.61898e-148	-1.3218	9.69241e-17	1.1871e-14
ENSMUSG00000078671.11	Chd2	1885.55	1958.65	1778.18	1911.33	1874.25	1589.02	1838.58	1715.53	1794.4	1202.87	1463.33	1147.07	2476.37	3084.71	2513.23	1874.12	1791.53	1782.84	1271.09	2691.44	-0.0746595	0.492378	0.999972	-0.0684521	0.528625	0.999996	-0.00620748	0.953965	0.999986	-0.565195	1.1359e-07	6.24437e-07	0.585899	2.27786e-08	1.0328e-07	0.932897	5.41893e-13	3.39655e-11
ENSMUSG00000040151.9	Hs2st1	1254.03	1420.3	1315.77	1427.71	1509.72	1257.86	1259.83	1409.79	1307.14	1434.49	1661.3	1335.37	719.532	875.964	687.726	1330.04	1398.43	1325.59	1477.05	761.074	0.0629311	0.569593	0.999972	-0.00291948	0.978952	0.999996	0.0658505	0.545137	0.999986	0.143476	0.0734904	0.122947	-0.878417	4.75687e-28	1.0409e-26	-1.10854	3.2584e-16	3.65473e-14
ENSMUSG00000008763.16	Man1a2	1802.39	1821.2	1944	2059.24	2195.23	1966.38	2033.41	2159.7	2082.08	2177.13	2296.93	2279.65	1266.88	1176.32	1081.31	1855.86	2073.62	2091.73	2251.24	1174.84	0.150729	0.144417	0.999972	0.174563	0.0904824	0.999996	-0.0238349	0.814496	0.999986	0.275183	0.000701905	0.00201091	-0.817343	4.32549e-24	7.60035e-23	-1.09074	6.52194e-14	4.82601e-12
ENSMUSG00000030315.15	Vgll4	824.786	845.31	776.52	747.295	766.152	627.221	795.683	507.015	636.49	759.578	769.387	584.398	1688.94	2101.48	1288.64	815.539	713.556	646.396	704.454	1693.02	-0.20371	0.247457	0.999972	-0.346239	0.049544	0.999996	0.142529	0.415516	0.999986	-0.223739	0.218096	0.305344	1.23766	5.68785e-12	3.85352e-11	1.09864	3.20029e-13	2.1115e-11
ENSMUSG00000017776.15	Crk	4195.85	4673.26	4233.11	4587.96	5208.22	4357.17	4503.96	5613.69	4263.05	3544.49	3451.54	3359.87	2050.81	2075.31	1840.68	4367.41	4717.78	4793.56	3451.97	1988.93	0.101925	0.307636	0.999972	0.130422	0.191522	0.999996	-0.0284974	0.773942	0.999986	-0.337149	6.8568e-05	0.000239102	-1.2436	8.38597e-49	5.37159e-47	-0.947068	7.15401e-13	4.45787e-11
ENSMUSG00000023055.10	Calcoco1	1869.81	1910.54	1667.63	1637.36	1748.44	1471.79	1729.71	1218.71	1452.78	747.482	874.79	693.589	1198.99	1340.11	1095.64	1815.99	1619.2	1467.07	771.954	1211.58	-0.171383	0.249744	0.999972	-0.309351	0.0378596	0.999996	0.137968	0.352123	0.999986	-1.23505	2.41804e-19	4.77693e-18	-0.417857	0.00214965	0.00465614	0.501953	0.000264364	0.00199147
ENSMUSG00000019838.11	Slc16a10	4573.41	3094.89	5213.2	3872.82	3872.7	5980.42	4224.81	5178.86	5415.56	4842.91	4551.58	6427.82	1636.45	1825.19	2352.26	4293.83	4575.31	4939.75	5274.1	1937.96	0.0780189	0.673888	0.999972	0.230999	0.212472	0.999996	-0.15298	0.408068	0.999986	0.297683	0.053114	0.0932891	-1.22587	1.75057e-15	1.61236e-14	-1.59461	1.05945e-32	6.45086e-30
ENSMUSG00000026623.16	Lpgat1	1743.96	1949.48	1849.63	2048.95	2277.49	1802.94	1910.62	2103.65	1790.8	1840.28	1963.06	1488.57	926.713	1028.24	816.674	1847.69	2043.13	1935.02	1763.97	923.875	0.131079	0.222302	0.999972	0.0663062	0.537034	0.999996	0.064773	0.541033	0.999986	-0.0803985	0.335526	0.434469	-1.14344	1.03499e-42	4.72517e-41	-1.07989	6.2505e-16	6.76165e-14
ENSMUSG00000026872.17	Zeb2	12367.3	12109.2	12382.5	13037.2	12464.9	11757.2	12231.6	12142	11467.6	10195	12089.2	11164.8	5222.21	4953.85	5736.95	12286.4	12419.7	11947.1	11149.7	5304.34	0.0079104	0.924824	0.999972	-0.0373784	0.655645	0.999996	0.0452887	0.587904	0.999986	-0.140492	0.118707	0.184787	-1.22755	3.02012e-42	1.34116e-40	-1.22113	6.3106e-18	9.27484e-16
ENSMUSG00000058446.14	Znrf2	2998	3000.97	3455.24	3477.95	3233.97	3340.61	3033.74	2986.04	3027.82	3344.92	3789.15	3584.94	1763.13	1986.36	1992.38	3151.4	3350.84	3015.87	3573	1913.96	0.0829119	0.417295	0.999972	-0.0578932	0.571217	0.999996	0.140805	0.164889	0.999986	0.180106	0.0300231	0.0568782	-0.80989	1.36508e-22	2.14856e-21	-1.05123	1.30756e-16	1.58326e-14
ENSMUSG00000058709.11	Egln2	1584.4	1571.5	1523.38	1701.67	1746.83	1636.08	1640.48	1588.99	1637.97	793.444	689.131	757.098	340.868	366.293	409.601	1559.76	1694.86	1622.48	746.558	372.254	0.113558	0.240869	0.999972	0.0604265	0.53234	0.999996	0.0531313	0.575551	0.999986	-1.0626	1.83485e-33	9.97592e-32	-2.188	1.5378e-129	1.20393e-126	-1.1552	4.90475e-13	3.08334e-11
ENSMUSG00000050017.11	Pitpnb	1993.42	1949.48	1809.18	1982.07	1996.83	1837.17	1875.42	1956.72	1842.95	1200.45	1190.46	1238.99	709.033	707.992	669.184	1917.36	1938.69	1891.7	1209.97	695.403	0.01046	0.912663	0.999972	-0.0148996	0.875755	0.999996	0.0253595	0.787138	0.999986	-0.660768	2.29453e-24	6.65965e-23	-1.47728	4.1574e-112	2.25331e-109	-0.949025	2.80508e-11	1.31383e-09
ENSMUSG00000054099.11	Slc25a40	238.222	226.791	262.884	199.364	246.782	250.717	223.479	217.414	212.163	382.208	447.828	335.374	1060.4	1122.43	1102.38	242.632	232.288	217.685	388.47	1095.07	-0.0733653	0.701385	0.999972	-0.14598	0.445062	0.999996	0.0726146	0.696562	0.999986	0.666173	3.84987e-06	1.66905e-05	2.23392	7.43103e-61	7.85386e-59	1.35346	1.6535e-17	2.25883e-15
ENSMUSG00000037260.8	Hgsnat	2586.73	1850.98	2268.89	2277.9	2454.91	2103.29	2099.72	2157.15	1968.81	9679.78	9288.29	9490.19	3498.27	3926.14	3735.29	2235.53	2278.7	2075.22	9486.09	3719.9	0.0236837	0.873905	0.999972	-0.099997	0.50292	0.999996	0.123681	0.404947	0.999986	2.08581	3.27966e-67	1.05501e-64	0.709624	3.19739e-09	1.61884e-08	-1.502	1.01945e-30	5.17273e-28
ENSMUSG00000052928.9	Ctif	325.869	336.75	256.144	343.421	330.655	281.522	288.967	276.863	233.739	224.366	238.093	190.528	67.8936	98.3759	56.4677	306.254	318.533	266.523	217.662	74.2457	0.0585222	0.712843	0.999972	-0.19148	0.232263	0.999996	0.250002	0.106352	0.999986	-0.488002	0.000425353	0.00126948	-2.09863	2.11215e-45	1.1303e-43	-1.72379	1.22103e-13	8.61632e-12
ENSMUSG00000023452.19	Pisd	2024.88	2226.67	1833.45	2102.97	2356.52	1987.77	2030.14	2453.55	1850.14	1825.77	1965.74	1525.9	1159.79	1173.18	984.391	2028.33	2149.09	2111.27	1772.47	1105.79	0.0792056	0.434905	0.999972	0.0582534	0.565685	0.999996	0.0209522	0.834181	0.999986	-0.198068	0.00498173	0.011733	-0.961176	1.09313e-42	4.97984e-41	-0.827612	5.79438e-10	2.0965e-08
ENSMUSG00000037151.8	Lrrc20	694.438	591.03	605.308	691.988	630.664	516.837	659.794	425.485	519.621	766.835	631.882	497.49	253.376	249.079	150.861	630.259	613.163	534.967	632.069	217.772	-0.052655	0.743547	0.999972	-0.249576	0.121908	0.999996	0.196921	0.215779	0.999986	-0.0194661	0.908192	0.93523	-1.49842	2.34236e-18	2.7175e-17	-1.69874	1.20669e-22	2.99019e-20
ENSMUSG00000022710.17	Usp7	3782.33	4095.98	3642.63	3886.96	4153.35	3828.36	3786.04	4274.39	3872.88	3163.5	2842.13	3319.2	1628.05	1570.87	1662	3840.31	3956.22	3977.77	3108.28	1620.31	0.0383825	0.657661	0.999972	0.0547148	0.527209	0.999996	-0.0163323	0.848945	0.999986	-0.302931	0.000800357	0.00226872	-1.28725	7.19393e-46	3.94975e-44	-1.08721	1.92461e-16	2.20512e-14
ENSMUSG00000038181.16	Chpf2	2719.32	2329.76	2128.69	2500.42	2508.14	2644.08	2588.42	3142.31	2465.05	884.763	786.509	766.569	370.265	414.434	302.566	2392.59	2550.88	2731.93	812.613	362.422	0.0935204	0.528358	0.999972	0.195912	0.186181	0.999996	-0.102392	0.487338	0.999986	-1.55481	1.52462e-33	8.33617e-32	-2.82401	8.68949e-103	3.82663e-100	-1.32159	4.7107e-15	4.36477e-13
ENSMUSG00000004508.6	Gab2	3260.94	2698.58	3048.11	3573.13	2908.15	2852.02	2994.45	2890.92	2657.44	2831.48	3154.6	2085.22	896.615	1074.81	736.608	3002.54	3111.1	2847.6	2690.43	902.677	0.0402481	0.724343	0.999972	-0.070287	0.538065	0.999996	0.110535	0.329675	0.999986	-0.177688	0.240154	0.330945	-1.79051	5.0152e-32	1.38577e-30	-1.72149	1.42169e-38	1.37717e-35
ENSMUSG00000029634.15	Rnf6	1950.72	1988.43	1948.04	2136.42	1988.77	1933	2154.56	2087.51	1913.07	1455.05	1303.89	1359.32	849.02	742.005	663.284	1962.4	2019.4	2051.71	1372.76	751.436	0.0334011	0.73792	0.999972	0.0666223	0.503844	0.999996	-0.0332213	0.735516	0.999986	-0.519133	4.109e-11	3.57242e-10	-1.42799	1.36061e-72	2.26461e-70	-1.02441	5.76176e-12	3.14038e-10
ENSMUSG00000068250.13	Amn1	337.106	261.153	280.41	263.676	277.428	248.15	320.074	293.848	249.921	604.759	752.266	558.214	1435.56	1839.31	1420.12	292.89	263.085	287.948	638.413	1565	-0.159686	0.373208	0.999972	-0.0200055	0.910603	0.999996	-0.13968	0.423154	0.999986	1.10995	6.73791e-14	8.12802e-13	2.56555	2.18926e-72	3.61535e-70	1.14453	4.1002e-17	5.17037e-15
ENSMUSG00000038910.7	Plcl2	1460.79	1124.79	1375.09	1624.5	1143.58	1661.75	1445.65	1692.6	1467.16	1620.75	1938.98	2202.21	625.741	563.568	898.426	1320.22	1476.61	1535.14	1920.65	695.912	0.152244	0.403383	0.999972	0.239975	0.187239	0.999996	-0.0877314	0.627393	0.999986	0.541037	0.00362633	0.00881952	-1.09565	3.91251e-09	1.95468e-08	-1.6333	8.27829e-24	2.45026e-21
ENSMUSG00000031563.8	Wwc2	905.692	1053.77	965.257	1071.42	1203.26	969.497	980.687	1107.45	988.898	1112.15	1208.12	885.231	573.946	620.082	433.2	974.908	1081.39	1025.68	1068.5	542.409	0.138022	0.225997	0.999972	0.0747256	0.512152	0.999996	0.0632961	0.569849	0.999986	0.117126	0.277933	0.372994	-0.999143	1.77386e-20	2.41197e-19	-1.13188	2.01358e-15	1.99588e-13
ENSMUSG00000021375.10	Kif13a	1146.16	1117.92	1059.63	1218.05	1248.42	960.94	1074.83	1325.71	954.736	944.634	806.305	879.66	431.859	387.224	396.959	1107.9	1142.47	1118.43	876.866	405.348	0.0253025	0.852279	0.999972	0.00464292	0.972738	0.999996	0.0206594	0.877625	0.999986	-0.336247	0.0104767	0.0225606	-1.48826	2.65377e-29	6.23976e-28	-1.26144	8.28322e-18	1.17682e-15
ENSMUSG00000004933.17	Matk	566.338	712.443	416.57	482.333	617.761	383.349	392.111	167.307	368.589	791.63	762.967	631.194	275.074	315.012	187.102	565.117	494.481	309.336	728.597	259.063	-0.19584	0.561035	0.999972	-0.852281	0.0117469	0.999996	0.656441	0.0516261	0.999986	0.381521	0.212397	0.298773	-0.935985	0.00230593	0.0049606	-1.66304	5.77865e-21	1.1298e-18
ENSMUSG00000021273.10	Fdft1	1557.43	1670	1302.29	1943.48	1608.11	1671.16	1579.09	1995.79	1181.28	171.147	200.64	147.074	664.237	518.566	435.728	1509.91	1740.92	1585.39	172.954	539.511	0.214959	0.217507	0.999972	0.0623283	0.720886	0.999996	0.152631	0.378441	0.999986	-3.12718	6.04264e-79	2.65066e-76	-1.70984	2.07665e-26	4.14507e-25	1.47994	3.49276e-14	2.72653e-12
ENSMUSG00000036087.18	Slain2	2101.29	2201.47	2375.4	2186.58	2266.2	2147.78	2216.78	2293.03	2565.74	3984.15	3243.41	3549.28	1879.32	1548.37	1661.16	2226.05	2200.19	2358.52	3592.28	1696.29	-0.0219581	0.830612	0.999972	0.0850471	0.406105	0.999996	-0.107005	0.290802	0.999986	0.686819	1.53549e-10	1.25207e-09	-0.377531	0.00042252	0.00104057	-1.23212	4.85983e-22	1.10178e-19
ENSMUSG00000037251.5	Pomk	568.586	444.418	436.792	519.634	438.723	431.268	502.623	376.228	406.347	537.026	567.142	561.556	198.781	227.102	207.329	483.265	463.208	428.399	555.242	211.071	-0.0614077	0.655693	0.999972	-0.170113	0.217439	0.999996	0.108705	0.418859	0.999986	0.212639	0.124918	0.19279	-1.12398	1.40822e-15	1.30786e-14	-1.54615	2.38962e-21	4.80427e-19
ENSMUSG00000027381.16	Bcl2l11	5092.55	5504.83	4992.1	4868.35	4775.95	4653.24	4850.23	3785.21	4897.74	13478.9	16819.5	11927.5	25918.6	27780.7	28224.6	5196.49	4765.85	4511.06	14075.3	27307.9	-0.131969	0.306876	0.999972	-0.206277	0.110182	0.999996	0.0743081	0.564071	0.999986	1.43508	1.4255e-23	3.89712e-22	2.51874	2.398e-69	3.42492e-67	0.81973	6.3394e-08	1.43265e-06
ENSMUSG00000039158.11	Akna	2557.51	2478.66	2233.84	2241.89	2379.1	2208.54	2362.49	2449.3	2073.09	1849.35	2032.62	1833.97	826.622	1071.67	754.307	2423.34	2276.51	2294.96	1905.31	884.199	-0.0932521	0.358485	0.999972	-0.0744198	0.463236	0.999996	-0.0188324	0.851447	0.999986	-0.346954	0.000301821	0.000927177	-1.37276	1.32945e-45	7.22413e-44	-1.27122	1.7242e-16	2.0048e-14
ENSMUSG00000045404.16	Kcnk13	1910.27	1743.31	1931.86	2038.66	2058.13	1672.02	1922.9	1768.18	2080.28	2000.54	1810.04	1485.23	697.134	830.962	533.493	1861.81	1922.94	1923.79	1765.27	687.196	0.0383221	0.777153	0.999972	0.0486204	0.719284	0.999996	-0.0102984	0.938851	0.999986	-0.0898337	0.573173	0.663317	-1.48662	1.61838e-20	2.21133e-19	-1.52235	3.52512e-22	8.16564e-20
ENSMUSG00000030733.10	Sh2b1	1274.26	1452.38	1213.31	1174.32	1519.4	1271.56	1335.96	1419.13	1204.66	917.42	935.785	712.53	400.362	433.796	295.823	1313.32	1321.76	1319.92	855.245	376.66	0.00180117	0.987592	0.999972	0.014562	0.899835	0.999996	-0.0127609	0.910899	0.999986	-0.625066	2.01491e-08	1.22526e-07	-1.81862	7.31005e-58	6.8982e-56	-1.33955	5.81228e-19	9.75319e-17
ENSMUSG00000029518.15	Rab35	3022.72	3136.12	2959.13	3115.23	3330.75	3021.44	2906.04	3437.85	2973.88	2138.43	2019.24	2090.24	1055.5	1234.41	888.312	3039.33	3155.81	3105.93	2082.64	1059.41	0.0472076	0.624902	0.999972	0.0322255	0.738419	0.999996	0.014982	0.875468	0.999986	-0.543203	5.51166e-08	3.16609e-07	-1.57873	1.14687e-55	9.97632e-54	-1.13667	5.34653e-12	2.95948e-10
ENSMUSG00000034269.12	Setd5	2989.01	2870.39	2933.52	3120.38	2701.69	2874.26	2892.94	3357.17	2966.69	3014.12	3039.03	2811.12	5066.82	4554.07	4977.58	2930.97	2898.78	3072.27	2954.76	4866.16	-0.0217376	0.858718	0.999972	0.0725254	0.552093	0.999996	-0.094263	0.437061	0.999986	0.0111247	0.90184	0.930675	0.74692	5.14012e-17	5.36179e-16	0.568814	1.81242e-05	0.000204471
ENSMUSG00000053706.2	B430305J03Rik	173.048	183.265	179.301	133.767	185.489	139.478	152.26	151.17	186.992	92.5282	116.639	80.7794	284.173	262.684	235.141	178.538	152.911	163.474	96.6488	260.666	-0.242184	0.287752	0.999972	-0.131387	0.561401	0.999996	-0.110797	0.617638	0.999986	-0.89687	2.01558e-06	9.09792e-06	0.783256	1.03559e-05	3.29179e-05	1.28995	1.22598e-09	4.03815e-08
ENSMUSG00000033581.17	Igf2bp2	948.392	712.443	1259.15	973.67	595.179	942.971	986.417	1003.84	1524.7	2295.06	2041.18	4266.27	833.621	605.43	916.125	973.328	837.273	1171.65	2867.5	785.059	-0.211716	0.234112	0.999972	0.28561	0.106023	0.999996	-0.497326	0.00462474	0.999986	1.53143	3.00283e-18	5.4574e-17	-0.0889696	0.61319	0.678619	-1.96122	3.83606e-25	1.3625e-22
ENSMUSG00000069769.13	Msi2	348.343	359.658	361.297	378.149	379.044	320.028	352	321.874	323.639	226.785	287.851	228.411	93.0912	100.992	102.822	356.433	359.074	332.504	247.682	98.9684	-0.0056396	0.971456	0.999972	-0.102421	0.516185	0.999996	0.0967809	0.527969	0.999986	-0.533006	6.55215e-05	0.000229432	-1.858	5.24207e-40	2.15998e-38	-1.46961	7.62033e-13	4.7346e-11
ENSMUSG00000109865.1	Hspa14	815.797	893.418	865.496	761.444	883.898	774.4	811.236	811.904	800.108	2071.9	2186.71	2002.77	3787.34	4107.19	3184.1	858.237	806.58	807.749	2087.13	3692.88	-0.0993785	0.401657	0.999972	-0.083225	0.481385	0.999996	-0.0161535	0.889282	0.999986	1.27701	5.53023e-43	5.55932e-41	2.19338	1.69245e-131	1.37596e-128	0.66632	1.6746e-06	2.58417e-05
ENSMUSG00000020530.14	Ggnbp2	2836.19	2879.55	3013.06	2972.46	3256.55	3243.92	2823.36	3624.69	3070.98	3193.13	3003.18	2869.62	1849.23	1885.89	1620.71	2909.6	3157.64	3173.01	3021.98	1785.27	0.110095	0.343802	0.999972	0.123519	0.28781	0.999996	-0.0134246	0.907364	0.999986	0.0533087	0.606467	0.692916	-0.823618	1.48505e-15	1.3768e-14	-0.911027	6.59949e-12	3.56055e-10
ENSMUSG00000015335.16	Zdhhc12	474.196	451.29	417.919	454.037	469.369	500.579	455.144	516.357	445.903	265.489	200.105	235.096	103.59	95.2362	101.979	447.802	474.661	472.468	233.563	100.268	0.0849821	0.585076	0.999972	0.0849935	0.584313	0.999996	-1.14548e-05	0.99994	0.999986	-0.937953	9.66216e-12	9.02659e-11	-2.24886	8.45732e-55	7.15083e-53	-1.36062	2.33813e-11	1.12478e-09
ENSMUSG00000034487.4	Kdelc2	429.248	483.362	479.932	523.493	540.339	474.908	509.171	467.949	420.731	645.883	711.068	571.584	1481.76	1443.72	1274.31	464.181	512.913	465.95	642.845	1399.93	0.12989	0.391527	0.999972	0.00557556	0.970703	0.999996	0.124314	0.400115	0.999986	0.453068	1.15508e-05	4.62728e-05	1.44831	2.16105e-51	1.55906e-49	0.974956	5.51955e-12	3.03946e-10
ENSMUSG00000056260.15	Lrif1	640.501	591.03	630.922	600.666	577.437	634.922	731.013	504.468	616.713	757.158	842.153	761.555	1418.77	1475.64	1386.41	620.818	604.342	617.398	786.955	1426.94	-0.0430535	0.775485	0.999972	-0.0128437	0.932001	0.999996	-0.0302099	0.838255	0.999986	0.344154	0.0100646	0.0217875	1.2395	1.83637e-21	2.6863e-20	0.709512	2.27737e-07	4.47721e-06
ENSMUSG00000058318.15	Phf21a	1247.29	1369.91	1094.68	1216.77	1395.2	1306.64	1207.44	1467.54	1136.33	1016	1195.28	1072.42	519.351	590.255	631.258	1237.29	1306.2	1270.44	1094.56	580.288	0.080181	0.516118	0.999972	0.0423622	0.731488	0.999996	0.0378187	0.755897	0.999986	-0.17319	0.096435	0.154966	-1.17256	2.64526e-29	6.23361e-28	-1.06756	2.58078e-13	1.72953e-11
ENSMUSG00000029570.5	Lfng	3002.49	3200.27	2781.18	3036.77	3182.35	2407.91	2904.41	2451.85	2898.37	2572.04	1811.11	1917.54	583.045	771.832	374.204	2994.65	2875.68	2751.54	2100.23	576.36	-0.0696243	0.620142	0.999972	-0.115641	0.410323	0.999996	0.0460161	0.742248	0.999986	-0.515136	0.0140252	0.0291358	-2.33269	1.98173e-28	4.44219e-27	-2.05895	7.18935e-19	1.18044e-16
ENSMUSG00000035158.15	Mitf	2546.27	2348.08	2556.04	2716.5	2530.72	3005.18	2423.07	3190.72	2572.93	2483.14	2064.72	4027.27	982.007	860.789	1378.82	2483.47	2750.8	2728.9	2858.38	1073.87	0.141417	0.355335	0.999972	0.138634	0.364644	0.999996	0.00278257	0.98541	0.999986	0.163538	0.427724	0.526633	-1.37746	2.47726e-11	1.57819e-10	-1.53273	2.23339e-26	8.65377e-24
ENSMUSG00000030166.14	Rad52	321.374	341.331	277.714	239.237	296.783	263.553	283.237	280.26	253.517	197.151	217.761	220.611	522.151	832.532	457.641	313.473	266.524	272.338	211.841	604.108	-0.23339	0.179507	0.999972	-0.191557	0.268861	0.999996	-0.0418329	0.805647	0.999986	-0.556254	0.00262235	0.00658779	1.15558	1.07847e-10	6.42163e-10	1.31677	1.64004e-09	5.26368e-08
ENSMUSG00000002948.19	Map2k7	1116.94	1239.33	1125.68	1116.44	1198.42	1129.51	1118.21	1235.69	1046.43	595.688	533.97	485.791	264.575	294.081	260.425	1160.65	1148.13	1133.45	538.483	273.027	-0.0197167	0.856982	0.999972	-0.0295622	0.786737	0.999996	0.00984537	0.926917	0.999986	-1.1104	2.30412e-33	1.23877e-31	-2.07414	1.18994e-104	5.98882e-102	-1.1265	1.32635e-11	6.77838e-10
ENSMUSG00000005087.17	Cd44	8225.39	7133.6	8455.44	7937.28	7713.14	7261.39	8392.32	7270.62	8477.55	28424.3	22065.6	29852.2	13876.9	11821.3	13939.1	7938.14	7637.27	8046.83	26780.7	13212.4	-0.0582357	0.570431	0.999972	0.0228693	0.823546	0.999996	-0.0811051	0.427775	0.999986	1.74877	1.36129e-81	7.10115e-79	0.783495	8.63438e-18	9.53073e-17	-1.16132	3.7022e-19	6.41444e-17
ENSMUSG00000029291.11	Rufy3	3024.96	3346.88	3261.11	3292.73	3204.94	3864.3	3178.64	3331.69	3159.08	3121.77	3363.8	3760.42	1490.16	1556.75	2229.21	3210.99	3453.99	3223.14	3415.33	1758.7	0.0996052	0.391833	0.999972	0.0124597	0.91468	0.999996	0.0871455	0.450716	0.999986	0.0848392	0.487248	0.585443	-0.98546	6.8095e-16	6.48667e-15	-1.12777	3.68766e-15	3.52412e-13
ENSMUSG00000026558.13	Uck2	314.632	318.423	485.325	357.57	374.205	474.908	422.399	641.2	560.975	1898.34	1466.54	2232.86	828.022	810.031	1116.71	372.793	402.228	541.525	1865.91	918.255	0.111637	0.580868	0.999972	0.553907	0.00569596	0.999996	-0.44227	0.0243271	0.999986	2.3314	4.31598e-38	3.20395e-36	1.18716	2.11735e-11	1.35831e-10	-1.16757	1.23501e-15	1.29651e-13
ENSMUSG00000009376.15	Met	44.9475	38.9438	78.1912	72.0285	53.2274	178.839	47.479	358.393	133.052	131.837	98.9824	290.249	67.8936	41.3388	133.163	54.0275	101.365	179.641	173.69	80.7983	0.858366	0.163417	0.999972	1.56569	0.0105506	0.999996	-0.707325	0.236369	0.999986	1.62613	0.00748922	0.0167781	-0.288795	0.6281	0.691714	-1.26331	2.11461e-08	5.34573e-07
ENSMUSG00000028161.17	Ppp3ca	4184.61	4004.34	4281.64	4344.86	4206.58	4019.18	4277.2	3517.68	4049.09	3243.93	3026.72	3017.25	1874.42	2009.38	1715.94	4156.87	4190.21	3947.99	3095.97	1866.58	0.00509761	0.959431	0.999972	-0.0744649	0.457346	0.999996	0.0795624	0.424357	0.999986	-0.42701	1.86259e-06	8.44887e-06	-1.16433	1.35363e-38	5.21185e-37	-0.881985	1.27324e-10	5.29962e-09
ENSMUSG00000067370.4	B3galt4	364.075	355.076	281.758	329.273	306.461	272.11	320.074	291.3	275.093	144.537	143.926	128.133	56.6947	56.5138	44.6684	333.636	302.614	295.489	138.865	52.6256	-0.139192	0.379116	0.999972	-0.16621	0.293198	0.999996	0.027018	0.860926	0.999986	-1.25379	1.93107e-25	6.12013e-24	-2.51862	1.76414e-73	3.00729e-71	-1.5523	2.38673e-10	9.43665e-09
ENSMUSG00000039496.8	Cdnf	26.9685	45.8163	22.9181	24.4382	19.3554	16.2581	32.7441	16.9854	21.5759	273.351	373.993	191.085	940.711	990.038	655.699	31.901	20.0173	23.7685	279.476	862.149	-0.673251	0.208743	0.999972	-0.42923	0.416852	0.999996	-0.244022	0.644692	0.999986	3.12658	1.92254e-26	6.54443e-25	5.40402	7.17697e-77	1.36673e-74	1.5024	4.59562e-19	7.83498e-17
ENSMUSG00000043391.10	2510009E07Rik	3856.49	3711.12	3679.03	3894.68	3966.25	3336.34	4247.73	3490.51	3337.08	2371.26	2367.02	2117.54	1509.06	1481.39	1228.8	3748.88	3732.42	3691.77	2285.27	1406.42	-0.0172675	0.875828	0.999972	-0.0254733	0.817627	0.999996	0.00820571	0.940473	0.999986	-0.718314	1.10721e-17	1.94451e-16	-1.40807	7.67448e-63	8.76882e-61	-0.854199	2.76507e-10	1.08321e-08
ENSMUSG00000029234.13	Tmem165	1370.9	1500.48	1384.52	1511.31	1682.31	1553.93	1259.83	1699.39	1364.68	1428.44	1378.8	1421.16	942.811	982.712	961.636	1418.63	1582.52	1441.3	1409.47	962.386	0.152007	0.202993	0.999972	0.0193126	0.871605	0.999996	0.132694	0.259788	0.999986	-0.00604635	0.950635	0.965949	-0.716496	1.26582e-13	9.91361e-13	-0.700397	2.59169e-07	5.01193e-06
ENSMUSG00000011114.18	Tbrg1	1955.21	2167.11	1868.5	1859.88	1825.86	1501.74	1932.72	1535.48	1841.15	5662.36	6283.51	6154.84	10875.6	9925.5	11008.7	1996.94	1729.16	1769.78	6033.57	10603.2	-0.218304	0.124664	0.999972	-0.172001	0.225895	0.999996	-0.046303	0.743335	0.999986	1.59735	1.24651e-37	8.94379e-36	2.61976	2.1186e-99	7.99694e-97	0.663124	1.03796e-06	1.70504e-05
ENSMUSG00000053716.9	Dusp7	1334.94	1965.52	1473.5	1447	1979.09	1470.93	1380.17	1676.46	1388.05	2596.23	3047.05	2598.87	1453.76	1939.78	1342.58	1591.32	1632.34	1481.56	2747.38	1578.71	0.0331508	0.756997	0.999972	-0.0869997	0.417294	0.999996	0.12015	0.25565	0.999986	0.800428	1.39223e-20	3.07806e-19	-0.0484489	0.569317	0.638015	-0.963095	2.04904e-11	1.00154e-09
ENSMUSG00000036568.7	Bicral	813.549	897.999	804.83	935.084	843.574	651.18	832.52	669.226	656.268	1374.62	1465.47	1238.43	2583.46	2782.26	2535.99	838.793	809.946	719.338	1359.51	2633.9	-0.0755568	0.616074	0.999972	-0.229527	0.128405	0.999996	0.153971	0.302111	0.999986	0.691771	1.45475e-08	9.03067e-08	1.71469	9.85321e-47	5.62911e-45	0.806132	5.8269e-10	2.10469e-08
ENSMUSG00000009569.14	Mrtfb	1656.31	1807.45	1891.42	1895.89	1725.86	1325.46	1656.03	1363.93	1654.16	1447.19	1735.67	1088.02	431.159	543.684	294.138	1785.06	1649.07	1558.04	1423.62	422.993	-0.130715	0.435195	0.999972	-0.199316	0.234032	0.999996	0.0686009	0.680868	0.999986	-0.356865	0.0856881	0.140111	-1.97417	3.91978e-21	5.5683e-20	-1.91692	1.41533e-38	1.37717e-35
ENSMUSG00000003746.16	Man1a	3690.19	4556.43	4056.51	4342.29	5113.06	3693.16	4410.64	5052.32	4450.04	3817.24	3772.57	4306.38	1773.63	1767.63	1934.23	4101.04	4382.83	4637.66	3965.4	1825.16	0.0825946	0.455975	0.999972	0.181573	0.100967	0.999996	-0.0989785	0.368651	0.999986	-0.0425822	0.732939	0.799234	-1.25758	7.68127e-24	1.33197e-22	-1.26819	4.78589e-23	1.22882e-20
ENSMUSG00000103473.1	Gm37696	159.564	121.413	156.382	87.4631	116.133	149.746	132.614	112.104	170.81	115.509	147.136	101.392	447.258	387.747	418.872	145.786	117.78	138.509	121.346	417.959	-0.322072	0.216582	0.999972	-0.0813195	0.751899	0.999996	-0.240753	0.342028	0.999986	-0.252586	0.298749	0.395891	1.83144	5.97626e-15	5.25264e-14	1.64503	5.22245e-15	4.75622e-13
ENSMUSG00000029822.15	Osbpl3	896.702	629.974	997.612	874.631	737.119	1531.69	870.176	1359.68	978.11	2809.71	2481.52	3630.62	1353.67	1307.67	1924.96	841.429	1047.81	1069.32	2973.95	1528.77	0.277515	0.32585	0.999972	0.386281	0.170979	0.999996	-0.108766	0.698423	0.999986	1.81831	5.38281e-14	6.54654e-13	0.572127	0.017333	0.0310837	-1.11443	1.12248e-17	1.56392e-15
ENSMUSG00000034621.14	Gpatch8	1366.4	1686.04	1455.97	1542.18	1650.05	1392.21	1567.63	1522.74	1479.75	845.453	942.205	763.784	512.352	574.034	453.427	1502.81	1528.15	1523.37	850.481	513.271	0.0174548	0.880153	0.999972	0.0265667	0.818301	0.999996	-0.00911194	0.93639	0.999986	-0.825167	4.3926e-21	1.01051e-19	-1.57357	6.34433e-71	9.9338e-69	-0.879682	1.05567e-09	3.5597e-08
ENSMUSG00000022800.14	Fyttd1	1067.5	1140.83	1096.03	1191.04	1246.81	1144.06	1149.32	1343.55	1107.57	1392.76	1374.52	1184.39	891.716	852.416	743.35	1101.45	1193.97	1200.14	1317.22	829.161	0.108939	0.344238	0.999972	0.124513	0.278948	0.999996	-0.0155738	0.890169	0.999986	0.250397	0.0042061	0.0100947	-0.52886	8.7029e-10	4.7013e-09	-0.818266	1.94401e-09	6.14671e-08
ENSMUSG00000019699.16	Akt3	1328.2	1275.98	1455.97	1302.94	1277.46	1126.94	1403.91	1087.92	1298.15	1320.19	1183.51	1339.82	516.551	356.351	554.563	1353.39	1235.78	1263.33	1281.17	475.822	-0.139933	0.306832	0.999972	-0.102833	0.451879	0.999996	-0.0371002	0.78438	0.999986	-0.0808801	0.557238	0.649707	-1.39641	1.13498e-23	1.93477e-22	-1.60261	1.10852e-21	2.29355e-19
ENSMUSG00000009030.14	Pdcl	1602.38	1750.18	1766.04	1643.79	1893.61	1571.05	1769	1600.03	1643.37	934.958	1046.54	863.504	535.449	583.976	514.951	1706.2	1702.82	1670.8	948.333	544.792	-0.0136326	0.911606	0.999972	-0.0267052	0.827706	0.999996	0.0130726	0.914339	0.999986	-0.85391	1.12596e-18	2.12228e-17	-1.64064	3.06293e-63	3.55737e-61	-0.947687	2.52624e-11	1.20399e-09
ENSMUSG00000070056.6	Mfhas1	1982.18	2549.68	1949.39	2388.52	2269.42	1762.72	1914.71	2633.59	1896.89	1908.62	2032.08	1671.86	975.008	999.457	644.743	2160.42	2140.22	2148.4	1870.85	873.069	-0.0154158	0.913624	0.999972	-0.00903866	0.949282	0.999996	-0.00637723	0.964002	0.999986	-0.204441	0.118734	0.184802	-1.30421	3.62576e-23	5.95967e-22	-1.27082	1.08979e-14	9.47937e-13
ENSMUSG00000045038.14	Prkce	105.627	91.6326	83.5837	114.474	100.003	79.5792	70.3999	104.46	68.3238	229.808	222.577	178.272	72.7931	54.944	69.1097	93.6143	98.0187	81.0614	210.219	65.6156	0.0499908	0.865708	0.999972	-0.216374	0.468012	0.999996	0.266364	0.356174	0.999986	1.16329	1.67774e-07	8.9726e-07	-0.574266	0.00979364	0.0185733	-1.83578	8.73911e-15	7.72776e-13
ENSMUSG00000042121.16	Ssh1	1024.8	1120.21	922.117	1013.54	912.931	938.692	980.687	1041.21	909.786	1026.88	1080.25	557.657	3851.74	4336.39	1868.49	1022.38	955.055	977.227	888.261	3352.2	-0.0961508	0.446618	0.999972	-0.0576602	0.647477	0.999996	-0.0384906	0.756997	0.999986	-0.249094	0.273884	0.36861	1.73638	1.57269e-14	1.32603e-13	1.73699	1.43063e-34	1.05131e-31
ENSMUSG00000037363.9	Letm2	89.8949	82.4693	74.1468	59.1662	62.9051	67.5995	71.2185	38.2172	80.9098	362.251	397.535	406.683	1182.19	858.172	1499.34	82.1704	63.2236	63.4485	388.823	1179.9	-0.379126	0.280776	0.999972	-0.411252	0.24044	0.999996	0.0321258	0.926067	0.999986	2.26945	1.04013e-20	2.32624e-19	4.2062	4.44345e-71	7.00937e-69	1.41667	3.56021e-13	2.31965e-11
ENSMUSG00000024906.10	Mus81	406.775	492.525	431.4	397.443	480.66	479.187	426.492	448.416	438.711	527.35	618.506	496.933	1786.23	1602.27	1182.45	443.566	452.43	437.873	547.596	1523.65	0.0266644	0.85581	0.999972	-0.00704958	0.961624	0.999996	0.0337139	0.81295	0.999986	0.299846	0.0600738	0.103424	1.74239	1.76643e-29	4.21431e-28	1.31128	1.46944e-14	1.24762e-12
ENSMUSG00000059142.16	Zfp945	319.127	341.331	335.683	325.414	300.009	299.492	410.939	354.146	296.669	260.651	367.037	255.152	600.543	742.005	607.659	332.047	308.305	353.918	294.28	650.069	-0.117648	0.505793	0.999972	0.0901915	0.607265	0.999996	-0.207839	0.226525	0.999986	-0.191226	0.240516	0.331231	1.06553	1.1907e-11	7.83576e-11	1.00535	3.17574e-10	1.22384e-08
ENSMUSG00000007670.10	Khsrp	3220.49	3518.69	3405.36	3318.45	3566.24	3332.91	3449.6	3472.67	3493.51	1623.17	1560.71	1577.15	906.414	1042.37	822.574	3381.51	3405.87	3471.92	1587.01	923.785	0.00408991	0.96241	0.999972	0.0426319	0.622728	0.999996	-0.038542	0.653256	0.999986	-1.09112	3.24122e-41	2.96488e-39	-1.88152	8.97518e-117	5.57992e-114	-0.936504	7.41841e-10	2.60022e-08
ENSMUSG00000025986.6	Slc39a10	1125.93	1406.56	1158.04	1318.38	1256.49	831.731	1137.86	776.235	1238.82	1062.56	1063.66	779.939	2222.99	2614.29	1506.93	1230.18	1135.53	1050.97	968.72	2114.73	-0.134701	0.569049	0.999972	-0.22617	0.339034	0.999996	0.0914689	0.698156	0.999986	-0.358544	0.127915	0.196614	0.895889	0.000132791	0.00035698	0.95508	1.68393e-10	6.87476e-09
ENSMUSG00000029190.19	D5Ertd579e	1487.76	1578.37	1396.66	1785.28	1630.69	1379.37	1498.86	1579.65	1413.22	2000.54	1981.79	1964.89	1056.2	922.535	1108.28	1487.6	1598.45	1497.24	1982.41	1029.01	0.092217	0.418809	0.999972	0.0120624	0.915813	0.999996	0.0801545	0.476134	0.999986	0.416125	0.000187911	0.000602071	-0.630492	1.33685e-08	6.24079e-08	-1.1007	5.18609e-15	4.74338e-13
ENSMUSG00000024277.14	Mapre2	4130.67	3525.56	4013.37	4019.45	3463.01	3673.48	3739.38	3201.76	3705.67	7417.98	6476.12	8214.43	4357.79	3940.27	4699.46	3889.87	3718.64	3548.94	7369.51	4332.5	-0.0706779	0.412498	0.999972	-0.129266	0.133667	0.999996	0.0585879	0.493253	0.999986	0.9202	2.34935e-40	2.0518e-38	0.219833	0.00138829	0.00310439	-0.913441	4.05064e-13	2.61585e-11
ENSMUSG00000089774.2	Slc5a3	1923.75	3074.27	2080.16	2082.39	2403.3	1333.17	2338.75	2159.7	2101.86	121.557	185.124	98.6066	294.672	329.141	273.067	2359.39	1939.62	2200.1	135.096	298.96	-0.301404	0.117452	0.999972	-0.0682081	0.722887	0.999996	-0.233196	0.224575	0.999986	-4.14151	1.18302e-101	1.03789e-98	-2.66891	5.27767e-45	2.75455e-43	1.03573	1.59294e-06	2.47247e-05
ENSMUSG00000100658.1	F730311O21Rik	119.111	121.413	126.724	83.6045	111.294	89.8475	125.246	56.9012	115.072	253.394	327.979	188.857	577.446	651.478	513.266	122.416	94.9152	99.0731	256.743	580.73	-0.369257	0.285458	0.999972	-0.335786	0.329531	0.999996	-0.0334714	0.921919	0.999986	1.05081	0.000368723	0.0011146	2.61391	2.39656e-19	2.98343e-18	1.0534	1.85624e-09	5.90423e-08
ENSMUSG00000038212.16	Mfsd14b	2550.77	2556.55	2622.1	2598.17	2983.96	2733.93	2642.45	3231.48	2779.7	2583.53	2474.02	2637.31	1742.84	1677.62	1643.46	2576.47	2772.02	2884.54	2564.96	1687.97	0.0952256	0.379935	0.999972	0.161461	0.13603	0.999996	-0.0662359	0.537085	0.999986	-0.00661593	0.940648	0.959247	-0.713222	7.0885e-16	6.7494e-15	-0.753519	1.51837e-08	3.99481e-07
ENSMUSG00000052056.14	Zfp217	2119.27	2380.16	2105.77	2036.09	2343.62	1958.68	1985.11	2158	1893.29	3471.92	4454.74	3635.08	5544.18	7462.96	5366.11	2201.73	2112.79	2012.13	3853.91	6124.42	-0.0680324	0.456662	0.999972	-0.125947	0.168165	0.999996	0.0579147	0.521056	0.999986	0.800933	2.34462e-22	5.90778e-21	1.52625	2.74251e-79	5.97641e-77	0.510518	0.000104538	0.000913785
ENSMUSG00000026786.14	Apbb1ip	7618.6	6970.95	7579.16	6934.02	7003.44	6007.8	7679.32	5101.58	7278.29	5674.46	4647.36	5911.94	2702.45	2348.99	2312.65	7389.57	6648.42	6686.39	5411.25	2454.69	-0.154841	0.310249	0.999972	-0.153399	0.314667	0.999996	-0.00144223	0.992449	0.999986	-0.454241	0.000842288	0.00237684	-1.44304	3.43982e-26	6.80814e-25	-1.28597	4.80392e-18	7.2096e-16
ENSMUSG00000035397.8	Klf16	467.454	639.137	475.888	490.051	709.699	500.579	473.153	680.267	481.863	455.988	529.689	452.365	197.381	250.649	119.678	527.493	566.776	545.094	479.348	189.236	0.0919296	0.475315	0.999972	0.0474452	0.712625	0.999996	0.0444843	0.721163	0.999986	-0.125893	0.422939	0.521573	-1.59163	1.89738e-23	3.18056e-22	-1.54029	5.27474e-12	2.92734e-10
ENSMUSG00000026142.15	Rhbdd1	1348.42	1381.36	1070.41	1525.46	1456.5	1062.77	1334.32	1415.74	1228.03	903.51	1035.3	814.48	513.752	623.222	444.999	1266.73	1348.24	1326.03	917.764	527.324	0.07711	0.526136	0.999972	0.0758672	0.532736	0.999996	0.00124273	0.991728	0.999986	-0.461647	3.90621e-06	1.69158e-05	-1.34934	3.27307e-41	1.40622e-39	-0.955302	6.94578e-11	3.03323e-09
ENSMUSG00000026502.13	Desi2	1507.99	1633.35	1590.79	1620.64	1753.28	1369.1	1571.72	1613.62	1433	1179.89	1124.12	991.637	516.551	444.784	540.235	1577.37	1581.01	1539.45	1098.55	500.524	-0.0127731	0.912303	0.999972	-0.035735	0.757872	0.999996	0.0229618	0.84117	0.999986	-0.52675	8.15487e-06	3.3488e-05	-1.65483	9.61108e-44	4.63833e-42	-1.2863	1.38781e-15	1.43571e-13
ENSMUSG00000021036.10	Sptlc2	3022.72	3181.94	3300.21	3187.26	3192.03	3606.73	3118.06	4500.29	3421.59	3973.87	3606.7	4201.09	2409.17	2226.54	2889.12	3168.29	3328.68	3679.98	3927.22	2508.28	0.0671895	0.655343	0.999972	0.211595	0.15944	0.999996	-0.144405	0.335118	0.999986	0.31069	0.0303437	0.0574067	-0.410583	0.00413822	0.00847531	-0.802846	5.88451e-10	2.12191e-08
ENSMUSG00000020623.11	Map2k6	65.1738	36.653	59.3175	47.5902	24.1943	31.6605	62.2139	20.3825	32.3639	50.7998	47.6186	45.1251	143.486	141.284	170.246	53.7148	34.4817	38.3201	47.8478	151.672	-0.678014	0.0909602	0.999972	-0.561574	0.157091	0.999996	-0.11644	0.769667	0.999986	-0.137923	0.678385	0.754669	2.19265	1.57956e-11	1.02734e-10	1.50977	1.38371e-09	4.52091e-08
ENSMUSG00000032329.4	Hmg20a	1388.88	1069.81	1203.88	1133.16	1154.87	1115.82	1236.09	1044.6	1156.11	783.768	828.777	686.904	357.666	375.712	294.98	1220.85	1134.62	1145.6	766.483	342.786	-0.105076	0.398428	0.999972	-0.0859801	0.488752	0.999996	-0.0190958	0.876395	0.999986	-0.672246	3.81478e-08	2.24069e-07	-1.7271	8.13818e-44	3.9637e-42	-1.31343	4.14343e-18	6.26245e-16
ENSMUSG00000037443.13	Cep85	406.775	485.653	393.652	437.316	501.628	438.969	419.944	425.485	413.539	629.554	578.913	728.129	1429.27	1581.34	1694.87	428.693	459.304	419.656	645.532	1568.49	0.0979063	0.495973	0.999972	-0.0211302	0.88338	0.999996	0.119036	0.393455	0.999986	0.598836	4.25492e-06	1.83108e-05	1.77458	1.889e-46	1.06196e-44	1.13381	1.07776e-14	9.41321e-13
ENSMUSG00000102869.2	2900097C17Rik	3532.87	4008.93	4134.7	3778.92	4345.29	4197.16	3831.88	4151.24	3849.51	3123.58	2824.48	3230.62	1644.84	1788.56	1449.62	3892.16	4107.13	3944.21	3059.56	1627.67	0.0711976	0.455503	0.999972	0.0258407	0.786402	0.999996	0.0453568	0.631688	0.999986	-0.344832	0.00103572	0.0028656	-1.33335	8.73162e-37	3.05073e-35	-1.06302	2.89434e-11	1.35266e-09
ENSMUSG00000066735.8	Vkorc1l1	800.065	925.489	802.134	950.518	962.932	776.111	755.571	790.672	747.966	1177.47	1210.26	1033.98	672.637	736.772	489.667	842.563	896.521	764.737	1140.57	633.025	0.0789354	0.531715	0.999972	-0.136757	0.28023	0.999996	0.215692	0.0821792	0.999986	0.432023	8.23015e-05	0.000282752	-0.506076	3.28188e-06	1.11639e-05	-1.01541	2.87843e-10	1.12349e-08
ENSMUSG00000020783.14	Ncbp3	889.96	1014.83	869.54	895.211	975.836	936.125	943.031	1012.33	943.948	589.64	629.207	612.252	363.966	346.409	290.766	924.777	935.724	966.437	610.367	333.714	0.0161352	0.886415	0.999972	0.0712181	0.527124	0.999996	-0.055083	0.617023	0.999986	-0.595532	6.41594e-11	5.45524e-10	-1.48799	3.01996e-58	2.8885e-56	-1.02567	1.58616e-09	5.11386e-08
ENSMUSG00000066324.2	Impad1	1582.15	1424.89	1447.89	1574.34	1427.46	1471.79	1610.19	1547.37	1422.21	1862.66	1744.77	1986.06	1201.79	1083.18	1237.23	1484.97	1491.2	1526.59	1864.49	1174.07	0.00108887	0.991797	0.999972	0.0452312	0.668689	0.999996	-0.0441424	0.671565	0.999986	0.330472	4.94273e-05	0.000176797	-0.34592	1.7739e-05	5.44475e-05	-0.817731	7.1427e-10	2.50771e-08
ENSMUSG00000049295.17	Zfp219	815.797	817.821	725.291	689.415	683.892	666.583	708.092	605.531	697.622	716.035	848.573	733.7	1229.08	1333.83	1540.64	786.303	679.963	670.415	766.103	1367.85	-0.212387	0.108771	0.999972	-0.227125	0.0857972	0.999996	0.0147382	0.910058	0.999986	-0.0342958	0.787709	0.843097	1.00722	7.4214e-16	7.05367e-15	0.683417	8.86273e-06	0.00011143
ENSMUSG00000059316.2	Slc27a4	1334.94	1562.34	1395.31	1432.85	1683.92	1428.15	1373.62	1523.59	1456.38	667.049	634.022	596.097	376.564	409.202	319.422	1430.86	1514.97	1451.2	632.389	368.396	0.0748239	0.455619	0.999972	0.0251579	0.801832	0.999996	0.049666	0.613484	0.999986	-1.17723	8.74226e-37	5.89981e-35	-2.03639	6.54098e-103	2.94177e-100	-0.93384	7.21265e-09	2.04672e-07
ENSMUSG00000020589.17	Fam49a	3067.66	2671.09	2955.09	2962.17	2827.51	3201.99	2864.29	3212.8	2768.91	5395.66	5280.84	9437.27	2420.37	2404.45	2412.94	2897.95	2997.22	2948.67	6704.59	2412.59	0.0433785	0.737488	0.999972	0.0319345	0.804991	0.999996	0.0114439	0.929116	0.999986	1.18709	1.53422e-10	1.25156e-09	-0.308509	0.0959401	0.140871	-1.56789	1.74226e-14	1.44472e-12
ENSMUSG00000021003.10	Galc	4838.6	4819.87	4757.53	5528.18	5905.02	4840.64	4652.12	4264.19	4273.84	3429.59	3278.72	3290.23	2218.79	2473.52	2184.54	4805.33	5424.61	4396.72	3332.85	2292.29	0.164335	0.105129	0.999972	-0.126024	0.214549	0.999996	0.290359	0.00401891	0.999986	-0.528537	3.61408e-11	3.16351e-10	-1.23959	1.35063e-54	1.11959e-52	-0.691811	3.0747e-07	5.79867e-06
ENSMUSG00000018547.8	Pip4k2b	2370.98	2622.98	2237.89	2605.89	2661.37	2456.69	2351.85	3111.73	2180.97	1193.79	1366.49	1261.27	730.031	914.163	638.843	2410.62	2574.65	2548.18	1273.85	761.012	0.0940384	0.457764	0.999972	0.0749986	0.553647	0.999996	0.0190398	0.87962	0.999986	-0.917832	2.42168e-18	4.44305e-17	-1.77131	3.40917e-63	3.93788e-61	-0.90549	1.21435e-08	3.27582e-07
ENSMUSG00000025402.12	Nab2	1276.51	1857.85	1346.78	1428.99	1908.12	1426.44	1183.7	1502.36	1332.31	2053.76	2382.53	2445.67	1157.69	1453.14	1174.02	1493.71	1587.85	1339.46	2293.99	1261.62	0.0878155	0.428234	0.999972	-0.141822	0.202013	0.999996	0.229637	0.0359055	0.999986	0.637755	8.9871e-10	6.65874e-09	-0.325568	0.00163041	0.00360461	-1.01583	9.5354e-12	5.00514e-10
ENSMUSG00000011752.7	Pgam1	2375.47	2196.89	2500.77	2897.86	2609.76	3178.03	2757.06	3757.18	2900.17	2901.63	2391.63	3214.46	2149.5	2044.44	2493.01	2357.71	2895.22	3138.13	2835.91	2228.98	0.290606	0.0799997	0.999972	0.415717	0.0121937	0.999996	-0.125111	0.448335	0.999986	0.262579	0.0783404	0.129845	-0.378567	0.0107791	0.020255	-0.492053	0.000229531	0.00176904
ENSMUSG00000032437.10	Stt3b	4714.99	4709.91	4873.47	4921.09	4484.01	4946.75	4707.79	4904.55	5079.34	5987.12	5234.3	5940.91	3960.93	3190.41	3856.66	4766.12	4783.95	4897.22	5720.77	3669.33	-0.000509023	0.995602	0.999972	0.0432132	0.639418	0.999996	-0.0437223	0.63338	0.999986	0.260888	0.000854314	0.00240683	-0.385894	7.44057e-07	2.77094e-06	-0.794703	4.14495e-10	1.56619e-08
ENSMUSG00000000538.18	Tom1l2	822.539	696.408	744.165	733.147	845.187	732.471	787.497	607.23	744.37	789.211	991.964	696.375	348.567	447.401	332.906	754.37	770.268	713.032	825.85	376.291	0.0275922	0.859677	0.999972	-0.0813564	0.602261	0.999996	0.108949	0.479061	0.999986	0.119055	0.48098	0.579017	-1.03531	9.75969e-10	5.25606e-09	-1.28135	3.44238e-18	5.27774e-16
ENSMUSG00000030002.15	Dusp11	3411.51	3143	3337.96	3511.39	3542.04	3144.66	3323.53	3442.1	3079.97	2132.38	1877.45	2132.02	1308.18	1262.66	1167.28	3297.49	3399.36	3281.87	2047.29	1246.04	0.0340787	0.740387	0.999972	-0.00514556	0.960087	0.999996	0.0392242	0.700734	0.999986	-0.688643	3.848e-16	5.79783e-15	-1.44642	2.95015e-65	3.73414e-63	-0.865039	2.36737e-09	7.35439e-08
ENSMUSG00000020594.14	Pum2	5784.74	6366.17	6217.55	6167.44	6463.1	5592.79	5806.36	6084.18	5936.98	4668.74	4914.34	4651.78	3128.7	3320.19	2954.86	6122.82	6074.44	5942.51	4744.95	3134.58	-0.0190815	0.837297	0.999972	-0.0394395	0.67113	0.999996	0.0203579	0.825727	0.999986	-0.369111	8.63549e-10	6.41052e-09	-0.952935	1.38468e-56	1.24551e-54	-0.749344	4.82124e-09	1.41848e-07
ENSMUSG00000029111.7	Nelfa	752.87	804.076	719.898	738.292	717.764	770.977	783.404	799.165	758.754	429.379	480.466	386.627	222.579	244.893	200.587	758.948	742.344	780.441	432.157	222.686	-0.0318596	0.800058	0.999972	0.0478954	0.702299	0.999996	-0.0797551	0.515942	0.999986	-0.813952	3.95965e-16	5.95675e-15	-1.74363	2.51955e-64	3.11452e-62	-1.10578	1.92267e-11	9.441e-10
ENSMUSG00000006932.17	Ctnnb1	16401.3	15339.3	16848.9	18749.3	16142.4	22167.5	14832.3	18135.4	16955.1	17362	17412.3	20193.2	13463.2	12117.5	13649.2	16196.5	19019.7	16640.9	18322.5	13076.6	0.220097	0.123854	0.999972	0.0450413	0.752839	0.999996	0.175056	0.220564	0.999986	0.17522	0.113957	0.178327	-0.534256	1.40585e-06	5.01381e-06	-0.635174	1.36817e-06	2.17101e-05
ENSMUSG00000037234.17	Hook3	2117.03	2377.87	2510.21	2697.21	2416.2	2357.43	2251.16	2525.74	2346.38	1807.02	1782.75	1728.12	1034.5	1115.1	991.134	2335.03	2490.28	2374.43	1772.63	1046.91	0.0879715	0.488347	0.999972	0.0277224	0.827094	0.999996	0.060249	0.632493	0.999986	-0.400177	2.29237e-05	8.69765e-05	-1.25067	5.82257e-40	2.3945e-38	-0.910979	2.26712e-11	1.09557e-09
ENSMUSG00000021687.14	Scamp1	1112.45	1266.82	1265.89	1338.96	1454.88	1541.1	1331.87	2355.03	1477.95	1583.26	1750.65	1547.07	1161.89	1141.79	1144.52	1215.05	1444.98	1721.62	1626.99	1149.4	0.248076	0.182779	0.999972	0.478487	0.0100537	0.999996	-0.230411	0.211637	0.999986	0.420376	0.01004	0.021744	-0.32818	0.0430758	0.0699068	-0.649771	2.30806e-06	3.40867e-05
ENSMUSG00000023068.16	Nus1	3004.74	3152.16	3337.96	3596.28	3537.2	4096.19	3123.79	4344.88	3732.64	3551.15	3451.54	4241.76	2948.82	2821.5	3220.34	3164.95	3743.22	3733.77	3748.15	2996.89	0.237421	0.0844261	0.999972	0.236969	0.0848609	0.999996	0.000452703	0.997359	0.999986	0.241496	0.0369974	0.0683074	-0.319949	0.00545906	0.0109006	-0.468929	0.000334143	0.00242786
ENSMUSG00000003644.17	Rps6ka1	4344.17	4022.67	4022.8	4105.62	4238.84	4319.52	4237.91	3947.42	3932.22	1363.73	1323.15	1075.2	4000.82	4247.43	2327.82	4129.88	4221.33	4039.18	1254.03	3525.36	0.0275029	0.771859	0.999972	-0.0274571	0.772155	0.999996	0.0549599	0.559467	0.999986	-1.72885	2.77565e-24	7.99593e-23	-0.288194	0.0884456	0.13117	1.30107	2.17991e-14	1.77313e-12
ENSMUSG00000020841.5	Cpd	6292.65	5319.27	6727.14	6193.16	6330.84	6483.57	6164.9	9313.12	6699.33	6531.4	6007.96	8594.93	3526.97	3759.21	4290.7	6113.02	6335.85	7392.45	7044.77	3858.96	0.0417177	0.817708	0.999972	0.266674	0.140473	0.999996	-0.224957	0.213104	0.999986	0.197274	0.254445	0.346727	-0.720331	3.1464e-05	9.3032e-05	-1.00599	1.16068e-12	7.02704e-11
ENSMUSG00000046808.17	Atp10d	175.295	178.684	196.826	147.916	170.973	172.849	178.456	174.101	179.8	186.266	200.105	198.327	344.368	410.772	362.404	183.602	163.913	177.452	194.899	372.514	-0.172656	0.38833	0.999972	-0.0417034	0.833442	0.999996	-0.130953	0.497271	0.999986	0.077796	0.562141	0.653961	1.18392	9.79093e-22	1.46159e-20	0.782179	7.10203e-06	9.2208e-05
ENSMUSG00000056501.3	Cebpb	1006.82	895.708	1074.46	1207.76	1166.16	1814.92	1015.07	1774.13	1397.04	1834.84	1527	1833.41	788.126	1026.67	843.644	992.329	1396.28	1395.41	1731.75	886.146	0.467269	0.0383774	0.999972	0.48138	0.0327681	0.999996	-0.0141112	0.949722	0.999986	0.806569	0.000187697	0.000601583	-0.645303	0.00267769	0.00569026	-1.1202	5.10041e-10	1.88053e-08
ENSMUSG00000026238.14	Ptma	9191.76	8957.08	9989.6	9493.61	9434.16	10424.9	9590.76	9124.58	10590.2	18367.1	15846.8	23197.6	10594.9	10901.9	12741.5	9379.48	9784.21	9768.51	19137.2	11412.8	0.0551893	0.469582	0.999972	0.061373	0.420936	0.999996	-0.00618376	0.935052	0.999986	1.01714	4.83333e-32	2.392e-30	0.219009	0.0109874	0.0206079	-0.882788	3.19255e-10	1.22809e-08
ENSMUSG00000024897.9	Apba1	555.101	733.061	558.123	682.984	698.408	578.447	538.641	704.896	507.035	714.221	716.953	688.018	319.87	342.746	381.789	615.428	653.28	583.524	706.397	348.135	0.0888621	0.535553	0.999972	-0.0750769	0.60173	0.999996	0.163939	0.243966	0.999986	0.210061	0.129254	0.198341	-0.904956	5.92978e-11	3.63315e-10	-1.17484	1.18936e-13	8.47706e-12
ENSMUSG00000015656.17	Hspa8	22921	23929.8	29019.7	24599	24633	33189.7	23657.6	30527.1	30904	9729.37	8257.27	11485.7	37544.5	29279.9	24296.3	25290.2	27473.9	28362.9	9824.12	30373.5	0.108873	0.370752	0.999972	0.170541	0.160829	0.999996	-0.0616677	0.611829	0.999986	-1.36684	2.88844e-12	2.88411e-11	0.166431	0.39488	0.469881	1.46994	3.4501e-13	2.26231e-11
ENSMUSG00000076617.9	Ighm	1314.71	655.173	1648.76	1358.25	687.118	906.176	1399.81	86.6257	1276.58	1327.45	610.481	1731.47	9241.93	7169.93	3897.95	1206.21	983.848	921.005	1223.13	6769.94	-0.199069	0.78544	0.999972	-0.780688	0.285749	0.999996	0.581617	0.426294	0.999986	-0.000321196	0.999624	0.99978	2.93573	1.65521e-05	5.10475e-05	2.37554	0.000288956	0.00214862
ENSMUSG00000047414.6	Flrt2	746.128	918.617	1105.46	1017.4	1022.61	871.948	816.966	1450.56	1134.54	1213.15	817.006	2555.42	258.976	125.063	389.374	923.402	970.654	1134.02	1528.52	257.804	0.0822833	0.692908	0.999972	0.28119	0.176308	0.999996	-0.198907	0.335393	0.999986	0.640792	0.0877111	0.142898	-2.02113	8.00781e-08	3.39148e-07	-2.6999	8.2343e-53	1.75481e-49
ENSMUSG00000021615.13	Xrcc4	276.427	203.882	273.669	308.693	240.33	301.203	261.953	296.396	294.871	301.775	276.081	308.076	153.985	147.564	180.359	251.326	283.409	284.407	295.311	160.636	0.168675	0.398964	0.999972	0.194764	0.328412	0.999996	-0.0260885	0.892625	0.999986	0.233619	0.0899586	0.145993	-0.822379	1.23886e-09	6.60287e-09	-1.03253	1.33717e-08	3.58445e-07
ENSMUSG00000032479.15	Map4	5220.65	5420.07	5140.4	5297.95	5508.23	5118.74	5386.41	5750.42	5181.82	5011.64	4829.27	4874.06	3088.81	3422.75	2659.04	5260.37	5308.31	5439.55	4904.99	3056.86	0.00677567	0.934864	0.999972	0.0515604	0.533604	0.999996	-0.0447848	0.5861	0.999986	-0.100152	0.185365	0.266856	-0.799247	3.50859e-26	6.91833e-25	-0.839474	1.07274e-08	2.92716e-07
ENSMUSG00000028274.17	Rngtt	685.449	636.846	740.12	746.009	766.152	709.367	781.766	756.701	812.694	557.588	507.753	574.927	334.568	321.291	344.706	687.472	740.51	783.721	546.756	333.522	0.0976703	0.446963	0.999972	0.190121	0.137086	0.999996	-0.0924512	0.458466	0.999986	-0.335589	0.000141581	0.000464736	-1.14581	6.0286e-39	2.37305e-37	-0.861489	2.90382e-08	7.12122e-07
ENSMUSG00000038612.16	Mcl1	33948.8	31998.1	34261.2	32890	30460.6	40436.5	30430.8	36345.4	35327	26863.4	23910.4	29388.1	14924	11271.4	18054.5	33402.7	34595.7	34034.4	26720.6	14749.9	0.0376329	0.774469	0.999972	0.0299725	0.819472	0.999996	0.00766023	0.953466	0.999986	-0.328512	0.0147159	0.0303939	-1.23734	4.03573e-20	5.32173e-19	-1.02871	2.24157e-13	1.51651e-11
ENSMUSG00000031065.14	Cdk16	1750.7	1729.56	1656.84	1636.07	1853.28	1923.59	1697.78	2018.72	1758.44	891.415	877.465	777.711	526.35	498.682	495.567	1712.37	1804.32	1824.98	848.864	506.866	0.068626	0.575735	0.999972	0.0937146	0.444165	0.999996	-0.0250887	0.835982	0.999986	-1.01289	9.93986e-24	2.76042e-22	-1.83397	1.04764e-72	1.75754e-70	-0.892528	8.59952e-10	2.96544e-08
ENSMUSG00000058704.9	Memo1	923.671	1246.2	1167.48	1103.58	1237.13	1064.48	1073.19	1157.56	1251.41	1144.81	1243.43	1077.43	629.941	620.082	493.881	1112.45	1135.06	1160.72	1155.22	581.301	0.0282943	0.829941	0.999972	0.069457	0.597279	0.999996	-0.0411627	0.750908	0.999986	0.0538642	0.675744	0.752251	-0.96219	8.32914e-14	6.62133e-13	-1.14626	2.86495e-14	2.2697e-12
ENSMUSG00000034850.15	Tmem127	2957.54	3305.65	2963.18	3099.8	3387.2	3024.01	3003.46	3554.2	2797.68	1676.39	1885.48	1617.82	1267.58	1381.97	1239.76	3075.46	3170.33	3118.45	1726.56	1296.44	0.0382024	0.698112	0.999972	0.0203028	0.83662	0.999996	0.0178996	0.854472	0.999986	-0.835284	6.59066e-48	8.20686e-46	-1.29168	8.70783e-113	4.84384e-110	-0.56209	1.96916e-05	0.000219941
ENSMUSG00000089682.10	Bcl2l2	838.27	950.688	899.199	892.638	1140.36	966.074	848.892	1173.69	900.796	647.697	619.576	563.228	336.668	394.55	274.753	896.052	999.69	974.461	610.167	335.324	0.144312	0.251135	0.999972	0.11412	0.363799	0.999996	0.0301923	0.806167	0.999986	-0.55542	1.1707e-05	4.68497e-05	-1.57717	3.19193e-35	1.0254e-33	-1.02412	2.34343e-09	7.30129e-08
ENSMUSG00000037110.20	Ralgapa2	1229.31	870.509	1234.88	1220.63	898.414	1274.98	1240.18	1065.84	1375.47	2487.98	1714.27	3299.14	1246.58	1023	1201.83	1111.57	1131.34	1227.16	2500.46	1157.14	0.0210729	0.861598	0.999972	0.156937	0.191927	0.999996	-0.135865	0.250845	0.999986	1.14861	6.46171e-18	1.15801e-16	0.0488691	0.711963	0.76611	-1.21577	3.68514e-11	1.67808e-09
ENSMUSG00000046794.9	Ppp1r3b	400.032	389.438	382.867	450.178	427.432	308.904	379.013	343.955	354.205	853.315	956.651	704.731	1643.44	1790.65	1535.58	390.779	395.505	359.058	838.233	1656.56	-0.00900545	0.958475	0.999972	-0.126801	0.464211	0.999996	0.117795	0.487413	0.999986	1.08508	8.151e-17	1.31431e-15	2.08158	1.87514e-62	2.1196e-60	0.840511	1.50543e-09	4.89059e-08
ENSMUSG00000046876.16	Atxn1	854.002	474.199	787.305	836.045	503.241	820.607	755.571	555.424	780.33	1571.16	1615.29	1395.53	489.954	511.241	465.226	705.168	719.964	697.108	1527.33	488.807	0.0296951	0.833439	0.999972	0.0132604	0.924945	0.999996	0.0164346	0.90525	0.999986	1.15359	1.89859e-08	1.15817e-07	-0.522917	0.0108063	0.0202935	-1.79226	1.54796e-38	1.43428e-35
ENSMUSG00000097750.2	Gm4673	152.821	109.959	67.4062	74.6009	72.5828	59.0426	101.507	63.6954	57.5359	114.904	125.734	61.281	237.978	291.988	247.783	110.062	68.7421	74.246	100.64	259.25	-0.615609	0.0425509	0.999972	-0.539011	0.0745813	0.999996	-0.0765983	0.799643	0.999986	-0.113958	0.676031	0.752528	1.93349	5.63301e-13	4.1882e-12	1.26585	3.67677e-07	6.78993e-06
ENSMUSG00000055538.7	Zcchc24	964.123	1145.41	725.291	1129.3	991.966	953.239	865.264	893.434	873.826	1486.5	1220.43	694.146	437.459	318.152	369.99	944.94	1024.84	877.508	1133.69	375.2	0.129795	0.429215	0.999972	-0.0851975	0.604535	0.999996	0.214992	0.186254	0.999986	0.238051	0.269903	0.364141	-1.45023	2.13533e-11	1.36943e-10	-1.69219	2.06253e-14	1.68408e-12
ENSMUSG00000023830.14	Igf2r	8683.85	6398.24	8609.12	9268.52	7253.45	8848.69	7820.12	9558.56	7916.58	7658.07	5711.55	8908.02	3754.45	3833	4728.11	7897.07	8456.89	8431.75	7425.88	4105.18	0.0950204	0.580974	0.999972	0.11539	0.502602	0.999996	-0.0203699	0.905682	0.999986	-0.094785	0.572279	0.662641	-1.04146	5.4453e-10	3.011e-09	-0.989475	6.40218e-11	2.80158e-09
ENSMUSG00000026640.12	Plxna2	1319.21	1779.96	1574.61	1507.45	1777.47	1612.98	1207.44	1932.09	1184.88	1448.4	2209.18	1222.28	579.545	967.537	514.951	1557.93	1632.63	1441.47	1626.62	687.345	0.0704093	0.647787	0.999972	-0.127046	0.410271	0.999996	0.197455	0.197271	0.999986	0.022765	0.887591	0.919954	-1.30253	7.30533e-16	6.94647e-15	-1.40256	1.81505e-24	5.77321e-22
ENSMUSG00000105449.1	Gm43379	26.9685	29.7806	33.7031	20.5796	17.7425	21.3923	22.9209	24.6289	17.98	189.29	194.219	174.372	538.949	499.728	438.256	30.1507	19.9048	21.8432	185.96	492.311	-0.603692	0.224406	0.999972	-0.446346	0.362721	0.999996	-0.157345	0.747444	0.999986	2.58532	9.02927e-25	2.73157e-23	4.59173	1.22258e-77	2.39286e-75	1.25102	1.68719e-13	1.15986e-11
ENSMUSG00000015804.14	Med28	1112.45	1090.43	1168.82	1120.3	1143.58	1180.85	1089.56	1313.82	1032.05	1213.75	1284.63	1390.52	1949.32	1892.69	2108.69	1123.9	1148.25	1145.14	1296.3	1983.56	0.0242217	0.861692	0.999972	0.0287495	0.835979	0.999996	-0.00452793	0.973675	0.999986	0.203889	0.0507569	0.0896959	0.78776	1.0577e-14	9.09961e-14	0.464134	0.000534568	0.00362462
ENSMUSG00000031483.8	Erlin2	1869.81	2038.82	1821.32	1971.78	2016.19	1953.54	2040.78	2050.14	1896.89	1553.02	1522.72	1546.51	1078.6	918.872	948.151	1909.99	1980.5	1995.94	1540.75	981.874	0.0490208	0.614291	0.999972	0.0691702	0.47638	0.999996	-0.0201495	0.83325	0.999986	-0.308234	7.95375e-05	0.00027389	-1.0146	8.35247e-39	3.25746e-37	-0.803583	1.56076e-08	4.08616e-07
ENSMUSG00000022843.17	Clcn2	29.2159	29.7806	25.6144	27.0107	30.6461	24.815	28.6511	23.7796	37.7579	690.03	883.351	386.07	2502.26	3537.34	1886.19	28.2036	27.4906	30.0629	653.15	2641.93	-0.0423941	0.92824	0.999972	0.0787267	0.866001	0.999996	-0.121121	0.787018	0.999986	4.47017	4.66402e-40	3.94826e-38	6.54193	1.05021e-97	3.69988e-95	1.8976	1.73082e-36	1.5369e-33
ENSMUSG00000034382.14	AI661453	164.058	137.449	75.495	120.905	135.488	93.2702	119.516	95.1185	59.3339	243.113	331.725	105.849	717.432	1221.85	451.741	125.667	116.554	91.3228	226.896	797.008	-0.0548907	0.837548	0.999972	-0.43521	0.109422	0.999996	0.380319	0.151044	0.999986	0.788476	0.00279193	0.00696215	2.67457	6.0859e-26	1.18239e-24	1.68994	7.50917e-22	1.64977e-19
ENSMUSG00000062510.12	Nsl1	148.327	87.0509	235.922	146.629	96.7771	171.138	156.353	120.597	210.366	174.171	157.837	293.592	426.26	333.85	659.07	157.1	138.182	162.438	208.533	473.06	-0.156841	0.514561	0.999972	0.0955584	0.68679	0.999996	-0.252399	0.275076	0.999986	0.415747	0.0113835	0.0242804	1.7656	1.76184e-30	4.4708e-29	1.02865	1.26603e-09	4.15723e-08
ENSMUSG00000038059.7	Smim3	543.864	389.438	452.97	487.478	403.238	374.792	482.157	337.161	415.337	3763.42	3080.22	3293.02	5789.15	5778.01	5398.14	462.091	421.836	411.552	3378.89	5655.1	-0.137986	0.362729	0.999972	-0.169473	0.262899	0.999996	0.0314869	0.832023	0.999986	2.87213	5.40003e-128	7.44472e-125	3.76055	2.14702e-232	4.53837e-228	0.59717	1.22972e-05	0.000147393
ENSMUSG00000042229.9	Rabif	813.549	820.112	843.926	882.349	966.158	876.227	857.897	957.979	796.512	507.998	519.524	502.504	358.366	319.198	315.208	825.862	908.245	870.796	510.008	330.924	0.126324	0.313171	0.999972	0.0771178	0.537886	0.999996	0.049206	0.68772	0.999986	-0.700355	8.37251e-14	1.00061e-12	-1.45685	2.27109e-54	1.85352e-52	-0.776405	1.64822e-06	2.54901e-05
ENSMUSG00000052917.15	Senp7	539.37	485.653	523.072	542.786	462.917	527.961	527.999	484.085	422.529	175.985	192.614	150.974	84.692	80.5845	71.6381	516.032	511.221	478.204	173.191	78.9715	-0.0191186	0.899583	0.999972	-0.102609	0.498244	0.999996	0.0834903	0.573704	0.999986	-1.58114	1.21703e-33	6.78899e-32	-2.69928	1.24052e-81	2.9463e-79	-1.2814	6.23937e-09	1.79929e-07
ENSMUSG00000045817.8	Zfp36l2	9652.47	11066.9	9547.42	9424.15	11385.8	8309.61	9465.51	8057.89	9576.13	5277.73	5488.97	3702.48	2711.54	2533.7	2099.42	10088.9	9706.53	9033.18	4823.06	2448.22	-0.0662816	0.648455	0.999972	-0.14885	0.305913	0.999996	0.0825686	0.569668	0.999986	-1.07821	6.81924e-13	7.25968e-12	-1.98501	8.43677e-40	3.44279e-38	-1.1154	2.18972e-16	2.49546e-14
ENSMUSG00000030084.11	Plxna1	14378.7	14752.8	15521	18308.1	12418.1	20979	14396.8	22263.7	15964.4	17513.2	20096.6	16542.5	7793.06	8446.72	8275.46	14884.2	17235.1	17541.6	18050.8	8171.75	0.204231	0.370577	0.999972	0.243268	0.286152	0.999996	-0.0390375	0.864045	0.999986	0.278042	0.172428	0.252056	-1.08119	1.12022e-07	4.65759e-07	-1.28954	2.54166e-23	6.94427e-21
ENSMUSG00000047669.8	Msl3l2	94.3897	82.4693	97.065	81.032	75.8088	87.2804	90.0464	72.1881	71.9198	1242.18	1600.3	1035.65	3538.87	4678.09	2775.34	91.308	81.3737	78.0514	1292.71	3664.1	-0.171304	0.537156	0.999972	-0.215775	0.436093	0.999996	0.0444704	0.868861	0.999986	3.78433	7.94813e-61	1.80479e-58	5.44896	8.64605e-135	7.31041e-132	1.34361	2.65105e-24	8.30831e-22
ENSMUSG00000029550.11	Sppl3	1737.22	1908.25	1732.34	1659.23	1811.35	1704.54	1678.96	1569.45	1637.97	1254.27	1243.43	1107.51	752.429	794.333	642.214	1792.6	1725.04	1628.79	1201.74	729.659	-0.0604781	0.566321	0.999972	-0.132657	0.208311	0.999996	0.0721787	0.488525	0.999986	-0.578415	2.12798e-11	1.91657e-10	-1.24272	1.76332e-46	9.99279e-45	-0.872748	6.69565e-10	2.37818e-08
ENSMUSG00000039831.16	Arhgap29	20.2264	43.5255	71.4506	43.7316	83.8735	32.5162	85.9534	60.2983	52.1419	254.604	283.571	214.483	2479.87	1903.15	1755.55	45.0675	53.3738	66.1312	250.886	2046.19	0.174028	0.752907	0.999972	0.583984	0.287055	0.999996	-0.409957	0.444667	0.999986	2.39656	9.69387e-10	7.1604e-09	5.31569	1.34754e-45	7.30367e-44	2.87001	6.28745e-64	2.2332e-60
ENSMUSG00000048490.14	Nrip1	629.265	646.01	647.1	676.553	606.47	568.178	601.674	609.777	638.288	945.843	1101.11	980.495	1678.44	1712.16	1760.61	640.791	617.067	616.58	1009.15	1717.07	-0.0642813	0.636837	0.999972	-0.0550355	0.685355	0.999996	-0.00924584	0.944658	0.999986	0.653055	4.53622e-11	3.93146e-10	1.47844	1.31907e-54	1.09774e-52	0.619063	8.88182e-06	0.000111538
ENSMUSG00000036533.9	Cdc42ep3	710.17	714.734	651.144	663.691	770.991	577.591	681.897	552.027	622.107	1520.97	1793.99	1699.15	4630.76	3235.41	3864.24	692.016	670.758	618.677	1671.37	3910.14	-0.0573936	0.714713	0.999972	-0.159398	0.310353	0.999996	0.102004	0.51048	0.999986	1.27696	2.48213e-15	3.46906e-14	2.54394	1.15461e-57	1.07516e-55	1.06346	7.15736e-09	2.03645e-07
ENSMUSG00000024077.15	Strn	1883.3	2125.88	2004.66	1973.07	2119.42	1784.11	1864.78	1967.76	1918.46	1650.99	1702.5	1477.43	1052.7	1050.21	929.609	2004.61	1958.87	1917	1610.31	1010.84	-0.0422038	0.682619	0.999972	-0.0611031	0.553524	0.999996	0.0188992	0.852978	0.999986	-0.320528	2.03519e-05	7.7846e-05	-0.951516	1.13935e-36	3.95461e-35	-0.821674	7.87627e-10	2.73819e-08
ENSMUSG00000004105.8	Angptl2	3096.88	3720.28	2820.28	2977.6	3003.32	1697.69	3396.39	986.005	3085.36	3890.42	3691.78	2542.05	1464.26	1476.68	990.291	3212.48	2559.54	2489.25	3374.75	1310.41	-0.355494	0.508182	0.999972	-0.421493	0.432736	0.999996	0.0659971	0.902222	0.999986	0.0488815	0.893176	0.924155	-0.955152	0.00873696	0.0167451	-1.51386	9.74035e-32	5.46254e-29
ENSMUSG00000039367.11	Sec24c	4034.04	4304.44	4181.88	3852.24	3990.44	4226.25	4029.17	4299.02	4284.62	2920.99	2592.8	2965.44	1726.74	1387.2	1681.39	4173.45	4022.98	4204.27	2826.41	1598.44	-0.0581833	0.510403	0.999972	0.0149679	0.86532	0.999996	-0.0731512	0.403775	0.999986	-0.56429	1.54969e-09	1.11316e-08	-1.33449	5.02574e-46	2.76651e-44	-0.976615	1.48413e-13	1.0269e-11
ENSMUSG00000024165.9	Jpt2	1667.55	1784.54	1797.05	1729.97	1869.41	1965.52	1839.4	2586.88	1798	641.649	771.528	944.284	1332.67	1394.01	1658.63	1749.72	1854.97	2074.76	785.82	1461.77	0.079113	0.60725	0.999972	0.238868	0.120108	0.999996	-0.159755	0.295336	0.999986	-1.16488	2.3213e-14	2.92833e-13	-0.346295	0.0218492	0.0382484	0.756004	2.64288e-07	5.10166e-06
ENSMUSG00000003810.12	Mast2	1105.71	1271.4	1294.2	1131.88	1385.53	1268.99	1262.29	1562.66	1317.93	1080.7	1159.43	1023.95	666.337	689.154	675.926	1223.77	1262.13	1380.96	1088.03	677.139	0.0346244	0.761914	0.999972	0.17614	0.12181	0.999996	-0.141516	0.206195	0.999986	-0.172706	0.052561	0.0924777	-0.89528	5.87868e-24	1.02782e-22	-0.833025	2.88533e-09	8.80935e-08
ENSMUSG00000043421.8	Hilpda	146.079	128.286	145.597	162.064	164.521	119.797	166.177	122.295	154.628	452.36	257.354	532.587	116.189	92.6198	128.949	139.987	148.794	147.7	414.1	112.586	0.0646712	0.793726	0.999972	0.0640965	0.795076	0.999996	0.000574497	0.998082	0.999986	1.5347	2.66652e-10	2.10842e-09	-0.414854	0.0861171	0.128238	-1.97824	8.8883e-22	1.91332e-19
ENSMUSG00000000568.15	Hnrnpd	3159.81	3117.8	3331.22	3182.11	3343.65	3458.7	3242.49	3698.58	3646.34	3232.44	3027.26	3824.49	2129.2	2100.95	1975.53	3202.94	3328.15	3529.13	3361.39	2068.56	0.0487175	0.613954	0.999972	0.14236	0.139719	0.999996	-0.0936429	0.32698	0.999986	0.0670566	0.479278	0.577473	-0.682737	5.05426e-13	3.77649e-12	-0.843753	6.5501e-08	1.47713e-06
ENSMUSG00000058976.4	Usp17lc	0	0	0	0	0	0	0	0	0	0.604759	0	1.1142	435.359	229.195	455.955	0	0	0	0.572986	373.503	NA	NA	NA	NA	NA	NA	0	NA	NA	0.471023	0.913105	0.938854	10.6534	0.011595	0.0216191	9.22835	3.27274e-25	1.18212e-22
ENSMUSG00000030203.17	Dusp16	528.133	407.765	521.724	500.341	464.53	427.845	505.897	521.453	535.803	1822.74	1804.15	2029.51	4128.21	3551.47	6018.44	485.874	464.239	521.051	1885.47	4566.04	-0.0749099	0.643302	0.999972	0.105705	0.510861	0.999996	-0.180615	0.252603	0.999986	1.96106	3.05753e-31	1.43935e-29	3.27781	3.13088e-87	8.59486e-85	1.0914	1.65498e-11	8.27917e-10
ENSMUSG00000032076.19	Cadm1	7411.84	6006.52	8164.24	7556.56	8377.67	6015.5	7633.48	4741.49	6587.86	5763.96	5393.74	6439.51	2447.67	2687.54	2301.69	7194.2	7316.58	6320.94	5865.74	2478.97	0.0312536	0.874717	0.999972	-0.195445	0.324193	0.999996	0.226698	0.252387	0.999986	-0.291386	0.127739	0.196375	-1.56173	3.42833e-16	3.35655e-15	-1.39135	5.32551e-19	9.0073e-17
ENSMUSG00000018678.13	Sp2	813.549	817.821	734.728	716.426	690.344	716.213	774.399	651.392	656.268	2028.97	2158.89	1963.22	3005.52	3010.41	2641.34	788.699	707.661	694.02	2050.36	2885.75	-0.157542	0.228693	0.999972	-0.179984	0.168498	0.999996	0.0224417	0.861652	0.999986	1.38129	1.35564e-52	2.1447e-50	2.02121	7.47281e-118	4.93626e-115	0.341444	0.00990717	0.0387114
ENSMUSG00000040435.12	Ppp1r15a	907.939	868.219	711.81	982.674	832.283	957.517	874.269	880.695	832.472	1875.36	1818.07	2314.19	5980.94	4778.03	9422.51	829.322	924.158	862.479	2002.54	6727.16	0.160477	0.26884	0.999972	0.0678473	0.640246	0.999996	0.0926301	0.516317	0.999986	1.25843	1.53292e-09	1.10234e-08	2.84067	4.02598e-43	1.88277e-41	1.54762	5.8639e-21	1.13605e-18
ENSMUSG00000054414.4	Slc30a7	1494.5	1438.63	1611.01	1652.8	1419.4	1689.13	1536.52	1868.4	1562.46	864.806	861.949	812.808	497.653	544.73	493.881	1514.71	1587.11	1655.79	846.521	512.088	0.0622985	0.67477	0.999972	0.135374	0.36115	0.999996	-0.0730761	0.619223	0.999986	-0.841705	1.93547e-13	2.19615e-12	-1.63395	7.89678e-46	4.32441e-44	-0.875716	1.65651e-09	5.30854e-08
ENSMUSG00000063785.12	Utp14a	1366.4	1234.75	1344.08	1368.54	1240.36	1274.98	1385.9	1316.37	1415.02	650.116	676.29	704.731	1019.1	1009.92	1050.13	1315.08	1294.63	1372.43	677.046	1026.39	-0.0292178	0.77641	0.999972	0.0652046	0.524579	0.999996	-0.0944225	0.348359	0.999986	-0.956771	1.03427e-40	9.28484e-39	-0.333066	1.05927e-06	3.85252e-06	0.450593	0.00137683	0.00791092
ENSMUSG00000029478.16	Ncor2	4177.87	4020.38	3456.59	3754.48	3687.21	3307.24	3786.86	3018.31	3353.26	1699.37	1638.83	1269.63	730.031	939.28	557.934	3884.95	3582.98	3386.14	1535.94	742.415	-0.120308	0.282371	0.999972	-0.194368	0.0824373	0.999996	0.0740601	0.506309	0.999986	-1.34478	6.58334e-20	1.36482e-18	-2.2838	1.44303e-53	1.14243e-51	-1.21789	2.84336e-14	2.261e-12
ENSMUSG00000027778.15	Ift80	238.222	197.01	275.017	252.1	195.167	236.171	241.488	202.127	239.133	156.633	163.187	154.317	366.765	352.165	318.579	236.75	227.812	227.583	158.045	345.836	-0.0658216	0.718645	0.999972	-0.050955	0.779328	0.999996	-0.0148667	0.932871	0.999986	-0.591279	9.79798e-05	0.000332357	0.606473	1.88386e-05	5.76616e-05	0.977774	6.19002e-08	1.40635e-06
ENSMUSG00000027634.14	Ndrg3	1379.89	1495.9	1396.66	1359.54	1451.66	1290.38	1362.97	1107.45	1370.07	737.201	852.319	696.932	1111.5	1177.89	1000.4	1424.15	1367.19	1280.17	762.151	1096.6	-0.0657389	0.627886	0.999972	-0.152941	0.259399	0.999996	0.0872018	0.516521	0.999986	-0.904371	4.45145e-14	5.44816e-13	-0.31771	0.00717644	0.013985	0.376533	0.00737191	0.0307683
ENSMUSG00000018001.18	Cyth3	1000.08	1007.96	954.472	1108.72	1188.75	926.713	1022.44	634.406	947.544	1002.69	912.778	840.663	641.839	627.931	496.41	987.504	1074.73	868.129	918.711	588.727	0.114373	0.556097	0.999972	-0.196075	0.313741	0.999996	0.310447	0.108041	0.999986	-0.109239	0.52209	0.617197	-0.868414	3.3328e-07	1.29692e-06	-0.796638	1.05572e-07	2.25889e-06
ENSMUSG00000034926.3	Dhcr24	3458.71	3285.03	2639.63	4088.9	3869.47	2931.59	3705.82	3015.77	2450.67	640.44	701.437	479.663	1368.37	1366.27	837.744	3127.79	3629.99	3057.42	607.18	1190.8	0.203142	0.0396639	0.999972	-0.0384737	0.697453	0.999996	0.241615	0.0136752	0.999986	-2.37288	6.1189e-114	6.56116e-111	-1.62288	1.98362e-56	1.75438e-54	0.805019	1.18806e-07	2.51677e-06
ENSMUSG00000001741.12	Il16	671.965	549.795	799.438	599.38	450.014	449.237	680.26	286.205	658.066	424.541	446.758	338.717	767.128	720.028	786.333	673.733	499.544	541.51	403.339	757.829	-0.429836	0.0726083	0.999972	-0.378895	0.112655	0.999996	-0.0509415	0.830699	0.999986	-0.716694	0.00578525	0.0133742	0.613012	0.0177312	0.0317198	0.767302	8.06977e-06	0.000103164
ENSMUSG00000023353.14	Agap3	2953.05	3592	2674.68	2989.18	3800.12	2646.65	2704.67	2947.82	2839.04	2500.68	2558.03	2250.13	1422.27	1550.47	922.024	3073.24	3145.32	2830.51	2436.28	1298.25	0.0230947	0.847081	0.999972	-0.102885	0.390557	0.999996	0.12598	0.29027	0.999986	-0.324796	0.0185185	0.0372242	-1.28337	1.50984e-20	2.06837e-19	-1.08935	2.66465e-10	1.04772e-08
ENSMUSG00000051344.13	Plekhm3	3429.49	2208.35	3300.21	3358.33	2116.19	3582.78	3233.48	3450.59	3211.22	4178.89	3364.33	4628.38	1968.21	1597.04	2842.77	2979.35	3019.1	3298.43	4057.2	2136.01	0.00829972	0.965562	0.999972	0.193325	0.314129	0.999996	-0.185026	0.334225	0.999986	0.45524	0.0108736	0.023319	-0.500527	0.00507715	0.0102065	-1.10487	3.94376e-14	3.03413e-12
ENSMUSG00000025702.15	March8	2681.12	3067.4	2739.39	2856.7	3130.74	2597.02	2830.73	2896.02	2732.95	2497.66	2781.67	2544.83	1827.53	1974.32	1746.28	2829.3	2861.49	2819.9	2608.05	1849.38	0.00780475	0.934662	0.999972	0.000217586	0.998175	0.999996	0.00758711	0.935808	0.999986	-0.117622	0.0512546	0.0905009	-0.626372	1.12173e-25	2.15361e-24	-0.646253	7.86789e-07	1.32757e-05
ENSMUSG00000020718.12	Polg2	92.1423	119.122	105.154	102.898	135.488	81.2906	112.967	95.1185	97.0918	101.6	113.428	69.0804	219.079	356.874	251.155	105.473	106.559	101.726	94.7028	275.703	-0.0229276	0.93555	0.999972	-0.0529004	0.851916	0.999996	0.0299725	0.913291	0.999986	-0.185338	0.426584	0.525363	1.38407	2.14151e-10	1.23009e-09	1.39063	1.10727e-09	3.7086e-08
ENSMUSG00000022201.16	Zfr	2364.24	3069.69	2727.26	2575.02	3156.55	2522.57	2666.19	3178.83	2693.4	3319.52	3407.67	3101.93	1984.31	1915.71	1676.33	2720.39	2751.38	2846.14	3276.37	1858.79	0.00865961	0.929779	0.999972	0.0706506	0.471548	0.999996	-0.0619911	0.523509	0.999986	0.270917	0.00602667	0.0138626	-0.559086	1.3447e-08	6.27465e-08	-0.970355	3.13089e-13	2.07858e-11
ENSMUSG00000099375.1	Gm28187	51.6896	45.8163	33.7031	36.0142	41.9368	29.9492	49.1162	35.6694	34.1619	18.7475	17.6563	15.5988	68.5935	60.7	62.3673	43.7363	35.9667	39.6492	17.3342	63.8869	-0.276146	0.483647	0.999972	-0.13231	0.734915	0.999996	-0.143836	0.706112	0.999986	-1.30974	8.54811e-06	3.49845e-05	0.844615	0.000869576	0.0020199	1.73222	8.53087e-07	1.42813e-05
ENSMUSG00000017929.13	B4galt5	4308.22	3697.37	4459.6	4280.55	3443.65	5191.47	3958.77	4259.1	4743.11	9915.03	8255.67	12345.3	6095.72	5762.84	7408.22	4155.06	4305.22	4320.33	10172	6422.26	0.0343045	0.798744	0.999972	0.0644557	0.631618	0.999996	-0.0301514	0.821924	0.999986	1.278	4.22958e-34	2.40812e-32	0.585287	2.15466e-08	9.81154e-08	-0.802559	1.39908e-09	4.55899e-08
ENSMUSG00000035247.16	Hectd1	3744.12	3915	4208.84	4580.24	3785.6	3862.59	4028.35	3904.1	4122.8	2682.71	2422.13	3066.28	1520.26	1558.84	1510.3	3955.99	4076.14	4018.42	2723.7	1529.8	0.0342248	0.769224	0.999972	0.0253436	0.827916	0.999996	0.0088811	0.938987	0.999986	-0.541923	1.54386e-07	8.31184e-07	-1.41098	2.3297e-42	1.04333e-40	-0.975347	8.89435e-11	3.82924e-09
ENSMUSG00000021707.5	Dhfr	202.264	187.847	330.29	183.93	217.749	221.624	221.023	184.292	316.447	895.648	1140.17	932.028	290.473	335.42	341.334	240.134	207.767	240.587	989.282	322.409	-0.186398	0.403406	0.999972	0.00407195	0.985293	0.999996	-0.19047	0.38039	0.999986	2.06236	9.59353e-23	2.49212e-21	0.640574	0.00218028	0.0047162	-1.76463	4.75759e-30	2.3043e-27
ENSMUSG00000036155.13	Mgat5	2364.24	2222.09	2336.3	2784.67	2832.34	2431.87	2170.94	2104.5	2200.75	3916.42	3746.88	2681.32	1980.81	2353.69	1643.46	2307.54	2682.96	2158.73	3448.21	1992.66	0.208171	0.0512128	0.999972	-0.0939556	0.379943	0.999996	0.302127	0.00428332	0.999986	0.561648	4.78304e-05	0.000171466	-0.434678	0.00159081	0.00352589	-0.936849	2.40887e-11	1.15102e-09
ENSMUSG00000029686.15	Cul1	3101.38	3468.29	3226.06	3249	3696.89	3080.49	3205.65	3409.83	3144.69	2016.87	2162.63	2447.9	1247.98	1410.23	1373.77	3265.24	3342.12	3253.39	2209.13	1343.99	0.0239845	0.792111	0.999972	-0.00154911	0.986411	0.999996	0.0255336	0.776846	0.999986	-0.562605	4.82869e-10	3.70865e-09	-1.31303	1.0796e-47	6.48311e-46	-0.864134	5.13527e-10	1.88686e-08
ENSMUSG00000020463.15	Ppp4r3b	2995.75	3232.34	2905.21	3328.74	3014.61	2828.91	3061.58	3208.55	3022.43	1781.02	2012.82	1767.68	1249.38	1229.7	1024	3044.43	3057.42	3097.52	1853.84	1167.69	-0.000279852	0.997822	0.999972	0.0293336	0.774624	0.999996	-0.0296135	0.770802	0.999986	-0.716238	2.38165e-18	4.37793e-17	-1.39055	3.50968e-64	4.2883e-62	-0.819915	1.67218e-08	4.35647e-07
ENSMUSG00000005413.8	Hmox1	7771.42	10006.3	9078.27	9862.75	13639.1	11299.4	8376.77	14590.5	9750.53	6111.7	6337.01	5339.8	4042.82	5074.73	4353.91	8951.99	11600.4	10905.9	5929.5	4490.49	0.360614	0.00488346	0.999972	0.258795	0.0434011	0.999996	0.101819	0.425689	0.999986	-0.583848	8.14362e-06	3.34497e-05	-1.36318	1.86084e-25	3.53409e-24	-0.553762	5.07422e-05	0.00049153
ENSMUSG00000033721.16	Vav3	2229.39	2318.3	2399.66	2335.78	2450.07	1763.58	2396.05	1962.67	2287.05	2602.88	2490.08	2587.17	1050.6	1370.46	937.195	2315.79	2183.14	2215.26	2560.04	1119.42	-0.100552	0.520467	0.999972	-0.064436	0.680292	0.999996	-0.0361165	0.816657	0.999986	0.143238	0.368283	0.467155	-0.961659	1.64771e-09	8.64894e-09	-1.36095	3.42538e-15	3.28821e-13
ENSMUSG00000072244.11	Trim6	62.9265	41.2347	47.1844	60.4525	50.0015	74.4451	54.0278	108.707	48.5459	626.53	881.211	554.314	2978.22	3699.56	2801.47	50.4485	61.633	70.4268	687.352	3159.75	0.300729	0.506045	0.999972	0.466428	0.300065	0.999996	-0.165699	0.703588	0.999986	3.73163	3.61004e-38	2.71118e-36	5.61982	8.04771e-100	3.09295e-97	2.06771	9.82802e-50	1.49603e-46
ENSMUSG00000037949.8	Ano10	997.834	1028.58	878.977	1001.97	917.77	959.229	1004.43	967.321	934.958	1150.25	1116.09	1092.47	688.735	589.209	692.782	968.462	959.655	968.902	1119.61	656.909	-0.0128004	0.915087	0.999972	0.0080037	0.946743	0.999996	-0.0208042	0.859703	0.999986	0.215056	0.0172781	0.0349969	-0.551667	7.64489e-10	4.15525e-09	-0.92347	2.95527e-10	1.14926e-08
ENSMUSG00000062210.13	Tnfaip8	2714.83	2462.63	2821.62	3061.21	2885.57	3089.04	2778.34	3093.9	2833.64	3334.64	3035.82	4329.78	2348.98	2141.24	2674.21	2666.36	3011.94	2901.96	3566.75	2388.14	0.170035	0.140688	0.999972	0.128289	0.266093	0.999996	0.0417458	0.715146	0.999986	0.411597	0.00043601	0.00129788	-0.34002	0.00349851	0.00727369	-0.718246	1.38108e-07	2.87143e-06
ENSMUSG00000059554.12	Ccdc28a	238.222	139.74	208.959	158.205	153.23	163.437	213.656	174.101	185.194	280.608	239.698	250.138	469.656	395.073	461.855	195.64	158.291	190.983	256.815	442.195	-0.297291	0.181551	0.999972	-0.016245	0.941059	0.999996	-0.281046	0.193664	0.999986	0.391803	0.0039192	0.00946153	1.48177	1.21591e-30	3.12296e-29	0.632422	0.000109458	0.000947469
ENSMUSG00000057842.14	Zfp595	213.5	265.734	235.922	198.078	212.91	206.221	205.469	235.248	217.557	221.342	287.316	192.199	452.857	481.937	369.99	238.386	205.736	219.425	233.619	434.928	-0.21245	0.236129	0.999972	-0.112268	0.528261	0.999996	-0.100182	0.564082	0.999986	-0.0459429	0.751912	0.814723	1.06607	1.15987e-14	9.93412e-14	0.756104	1.26228e-05	0.000150872
ENSMUSG00000032582.14	Rbm6	1739.47	2100.68	2140.82	2000.08	2150.07	2091.31	2018.68	2069.68	2053.31	1380.67	1439.26	1540.38	964.509	1028.76	1007.99	1993.66	2080.48	2047.22	1453.43	1000.42	0.0577316	0.589149	0.999972	0.0463846	0.663977	0.999996	0.0113469	0.914353	0.999986	-0.456381	1.51308e-10	1.23536e-09	-1.05478	4.13654e-50	2.8389e-48	-0.687812	5.89705e-07	1.03264e-05
ENSMUSG00000021215.15	Net1	191.027	171.811	262.884	186.502	208.071	289.223	239.032	174.95	332.629	647.092	624.392	627.851	2425.27	1519.59	2010.08	208.574	227.932	248.87	633.112	1984.98	0.123918	0.541425	0.999972	0.241646	0.229603	0.999996	-0.117728	0.543972	0.999986	1.62788	3.50606e-14	4.33785e-13	3.12641	2.54717e-51	1.82516e-49	1.47256	3.56163e-17	4.54503e-15
ENSMUSG00000068335.6	Dok1	2006.9	2059.44	2008.71	1962.78	2246.84	2014.29	1883.61	1990.69	1853.73	1742.92	1852.84	1720.88	1077.9	1255.34	1264.2	2025.02	2074.64	1909.34	1772.21	1199.15	0.0261404	0.786586	0.999972	-0.0816176	0.398105	0.999996	0.107758	0.25801	0.999986	-0.193101	0.00599275	0.0137927	-0.790403	9.13985e-30	2.22322e-28	-0.716734	1.74834e-07	3.53165e-06
ENSMUSG00000057367.12	Birc2	761.86	776.586	722.595	650.829	601.631	801.782	707.273	830.588	659.864	1465.33	1538.24	2147.06	2675.15	3267.86	4401.95	753.68	684.747	732.575	1716.88	3448.32	-0.139221	0.433847	0.999972	-0.0327336	0.853619	0.999996	-0.106487	0.544852	0.999986	1.16862	1.32285e-10	1.08834e-09	2.31743	7.25658e-38	2.68164e-36	0.847167	2.08813e-10	8.39626e-09
ENSMUSG00000021832.8	Psmc6	2188.94	2364.12	2271.59	2495.27	2448.46	2459.25	2369.86	3148.25	2670.02	1724.17	1744.77	1695.25	1348.07	1331.74	1358.6	2274.88	2467.66	2729.38	1721.4	1346.13	0.114538	0.35831	0.999972	0.261536	0.035634	0.999996	-0.146999	0.233839	0.999986	-0.401503	1.89273e-05	7.26853e-05	-0.875438	6.04341e-21	8.47682e-20	-0.504939	0.000120896	0.00103233
ENSMUSG00000025198.16	Erlin1	1829.36	1757.05	1755.26	1818.72	1975.87	1707.1	1924.54	2126.58	1742.26	1870.52	1669.32	1802.77	1170.99	970.677	1114.18	1780.56	1833.9	1931.12	1780.87	1085.28	0.0314418	0.776497	0.999972	0.116162	0.293373	0.999996	-0.0847198	0.438033	0.999986	-0.000198805	0.998527	0.998942	-0.756865	1.81093e-12	1.28887e-11	-0.867582	9.80534e-11	4.18761e-09
ENSMUSG00000016559.14	H3f3b	10137.9	9949.01	9954.55	10783.7	10495.5	11189.9	9571.93	11888.1	10539.9	104958	88213.1	117776	68699.2	52046.1	69821	10013.8	10823	10666.6	103649	63522.1	0.106523	0.354914	0.999972	0.0923129	0.422646	0.999996	0.01421	0.90156	0.999986	3.36487	2.18123e-136	4.20999e-133	2.54777	3.07242e-79	6.62702e-77	-0.859161	1.75353e-11	8.73119e-10
ENSMUSG00000063535.7	Zfp773	89.8949	125.995	87.6281	78.4596	85.4865	88.1361	108.056	80.6808	93.4958	10.8857	13.911	7.2423	68.5935	44.4784	32.8692	101.173	84.0274	94.0774	10.6797	48.6471	-0.257243	0.388739	0.999972	-0.0891196	0.763255	0.999996	-0.168124	0.562491	0.999986	-3.24874	6.90855e-22	1.68574e-20	-0.829792	0.00420282	0.00859512	2.01388	5.01836e-06	6.76875e-05
ENSMUSG00000024521.8	Pmaip1	593.307	442.127	606.656	506.772	470.982	653.747	544.371	815.301	643.682	5803.87	4379.84	5034.51	13111.2	8889.41	9974.55	547.363	543.834	667.785	5072.74	10658.4	-0.020576	0.92747	0.999972	0.297168	0.186706	0.999996	-0.317745	0.154299	0.999986	3.21285	6.43061e-52	9.69666e-50	4.28758	6.81358e-93	2.05751e-90	0.910991	5.06868e-12	2.8426e-10
ENSMUSG00000034109.15	Golim4	638.254	728.479	613.397	654.687	709.699	573.312	678.622	595.34	551.985	595.688	583.193	620.052	335.268	352.165	291.609	660.043	645.9	608.649	599.644	326.347	-0.0414134	0.764933	0.999972	-0.11373	0.411824	0.999996	0.0723162	0.594896	0.999986	-0.133001	0.24005	0.330848	-0.979397	7.10015e-18	7.8991e-17	-1.02971	1.21987e-09	4.02426e-08
ENSMUSG00000018841.17	Rad51d	465.206	474.199	436.792	389.725	391.947	357.679	447.776	380.474	438.711	359.227	362.222	300.277	514.451	478.274	432.357	458.732	379.784	422.32	340.575	475.027	-0.279178	0.0641068	0.999972	-0.118542	0.428287	0.999996	-0.160636	0.275694	0.999986	-0.432797	8.87107e-05	0.000303045	0.322679	0.00249586	0.0053382	0.331062	0.0362837	0.105461
ENSMUSG00000003778.14	Brd8	1746.21	1770.8	1824.01	1675.95	1696.83	1893.64	1877.06	1895.58	1916.66	935.562	796.139	910.858	466.856	367.34	560.463	1780.34	1755.47	1896.43	880.853	464.886	-0.0257656	0.800447	0.999972	0.0971048	0.339055	0.999996	-0.122871	0.220213	0.999986	-1.01729	2.92977e-18	5.33466e-17	-1.92998	4.6501e-60	4.81832e-58	-1.09003	1.9061e-11	9.38125e-10
ENSMUSG00000098905.2	Zfp953	280.922	329.877	289.847	302.262	338.72	232.748	266.865	227.605	276.891	250.975	344.031	288.021	517.951	660.897	614.402	300.215	291.243	257.12	294.342	597.75	-0.0625867	0.761631	0.999972	-0.222636	0.281678	0.999996	0.160049	0.430657	0.999986	-0.0322366	0.851093	0.892235	1.04546	2.7555e-10	1.56659e-09	0.875675	2.27631e-08	5.70711e-07
ENSMUSG00000025804.5	Ccr1	240.469	290.933	281.758	389.725	322.59	332.864	280.781	582.601	499.843	365.275	378.808	674.648	174.983	129.772	241.884	271.053	348.393	454.408	472.91	182.213	0.379354	0.151657	0.999972	0.71951	0.006298	0.999996	-0.340156	0.187996	0.999986	0.765972	0.00825596	0.0182833	-0.976511	0.000713317	0.00168508	-1.5143	2.31322e-15	2.251e-13
ENSMUSG00000022010.19	Tsc22d1	1298.98	1500.48	1342.73	1297.8	1571.02	948.961	1394.08	984.306	1267.59	2305.95	2536.09	2773.8	5336.3	5471.37	4846.11	1380.73	1272.59	1215.33	2538.61	5217.92	-0.140246	0.497165	0.999972	-0.178757	0.386781	0.999996	0.0385105	0.851585	0.999986	0.882601	2.69237e-06	1.19406e-05	2.04487	8.40781e-28	1.81722e-26	0.891577	5.27245e-09	1.53499e-07
ENSMUSG00000098923.1	Tmem185b	1020.31	964.433	988.175	1025.12	1066.16	1004.58	1025.71	1061.59	996.09	1070.42	909.568	1401.66	590.744	511.764	549.506	990.972	1031.95	1027.8	1127.22	550.671	0.0508682	0.646833	0.999972	0.0560597	0.612933	0.999996	-0.00519154	0.961802	0.999986	0.179306	0.210354	0.296484	-0.907252	2.2885e-10	1.31096e-09	-1.16182	6.21745e-11	2.74327e-09
ENSMUSG00000038371.15	Sbf2	2797.98	2943.7	2556.04	3189.83	3124.29	2325.77	2826.64	2907.06	2447.07	1228.87	1431.77	1176.59	704.134	913.64	579.847	2765.91	2879.96	2726.92	1279.08	732.54	0.0401596	0.706136	0.999972	-0.0201733	0.849822	0.999996	0.0603329	0.568019	0.999986	-1.11604	2.12021e-24	6.17227e-23	-1.97927	5.11305e-72	8.31381e-70	-0.97245	9.76649e-10	3.30896e-08
ENSMUSG00000051439.7	Cd14	18534.1	14491.7	16881.2	15177.4	15881.1	20587.1	17179.2	27407.7	18425.9	15243	10380.3	16516.3	6069.83	4900.48	8729.73	16635.7	17215.2	21004.3	14046.5	6566.68	0.0332204	0.878136	0.999972	0.327117	0.131033	0.999996	-0.293896	0.174736	0.999986	-0.25875	0.288513	0.38473	-1.40469	8.34367e-09	4.00655e-08	-1.26045	4.03069e-19	6.92726e-17
ENSMUSG00000046519.15	Golph3l	2609.2	3049.07	2874.2	2837.41	2769.44	2905.07	2667.83	2975	2740.15	1394.57	1670.93	1334.81	837.121	996.317	807.403	2844.16	2837.3	2794.32	1466.77	880.28	-0.00531258	0.95942	0.999972	-0.0198473	0.84912	0.999996	0.0145347	0.888303	0.999986	-0.959335	1.58521e-26	5.40567e-25	-1.69591	3.2286e-78	6.56214e-76	-0.886002	4.34817e-11	1.94264e-09
ENSMUSG00000018599.5	Mief2	480.938	497.107	424.659	455.323	564.533	441.536	514.083	527.398	462.085	571.497	533.97	470.749	328.969	317.105	249.469	467.568	487.131	501.189	525.405	298.514	0.0488434	0.729304	0.999972	0.105257	0.454464	0.999996	-0.0564137	0.679806	0.999986	0.166281	0.119524	0.185698	-0.705453	2.49575e-11	1.58949e-10	-0.969917	1.87565e-09	5.9482e-08
ENSMUSG00000044496.6	2510039O18Rik	2456.38	2815.41	2769.05	2573.73	2793.63	2626.11	2445.99	2856.1	2580.12	2619.21	2526.46	2872.41	1689.64	1701.69	1566.77	2680.28	2664.49	2627.4	2672.69	1652.7	-0.0136664	0.885887	0.999972	-0.0253702	0.78972	0.999996	0.0117038	0.901084	0.999986	-0.00262068	0.976068	0.98397	-0.686891	3.19273e-15	2.87183e-14	-0.842051	7.13222e-09	2.03201e-07
ENSMUSG00000022353.10	Mtss1	8958.03	10340.7	9551.46	9394.57	9329.32	6108.77	9327.17	5052.32	8495.53	13584.1	14282.9	13180.4	5928.44	6631.47	4826.72	9616.74	8277.55	7625.01	13682.5	5795.55	-0.237439	0.316287	0.999972	-0.351729	0.137691	0.999996	0.114289	0.629452	0.999986	0.50601	0.0263644	0.0508249	-0.507395	0.0259839	0.044589	-1.40063	1.98311e-22	4.8025e-20
ENSMUSG00000045639.14	Zfp629	653.986	579.576	558.123	617.387	724.216	563.044	626.232	501.92	480.065	247.951	329.05	211.698	117.589	164.832	101.979	597.228	634.882	536.072	262.9	128.133	0.07928	0.611368	0.999972	-0.156554	0.317488	0.999996	0.235834	0.124977	0.999986	-1.20533	1.63805e-12	1.67902e-11	-2.31345	5.05276e-40	2.08604e-38	-1.19083	3.5622e-10	1.36291e-08
ENSMUSG00000072115.11	Ang	152.821	116.832	103.806	104.184	80.6476	66.7438	116.242	105.31	86.3038	105.228	123.594	90.2501	203.681	188.903	190.473	124.486	83.8585	102.618	106.357	194.352	-0.581489	0.0200273	0.999972	-0.270354	0.271043	0.999996	-0.311135	0.203232	0.999986	-0.215415	0.250761	0.342432	1.22826	1.78697e-11	1.15655e-10	0.726956	0.000895408	0.00553103
ENSMUSG00000037487.7	Ubr5	5108.28	5420.07	5445.07	5535.9	4951.76	4493.23	4897.71	4699.87	5473.1	5112.63	4656.45	4319.19	3017.42	2680.74	2485.42	5324.47	4993.63	5023.56	4696.09	2727.86	-0.100246	0.417818	0.999972	-0.0820073	0.507257	0.999996	-0.0182392	0.882439	0.999986	-0.186242	0.0833162	0.136823	-0.871589	5.48682e-16	5.27423e-15	-0.934971	1.33374e-13	9.34981e-12
ENSMUSG00000059401.13	Mamld1	370.817	387.148	299.284	340.849	359.688	237.026	338.083	181.744	231.941	830.334	774.738	907.515	326.869	246.463	294.98	352.416	312.521	250.59	837.529	289.437	-0.192336	0.420267	0.999972	-0.508367	0.0340985	0.999996	0.316031	0.183764	0.999986	1.25983	6.09486e-09	4.00807e-08	-0.106254	0.624431	0.688787	-1.6893	4.79118e-25	1.64685e-22
ENSMUSG00000030339.7	Ltbr	2321.54	2263.32	1899.51	2393.66	2287.17	2214.53	2139.83	2692.19	2260.08	1237.94	1175.48	1351.52	795.125	818.403	707.11	2161.46	2298.45	2364.03	1254.98	773.546	0.0887376	0.498758	0.999972	0.134451	0.305035	0.999996	-0.0457135	0.725337	0.999986	-0.776917	4.44234e-11	3.85356e-10	-1.57262	2.04415e-40	8.57327e-39	-0.847578	1.23974e-07	2.61585e-06
ENSMUSG00000047515.8	BC049715	35.958	38.9438	41.7919	21.8658	25.8072	29.9492	27.8325	26.3274	16.182	78.6187	87.7465	79.1081	251.276	262.161	168.56	38.8979	25.8741	23.4473	81.8245	227.333	-0.588983	0.209589	0.999972	-0.698417	0.137261	0.999996	0.109434	0.815185	0.999986	1.04466	0.000191649	0.00061242	3.0848	8.58595e-30	2.09331e-28	1.30312	2.03006e-08	5.18735e-07
ENSMUSG00000102780.1	Gm38253	44.9475	29.7806	53.925	37.3004	43.5497	42.7845	37.6558	27.1767	28.7679	58.6616	62.0646	60.7239	185.483	176.867	185.416	42.8843	41.2116	31.2001	60.4834	182.589	-0.0624943	0.880687	0.999972	-0.441258	0.295086	0.999996	0.378763	0.353912	0.999986	0.462279	0.0617886	0.105941	2.15494	8.1524e-23	1.30057e-21	1.44297	1.48451e-10	6.15851e-09
ENSMUSG00000028959.14	Fastk	1402.36	1408.85	1129.73	1237.35	1321.01	1358.84	1261.47	1555.87	1280.17	1107.92	1178.16	1023.39	641.14	699.097	640.529	1313.65	1305.73	1365.84	1103.16	660.255	-0.00522938	0.97075	0.999972	0.0610387	0.668218	0.999996	-0.0662682	0.638569	0.999986	-0.246816	0.013936	0.0289754	-0.990162	5.85498e-23	9.46922e-22	-0.889678	1.56437e-10	6.43596e-09
ENSMUSG00000032536.11	Trak1	2804.72	2396.19	2465.72	2859.27	2248.46	2476.37	2660.46	2456.09	2713.18	2305.34	2301.74	1905.28	1338.97	1342.73	1161.38	2555.54	2528.03	2609.91	2170.79	1281.03	-0.0234677	0.823668	0.999972	0.03713	0.723977	0.999996	-0.0605978	0.56103	0.999986	-0.235271	0.0255052	0.0493658	-0.978101	1.63989e-20	2.23928e-19	-0.908772	2.91351e-12	1.66461e-10
ENSMUSG00000025001.11	Hells	222.49	215.337	353.209	226.375	219.361	285.801	252.948	265.822	424.327	199.571	187.799	262.951	511.652	330.71	540.235	263.678	243.846	314.366	216.774	460.866	-0.102294	0.57492	0.999972	0.247772	0.167216	0.999996	-0.350067	0.0449125	0.999986	-0.273179	0.108692	0.171437	0.914039	2.04953e-08	9.36106e-08	0.920678	1.33487e-06	2.12611e-05
ENSMUSG00000032402.12	Smad3	458.464	394.02	436.792	456.609	375.818	489.455	450.232	294.697	460.287	1186.54	1386.29	1021.16	2950.22	2838.77	2407.04	429.759	440.627	401.739	1198	2732.01	0.0282055	0.86199	0.999972	-0.11298	0.486285	0.999996	0.141185	0.373177	0.999986	1.4863	1.14332e-14	1.48801e-13	2.63244	4.13701e-44	2.04797e-42	1.04456	1.44192e-13	1.00094e-11
ENSMUSG00000114424.1	Gm47414	35.958	34.3622	36.3994	46.304	27.4202	22.2479	52.3906	17.8347	25.1719	58.6616	69.5552	44.568	205.781	231.288	246.098	35.5732	31.9907	31.7991	57.5949	227.722	-0.257104	0.591506	0.999972	-0.29369	0.53968	0.999996	0.036586	0.937919	0.999986	0.680736	0.0754027	0.125613	2.90096	1.53682e-15	1.42167e-14	1.84551	6.39825e-14	4.75098e-12
ENSMUSG00000070923.4	Klhl9	2177.7	2382.45	2624.8	2532.57	2564.59	2516.59	2314.19	2254.82	2524.39	1696.95	1691.8	1683.56	1178.69	1037.13	1163.07	2394.98	2537.92	2364.47	1690.77	1126.3	0.079762	0.441109	0.999972	-0.0144163	0.889234	0.999996	0.0941782	0.357715	0.999986	-0.502413	9.64724e-10	7.12869e-09	-1.17306	1.78499e-46	1.00886e-44	-0.738796	8.17347e-08	1.79572e-06
ENSMUSG00000024378.9	Stard4	2247.37	2086.93	1856.37	2635.47	2306.52	2041.68	2226.6	2393.25	1808.78	464.455	602.455	344.845	1430.67	1230.22	828.473	2063.56	2327.89	2142.88	470.585	1163.12	0.165302	0.147962	0.999972	0.055426	0.627883	0.999996	0.109876	0.331339	0.999986	-2.15662	2.45181e-47	2.97624e-45	-1.02546	2.89777e-12	2.02624e-11	1.15495	8.63765e-11	3.73381e-09
ENSMUSG00000030036.8	Mogs	1130.43	1200.39	1079.85	1028.98	1245.2	1157.75	1057.64	1174.54	1116.56	1445.37	1346.7	1491.91	849.72	907.36	831.844	1136.89	1143.98	1116.24	1427.99	862.975	0.00244689	0.982758	0.999972	-0.0218536	0.846769	0.999996	0.0243005	0.826897	0.999986	0.333623	0.00026042	0.000810444	-0.403912	8.09245e-06	2.61078e-05	-0.875766	2.23176e-09	6.99428e-08
ENSMUSG00000075419.4	Dolk	350.59	437.546	417.919	430.885	553.243	457.794	391.292	429.732	449.499	307.218	359.547	311.976	212.08	222.392	166.032	402.018	480.64	423.508	326.247	200.168	0.246619	0.0969611	0.999972	0.0791575	0.595091	0.999996	0.167461	0.243309	0.999986	-0.307627	0.0168747	0.0342804	-1.25381	7.21158e-23	1.15659e-21	-0.860257	4.64694e-06	6.34554e-05
ENSMUSG00000044966.4	Fbxo48	13.4842	18.3265	26.9625	15.4347	22.5813	19.6809	16.3721	23.7796	25.1719	27.2142	26.217	37.8828	146.986	119.83	176.145	19.5911	19.2323	21.7745	30.438	147.654	-0.0401127	0.94143	0.999972	0.152442	0.777101	0.999996	-0.192555	0.708613	0.999986	0.606717	0.0832166	0.136695	2.97429	1.20244e-22	1.9039e-21	2.12813	9.04166e-16	9.63434e-14
ENSMUSG00000027276.7	Jag1	402.28	199.301	467.799	354.997	414.529	706.8	402.753	793.22	551.985	649.511	396.465	721.444	236.578	231.811	350.605	356.46	492.109	582.653	589.14	272.998	0.423165	0.226353	0.999972	0.740182	0.0339026	0.999996	-0.317017	0.359391	0.999986	0.738281	0.0245433	0.0477578	-0.828862	0.0111715	0.0209316	-1.24024	1.16871e-10	4.89689e-09
ENSMUSG00000040274.11	Cdk6	2523.8	2444.3	3308.3	2513.28	2629.11	2624.4	2680.11	2749.09	3204.03	9066.55	7152.41	11646.2	4354.99	3182.56	5227.89	2758.8	2588.93	2877.74	9288.38	4255.15	-0.0875092	0.463391	0.999972	0.0692666	0.560722	0.999996	-0.156776	0.185348	0.999986	1.74026	4.89942e-34	2.76502e-32	0.686474	1.51435e-06	5.37446e-06	-1.2774	9.52757e-24	2.74381e-21
ENSMUSG00000031446.14	Cul4a	2296.82	2554.26	2347.08	2502.99	2609.76	2452.41	2228.24	2757.59	2233.11	1178.68	1260.55	1138.15	810.524	918.872	678.455	2399.39	2521.72	2406.31	1192.46	802.617	0.0677782	0.527474	0.999972	0.00450433	0.966502	0.999996	0.0632738	0.551331	0.999986	-1.01024	1.21311e-31	5.82442e-30	-1.65749	1.19613e-81	2.87315e-79	-0.729824	1.24989e-06	2.01485e-05
ENSMUSG00000054640.15	Slc8a1	1116.94	659.755	1160.74	1147.31	811.315	997.735	1131.31	617.421	1089.59	991.2	610.481	919.214	442.358	315.012	563.834	979.145	985.453	946.105	840.298	440.401	0.0288588	0.843952	0.999972	-0.0559752	0.702198	0.999996	0.0848339	0.557236	0.999986	-0.211307	0.109738	0.172846	-1.18293	4.0837e-19	5.00994e-18	-1.0912	2.15646e-11	1.04684e-09
ENSMUSG00000024969.15	Mark2	2335.02	2483.24	2368.65	2186.58	2435.56	2517.44	2296.18	2538.47	2389.54	1322	1335.99	1672.97	860.919	823.113	930.452	2395.64	2379.86	2408.06	1443.66	871.495	-0.0153137	0.878297	0.999972	0.0120648	0.903827	0.999996	-0.0273785	0.781733	0.999986	-0.734361	1.56742e-14	2.00882e-13	-1.44876	1.67882e-51	1.2153e-49	-0.871435	1.58193e-09	5.10795e-08
ENSMUSG00000024121.13	Atp6v0c	13814.6	13630.3	12667	16210.3	16231.1	16487.4	14076.7	18650	14587.1	15184.9	15818.5	15879	11881.4	12727.6	13957.6	13370.6	16309.6	15771.3	15627.5	12855.5	0.28257	0.0273488	0.999972	0.235645	0.0657474	0.999996	0.0469249	0.713635	0.999986	0.224326	0.0351877	0.0653666	-0.344579	0.00119338	0.0027012	-0.434715	0.000478077	0.00330682
ENSMUSG00000024270.11	Slc39a6	2366.48	2778.76	2976.66	2378.23	2951.7	2425.88	2346.12	2295.58	2941.52	3958.15	4067.91	3487.44	1982.21	2028.74	1493.44	2707.3	2585.27	2527.74	3837.83	1834.8	-0.0690029	0.622427	0.999972	-0.095221	0.496546	0.999996	0.026218	0.850846	0.999986	0.502697	0.00187212	0.00488361	-0.491391	0.00236378	0.0050773	-1.22456	7.07791e-18	1.0261e-15
ENSMUSG00000028086.15	Fbxw7	815.797	804.076	905.94	899.069	740.345	782.101	768.669	743.113	870.23	1055.3	1192.6	920.886	569.046	468.855	499.781	841.937	807.172	794.004	1056.26	512.561	-0.0689892	0.607119	0.999972	-0.0845522	0.527743	0.999996	0.0155629	0.906053	0.999986	0.32579	0.0180779	0.0364066	-0.656027	1.97163e-06	6.88296e-06	-1.19093	1.90394e-12	1.12085e-10
ENSMUSG00000020716.16	Nf1	993.339	994.213	1137.82	1059.85	1003.26	1097.85	1009.34	1024.22	1183.08	2120.29	2087.19	2301.94	4066.62	3157.97	4933.76	1041.79	1053.65	1072.21	2169.8	4052.78	0.0114967	0.916842	0.999972	0.0433483	0.692812	0.999996	-0.0318516	0.766982	0.999986	1.06141	1.74897e-20	3.84037e-19	1.9299	1.56441e-66	2.07979e-64	0.728949	2.64861e-06	3.84761e-05
ENSMUSG00000047843.16	Bri3	1926	2506.15	2142.17	2196.87	2601.69	2263.3	1951.55	2355.88	1968.81	1960.02	2402.86	2222.83	1254.98	1857.11	1554.97	2191.44	2353.95	2092.08	2195.24	1555.69	0.100854	0.29239	0.999972	-0.0602131	0.530131	0.999996	0.161067	0.0885188	0.999986	0.00607996	0.94037	0.959053	-0.608	4.33616e-14	3.52666e-13	-0.659727	2.34002e-06	3.45108e-05
ENSMUSG00000039286.12	Fndc3b	2615.94	2483.24	2585.7	2882.42	2940.41	2359.14	2665.37	3155.05	2324.81	5485.77	4368.6	5237.85	2927.12	2383	3062.74	2561.63	2727.32	2715.08	5030.74	2790.95	0.0723613	0.587578	0.999972	0.0752164	0.572813	0.999996	-0.00285525	0.982821	0.999986	0.971771	3.07193e-10	2.41022e-09	0.0351417	0.819484	0.858345	-1.00177	1.99634e-15	1.99299e-13
ENSMUSG00000021408.15	Ripk1	3317.12	3504.95	3304.25	3344.18	3467.85	3100.17	3395.57	3601.76	3231	1287.53	1433.37	1265.73	837.821	994.224	906.011	3375.44	3304.06	3409.44	1328.88	912.685	-0.0384834	0.658894	0.999972	0.0172381	0.843028	0.999996	-0.0557215	0.518218	0.999986	-1.34717	5.54933e-108	5.63724e-105	-1.85651	1.53212e-198	6.47719e-195	-0.693423	3.46408e-07	6.43618e-06
ENSMUSG00000006392.16	Med8	1173.13	1200.39	1191.74	1097.15	1271.01	1251.02	1250.01	1444.61	1224.44	709.987	698.762	764.898	469.656	478.797	498.938	1188.42	1206.39	1306.35	724.549	482.464	0.0139639	0.907571	0.999972	0.139409	0.244826	0.999996	-0.125445	0.28805	0.999986	-0.713346	2.31009e-15	3.23799e-14	-1.32213	1.12579e-48	7.14623e-47	-0.735868	5.52842e-07	9.79223e-06
ENSMUSG00000050088.9	1600012H06Rik	1373.15	1429.47	1383.18	1398.12	1606.5	1350.28	1340.05	1452.26	1335.91	661.002	680.571	652.364	466.156	413.911	402.859	1395.26	1451.63	1376.07	664.645	427.642	0.0456339	0.66141	0.999972	-0.018389	0.859889	0.999996	0.0640229	0.531675	0.999986	-1.07167	1.68843e-36	1.12763e-34	-1.7605	1.87815e-93	5.92542e-91	-0.788932	4.74018e-07	8.49604e-06
ENSMUSG00000030199.16	Etv6	1512.48	1413.43	1352.17	1538.32	1400.04	1701.97	1534.88	1720.63	1355.69	3568.08	3052.4	5213.34	1679.84	1341.68	2403.67	1426.03	1546.78	1537.07	3944.61	1808.4	0.116515	0.447852	0.999972	0.114544	0.455263	0.999996	0.00197073	0.989663	0.999986	1.4377	7.00883e-12	6.66719e-11	0.204181	0.328854	0.402298	-1.2801	2.51091e-23	6.94427e-21
ENSMUSG00000047045.17	Tmem164	5591.47	5227.64	5469.34	5830.45	5661.46	5664.67	5414.24	5454.87	5726.62	3688.43	3307.62	3282.99	2253.09	2504.4	2470.25	5429.48	5718.86	5531.91	3426.34	2409.25	0.0691876	0.418589	0.999972	0.0308575	0.71815	0.999996	0.0383301	0.651697	0.999986	-0.664505	2.94362e-19	5.77974e-18	-1.24621	1.10423e-63	1.30398e-61	-0.657591	2.79465e-06	4.04598e-05
ENSMUSG00000020340.16	Cyfip2	2022.64	2549.68	2171.83	2193.01	2382.33	2097.3	2003.12	2369.47	2243.9	5228.14	5814.28	3969.33	2762.64	3425.36	2407.04	2248.05	2224.21	2205.5	5003.92	2865.01	-0.0163338	0.874104	0.999972	-0.0214525	0.835001	0.999996	0.00511871	0.959945	0.999986	1.14632	6.78536e-22	1.65777e-20	0.353263	0.00291425	0.00614784	-0.951908	1.86583e-13	1.27038e-11
ENSMUSG00000059588.13	Calcrl	2184.45	2391.61	2395.62	1922.9	2966.22	2370.26	2242.16	3474.37	2745.54	4688.09	3751.7	5989.38	1815.63	1210.86	2060.65	2323.89	2419.79	2820.69	4809.72	1695.71	0.0263372	0.847578	0.999972	0.257813	0.0594076	0.999996	-0.231476	0.0885859	0.999986	1.04226	1.36468e-05	5.4008e-05	-0.511024	0.0329135	0.055155	-1.66324	2.38681e-33	1.58954e-30
ENSMUSG00000024290.9	Rock1	2717.07	3000.97	2731.3	2820.69	3092.03	2731.36	2815.18	3092.2	2916.35	2740.77	2631.86	2890.79	1728.84	1415.46	1702.46	2816.45	2881.36	2941.24	2754.47	1615.59	0.0263609	0.762014	0.999972	0.066522	0.444043	0.999996	-0.0401612	0.639952	0.999986	-0.0312952	0.765104	0.824895	-0.834412	1.50388e-15	1.39365e-14	-0.924708	1.41098e-11	7.16602e-10
ENSMUSG00000032712.16	Resf1	2674.37	3145.29	3134.39	2894	2959.77	2904.21	2926.51	3456.54	3110.53	10898.4	14799.7	13777.6	25836.7	22376.8	34412.4	2984.68	2919.33	3164.53	13158.6	27542	-0.0342858	0.742684	0.999972	0.0886564	0.395006	0.999996	-0.122942	0.234686	0.999986	2.13692	6.06741e-46	6.84836e-44	3.23015	2.11732e-103	9.72954e-101	0.904817	5.9903e-07	1.04639e-05
ENSMUSG00000057963.9	Itpk1	795.57	797.203	750.905	855.338	777.443	788.091	693.357	839.93	667.056	815.215	782.228	924.785	529.85	524.846	532.65	781.226	806.957	733.448	840.743	529.115	0.0436771	0.759312	0.999972	-0.08841	0.535621	0.999996	0.132087	0.346712	0.999986	0.10833	0.356471	0.455615	-0.609837	1.66248e-07	6.7567e-07	-0.813988	8.16893e-08	1.79572e-06
ENSMUSG00000021696.9	Elovl7	29.2159	32.0714	45.8362	24.4382	24.1943	17.9695	27.8325	16.1362	30.5659	274.561	284.106	194.985	636.94	807.415	412.972	35.7078	22.2007	24.8449	251.217	619.109	-0.704204	0.161085	0.999972	-0.55784	0.260738	0.999996	-0.146364	0.768517	0.999986	2.74104	2.00587e-15	2.83006e-14	4.79675	3.24699e-43	1.53545e-41	1.12157	1.82074e-10	7.37678e-09
ENSMUSG00000026174.9	Cnot9	1838.35	1761.64	1797.05	1832.87	1798.44	1796.95	1920.44	1883.69	1932.85	1002.09	930.969	987.181	625.041	641.536	493.881	1799.01	1809.42	1912.32	973.412	586.82	0.00253517	0.978275	0.999972	0.0920422	0.321235	0.999996	-0.0895071	0.326856	0.999986	-0.887032	5.25461e-21	1.20023e-19	-1.62279	2.29473e-65	2.92205e-63	-0.887282	1.19862e-07	2.5341e-06
ENSMUSG00000002949.15	Timm44	1330.45	1223.29	1325.21	1279.79	1187.13	1372.53	1303.22	1288.35	1353.89	473.526	476.721	538.158	320.57	312.396	355.662	1292.98	1279.82	1315.15	496.135	329.542	-0.0198066	0.854395	0.999972	0.0307463	0.775061	0.999996	-0.050553	0.632889	0.999986	-1.37975	1.77947e-80	8.58639e-78	-1.95998	1.63618e-152	2.3057e-149	-0.740302	2.22604e-06	3.29438e-05
ENSMUSG00000037887.11	Dusp8	58.4317	36.653	62.0137	47.5902	38.7109	37.6504	62.2139	19.5333	32.3639	313.87	342.426	186.071	1082.8	1398.72	560.463	52.3662	41.3172	38.037	280.789	1013.99	-0.343752	0.426508	0.999972	-0.542669	0.21108	0.999996	0.198917	0.642315	0.999986	2.3502	3.77073e-09	2.56535e-08	4.58185	1.72052e-31	4.61528e-30	1.65722	1.18808e-22	2.97872e-20
ENSMUSG00000022664.11	Slc35a5	1420.34	1427.18	1469.46	1578.19	1432.3	1378.52	1435.83	1417.44	1398.84	567.869	612.621	580.498	389.163	388.271	324.478	1438.99	1463	1417.37	586.996	367.304	0.0145094	0.892901	0.999972	-0.0195967	0.85558	0.999996	0.0341061	0.747724	0.999986	-1.29677	2.33347e-50	3.26365e-48	-1.99041	5.05004e-112	2.66869e-109	-0.829674	4.1892e-07	7.5915e-06
ENSMUSG00000026361.9	Cdc73	1164.14	1271.4	1315.77	1284.94	1391.98	1144.91	1221.36	1289.19	1294.56	1059.54	1173.34	1071.86	688.735	710.609	553.72	1250.44	1273.94	1268.37	1101.58	651.021	0.015713	0.897706	0.999972	0.0217497	0.858565	0.999996	-0.00603677	0.960004	0.999986	-0.189147	0.0709426	0.119392	-0.965131	2.94285e-20	3.92962e-19	-0.914951	4.15631e-09	1.23021e-07
ENSMUSG00000026478.14	Lamc1	1991.17	1724.98	1968.26	2050.24	1635.53	2031.41	2094.81	2516.39	2198.95	4636.69	2813.24	4616.68	2180.29	1403.95	2516.6	1894.81	1905.73	2270.05	4022.2	2033.62	0.00184458	0.990391	0.999972	0.27128	0.0758414	0.999996	-0.269436	0.0761794	0.999986	1.06182	3.09091e-08	1.83449e-07	0.0723681	0.705457	0.760311	-1.13905	2.52924e-18	4.05267e-16
ENSMUSG00000032312.7	Csk	5737.54	5275.75	5318.35	5263.22	5100.15	5401.97	5175.21	4969.94	5286.11	3542.68	2844.27	3770.45	2063.41	1953.39	2155.04	5443.88	5255.12	5143.75	3385.8	2057.28	-0.0558614	0.523441	0.999972	-0.0775376	0.375507	0.999996	0.0216761	0.803259	0.999986	-0.690465	1.85203e-16	2.87578e-15	-1.35363	2.42618e-58	2.36334e-56	-0.859684	8.04219e-10	2.78678e-08
ENSMUSG00000027598.16	Itch	2824.95	3108.64	2899.82	3083.08	3390.43	2924.75	2821.73	3030.2	2900.17	1365.55	1444.07	1286.34	947.711	981.142	692.782	2944.47	3132.75	2917.37	1365.32	873.878	0.0814668	0.362913	0.999972	-0.00969173	0.913819	0.999996	0.0911585	0.30307	0.999986	-1.11135	1.2049e-28	4.74609e-27	-1.84519	2.74658e-75	5.00493e-73	-0.80775	3.20873e-07	6.01527e-06
ENSMUSG00000027573.11	Gid8	1150.66	1172.9	1117.6	1097.15	1269.39	1198.82	1125.58	1183.04	1127.34	1101.87	1044.4	1134.81	737.73	745.145	691.94	1147.05	1188.45	1145.32	1093.69	724.938	0.0445666	0.684797	0.999972	0.00264196	0.980785	0.999996	0.0419246	0.696789	0.999986	-0.0667617	0.410994	0.510167	-0.710891	8.34611e-19	1.00182e-17	-0.742671	4.033e-07	7.3648e-06
ENSMUSG00000022329.15	Stk3	725.902	581.867	660.581	726.716	704.86	631.499	683.534	748.209	634.693	223.156	240.768	257.937	104.99	139.191	117.992	656.116	687.692	688.812	240.62	120.725	0.0567505	0.702556	0.999972	0.07298	0.622814	0.999996	-0.0162296	0.911279	0.999986	-1.44949	2.62045e-25	8.19728e-24	-2.50442	4.25827e-67	5.80718e-65	-1.14845	2.0808e-08	5.28533e-07
ENSMUSG00000040270.16	Bach2	56.1843	48.1071	68.7543	65.5973	67.744	47.9187	54.8464	32.2723	59.3339	186.266	246.653	135.375	56.6947	55.4672	42.9828	57.6819	60.42	48.8175	189.431	51.7149	0.0563475	0.884319	0.999972	-0.274715	0.481515	0.999996	0.331062	0.381629	0.999986	1.67133	1.48461e-07	8.00625e-07	-0.210402	0.505998	0.578026	-2.0015	2.39136e-16	2.71076e-14
ENSMUSG00000031480.15	Thsd1	139.337	114.541	145.597	105.47	146.779	50.4857	162.902	51.8056	109.678	237.67	252.539	91.3643	569.046	675.549	427.3	133.158	100.912	108.128	193.858	557.298	-0.443484	0.341424	0.999972	-0.36625	0.431326	0.999996	-0.0772356	0.867804	0.999986	0.417543	0.330181	0.429118	2.52249	3.29332e-09	1.66382e-08	1.47216	6.26093e-11	2.75675e-09
ENSMUSG00000020149.17	Rab1a	8506.31	7797.93	9219.82	9788.15	7922.82	10947.7	8577.33	10635.4	9962.69	9665.87	8732.39	10169.3	7708.37	6438.91	8523.25	8508.02	9552.89	9725.15	9522.52	7556.84	0.157596	0.290922	0.999972	0.20296	0.173682	0.999996	-0.0453641	0.760701	0.999986	0.163268	0.176756	0.257133	-0.336945	0.00523287	0.0104856	-0.490424	0.000112887	0.000973983
ENSMUSG00000047649.9	Cd3eap	559.596	465.035	409.83	514.489	556.468	423.567	472.334	518.056	409.943	217.109	259.494	219.497	107.79	145.471	88.4941	478.154	498.175	466.778	232.033	113.918	0.0512476	0.736081	0.999972	-0.0298045	0.844803	0.999996	0.081052	0.585514	0.999986	-1.04075	8.19519e-14	9.80629e-13	-2.12588	4.94596e-49	3.21685e-47	-1.19429	3.2226e-08	7.83088e-07
ENSMUSG00000038582.15	Pptc7	1087.73	1007.96	918.073	1103.58	1153.26	968.641	1057.64	1222.1	931.362	557.588	677.361	602.225	353.467	442.691	308.465	1004.59	1075.16	1070.37	612.391	368.208	0.0895427	0.469481	0.999972	0.0910612	0.461662	0.999996	-0.00151858	0.990028	0.999986	-0.715491	8.1282e-11	6.84478e-10	-1.55048	1.46571e-44	7.44764e-43	-0.893173	1.27154e-07	2.67501e-06
ENSMUSG00000031681.16	Smad1	582.07	579.576	579.693	553.076	561.307	521.115	609.041	493.427	616.713	1228.27	1343.49	1046.23	1996.21	2212.41	1601.32	580.446	545.166	573.06	1205.99	1936.65	-0.0978025	0.50284	0.999972	-0.0209625	0.885335	0.999996	-0.07684	0.590413	0.999986	1.04657	3.54648e-13	3.91146e-12	1.82312	3.32902e-38	1.25435e-36	0.528335	8.49401e-05	0.000766412
ENSMUSG00000078495.10	Zfp984	883.218	762.841	901.895	881.062	775.83	856.546	879.999	902.776	942.15	1053.49	1322.62	1231.19	657.238	572.464	698.682	849.318	837.813	908.308	1202.43	642.795	-0.0254364	0.838953	0.999972	0.103536	0.405749	0.999996	-0.128972	0.291373	0.999986	0.504004	2.39072e-05	9.04062e-05	-0.385842	0.00114938	0.00260878	-1.05286	5.16237e-10	1.8903e-08
ENSMUSG00000022263.10	Trio	2143.99	2801.67	2206.88	2585.31	3125.9	1976.64	2011.31	2705.78	1902.28	3108.46	4138.53	2812.8	1961.21	2783.83	1916.53	2384.18	2562.62	2206.46	3353.26	2220.52	0.0832208	0.492253	0.999972	-0.117849	0.3316	0.999996	0.20107	0.0950004	0.999986	0.479288	5.49666e-08	3.15841e-07	-0.205376	0.0189092	0.0336422	-0.746748	4.82566e-09	1.41848e-07
ENSMUSG00000100801.1	Gm15459	152.821	128.286	186.041	159.492	141.94	177.984	168.632	176.649	147.436	53.8236	37.9878	59.0526	193.182	151.227	120.521	155.716	159.805	164.239	50.288	154.976	0.0295497	0.902544	0.999972	0.0984135	0.681819	0.999996	-0.068864	0.767641	0.999986	-1.6475	8.34685e-12	7.851e-11	-0.0431991	0.847033	0.880091	1.47359	4.1234e-07	7.51058e-06
ENSMUSG00000036478.8	Btg1	7436.56	6796.85	7010.25	7371.34	6538.91	8558.61	7183.25	11210.4	7869.83	9849.11	8887.55	12754.2	6410	5251.07	5082.09	7081.22	7489.62	8754.49	10497	5581.05	0.0751303	0.700669	0.999972	0.300377	0.124192	0.999996	-0.225247	0.248485	0.999986	0.562891	0.00515537	0.0120948	-0.419471	0.037051	0.061191	-1.05135	9.76188e-09	2.69476e-07
ENSMUSG00000036890.13	Gtdc1	253.953	270.316	275.017	297.117	227.426	277.244	282.418	341.407	244.527	287.865	248.794	284.121	130.888	138.668	153.39	266.429	267.262	289.451	273.593	140.982	0.00159796	0.994125	0.999972	0.124451	0.564656	0.999996	-0.122853	0.561788	0.999986	0.0354682	0.831192	0.877713	-0.928829	2.53556e-08	1.14254e-07	-1.10558	7.92222e-09	2.23026e-07
ENSMUSG00000042506.15	Usp22	1665.3	1830.36	1651.45	1645.08	1659.73	1423.01	1654.4	1545.68	1456.38	9019.38	8117.09	6572.66	12806	11685.3	10110.2	1715.71	1575.94	1552.15	7903.04	11533.8	-0.132426	0.212555	0.999972	-0.142134	0.180534	0.999996	0.00970805	0.926338	0.999986	2.19011	1.06973e-130	1.72057e-127	2.86899	1.30058e-229	1.37458e-225	0.400688	0.00115393	0.00683477
ENSMUSG00000024955.14	Esrra	1146.16	1120.21	1032.66	1180.75	1153.26	1388.79	1111.66	1404.7	1138.13	1201.05	1108.6	1275.2	822.422	809.508	884.941	1099.68	1240.93	1218.16	1194.95	838.957	0.172393	0.276993	0.999972	0.150766	0.341418	0.999996	0.0216269	0.890266	0.999986	0.120931	0.333125	0.432013	-0.566445	4.7137e-06	1.56812e-05	-0.658988	1.67846e-06	2.58825e-05
ENSMUSG00000103928.1	Gm37893	92.1423	116.832	106.502	66.8836	100.003	80.4349	114.604	105.31	79.1118	71.9663	83.4662	72.9801	150.486	143.901	149.176	105.159	82.4405	99.6753	76.1375	147.854	-0.368656	0.208515	0.999972	-0.0652068	0.821641	0.999996	-0.303449	0.287233	0.999986	-0.472982	0.0186514	0.0374601	0.851114	7.85781e-06	2.53934e-05	0.808114	0.0004707	0.00325897
ENSMUSG00000074916.5	Chst14	770.849	872.8	768.431	807.748	800.024	788.091	821.059	920.611	728.188	240.089	262.705	187.185	123.188	141.808	110.407	804.027	798.621	823.286	229.993	125.134	-0.0103531	0.936779	0.999972	0.0385058	0.767468	0.999996	-0.0488589	0.702376	0.999986	-1.81583	7.20393e-60	1.47918e-57	-2.68307	5.11598e-115	3.00393e-112	-1.02283	1.59434e-07	3.23899e-06
ENSMUSG00000022043.19	Trim35	3804.8	4556.43	4173.79	4139.06	4634.01	3541.7	3965.32	3814.93	4007.73	7099.87	7650	6359.29	4165.31	4715.76	3074.54	4178.34	4104.93	3929.33	7036.39	3985.2	-0.0355067	0.774275	0.999972	-0.0812768	0.51146	0.999996	0.0457701	0.710547	0.999986	0.746982	5.42183e-09	3.58625e-08	-0.0484349	0.704849	0.759964	-0.98826	1.41229e-11	7.16602e-10
ENSMUSG00000037902.18	Sirpa	91576	89011.9	87127.9	87635.5	93152.8	93634.8	88553.3	88250.4	86091.6	42630.1	39576.4	43271.6	29200.5	31830.9	29888.2	89238.6	91474.4	87631.8	41826	30306.6	0.0298876	0.723144	0.999972	-0.0223121	0.791416	0.999996	0.0521997	0.535922	0.999986	-1.09317	4.15339e-69	1.38215e-66	-1.59372	1.07746e-144	1.2653e-141	-0.614816	3.46819e-06	4.88378e-05
ENSMUSG00000060131.11	Atp8b4	5663.38	4687.01	5841.42	5228.49	4913.05	4178.34	5496.92	4605.6	5446.13	7973.75	7039.52	8730.31	3724.35	3509.09	4267.94	5397.27	4773.29	5182.88	7914.53	3833.79	-0.180533	0.170132	0.999972	-0.0553898	0.673595	0.999996	-0.125143	0.340282	0.999986	0.553027	2.17339e-06	9.76457e-06	-0.32272	0.00571392	0.0113633	-1.19518	8.36479e-22	1.819e-19
ENSMUSG00000000811.13	Txnrd3	229.232	327.586	163.123	261.103	269.363	225.047	227.572	302.341	221.153	440.869	545.206	424.51	219.079	304.547	151.704	239.981	251.838	250.355	470.195	225.11	0.117466	0.579319	0.999972	0.0967883	0.647958	0.999996	0.0206776	0.920122	0.999986	1.01582	3.2957e-09	2.2613e-08	-0.206236	0.221664	0.288635	-1.2533	9.19577e-10	3.13053e-08
ENSMUSG00000025103.8	Btbd1	1272.01	1335.54	1408.79	1398.12	1593.6	1421.3	1344.97	1449.71	1519.31	1358.89	1390.03	1280.77	951.91	770.785	710.481	1338.78	1471.01	1437.99	1343.23	811.059	0.127024	0.243369	0.999972	0.104355	0.337225	0.999996	0.022669	0.831838	0.999986	0.00142616	0.99073	0.993851	-0.858286	2.20805e-12	1.55995e-11	-0.887975	1.38752e-08	3.7008e-07
ENSMUSG00000110419.1	AW046200	33.7106	13.7449	24.2662	12.8622	24.1943	22.2479	20.4651	22.0811	16.182	95.5519	124.664	169.915	522.851	653.572	453.427	23.9072	19.7682	19.576	130.044	543.283	-0.27662	0.642196	0.999972	-0.267024	0.652566	0.999996	-0.00959645	0.986843	0.999986	2.42436	1.99349e-11	1.80133e-10	4.79223	8.63936e-45	4.4325e-43	1.93547	1.6131e-14	1.35342e-12
ENSMUSG00000028093.15	Acp6	546.112	636.846	587.782	544.072	690.344	524.538	602.492	497.673	528.611	229.808	296.412	207.241	377.264	465.716	359.876	590.247	586.318	542.925	244.487	400.952	-0.0241537	0.885725	0.999972	-0.115024	0.493884	0.999996	0.09087	0.583383	0.999986	-1.2852	3.07984e-18	5.59209e-17	-0.544779	0.000145442	0.000388568	0.569834	0.000600895	0.00399055
ENSMUSG00000024006.17	Stk38	5809.46	6137.09	6013.98	5571.92	5896.95	5493.53	5966.8	5395.43	5480.29	4380.27	4821.78	4135.91	5848.65	6345.77	6905.07	5986.84	5654.13	5614.17	4445.99	6366.49	-0.0891539	0.342626	0.999972	-0.0891838	0.342203	0.999996	2.98316e-05	0.999745	0.999986	-0.430128	1.80697e-06	8.21392e-06	0.171514	0.0556386	0.087709	0.367274	0.00873508	0.0349912
ENSMUSG00000034462.9	Pkd2	1146.16	1484.45	1179.61	1256.64	1550.05	1089.29	1281.11	1243.33	1195.67	754.135	799.885	696.932	473.855	435.366	386.003	1270.07	1298.66	1240.04	750.317	431.741	0.0195446	0.885028	0.999972	-0.0215861	0.87311	0.999996	0.0411306	0.758298	0.999986	-0.756667	6.1101e-11	5.21819e-10	-1.57874	8.16848e-42	3.55279e-40	-0.950072	8.23623e-10	2.84477e-08
ENSMUSG00000024782.7	Ak3	2067.58	2041.12	2050.5	2145.42	1985.54	1892.79	2106.27	1780.92	1983.19	1132.71	1295.87	1143.73	1725.34	1802.69	1660.32	2053.07	2007.92	1956.79	1190.77	1729.45	-0.0408572	0.692265	0.999972	-0.069415	0.500937	0.999996	0.0285578	0.779552	0.999986	-0.786533	3.97616e-17	6.60447e-16	-0.213935	0.0200188	0.0353958	0.390028	0.00388174	0.0184035
ENSMUSG00000117183.1	AC098880.2	98.8844	114.541	107.85	96.4667	122.584	82.1463	129.339	122.295	113.274	59.8712	83.4662	42.8967	154.685	196.752	105.35	107.092	100.399	121.636	62.078	152.262	-0.126212	0.625931	0.999972	0.179742	0.481485	0.999996	-0.305954	0.216709	0.999986	-0.843792	0.000174467	0.000563015	0.589479	0.00476799	0.00963813	1.15007	9.21511e-07	1.53066e-05
ENSMUSG00000013878.18	Rnf170	359.58	361.949	365.342	402.588	450.014	378.215	392.93	365.187	386.569	330.198	332.26	267.965	177.083	212.973	129.791	362.29	410.272	381.562	310.141	173.283	0.166501	0.280135	0.999972	0.0748107	0.627679	0.999996	0.0916897	0.538059	0.999986	-0.239185	0.110054	0.173244	-1.24431	8.29319e-17	8.51391e-16	-1.00648	2.22078e-07	4.37404e-06
ENSMUSG00000042570.14	Mier2	912.434	888.836	760.342	753.726	974.223	910.454	840.706	1013.18	805.502	446.917	441.408	406.683	235.878	265.824	182.045	853.871	879.468	886.463	431.669	227.916	0.0370415	0.807013	0.999972	0.0554758	0.714158	0.999996	-0.0184344	0.901821	0.999986	-0.980614	9.23181e-14	1.09854e-12	-1.95495	2.60558e-48	1.63432e-46	-1.08351	4.88901e-09	1.43118e-07
ENSMUSG00000004364.14	Cul3	3274.42	3491.2	3452.55	3620.72	3882.38	3311.52	3337.45	3855.7	3534.86	3895.86	3987.65	3818.92	2925.72	2570.85	2613.53	3406.06	3604.87	3576	3900.81	2703.37	0.0726429	0.466228	0.999972	0.0711401	0.475216	0.999996	0.00150268	0.987869	0.999986	0.194387	0.0246538	0.0479584	-0.412226	1.66484e-06	5.87699e-06	-0.681412	4.13665e-07	7.51563e-06
ENSMUSG00000020329.12	Polrmt	842.765	863.637	765.735	685.557	904.866	787.235	780.129	811.055	764.148	163.89	156.767	156.545	72.7931	93.1431	75.0093	824.046	792.553	785.111	159.067	80.3152	-0.0652089	0.630962	0.999972	-0.0637621	0.63806	0.999996	-0.00144688	0.991351	0.999986	-2.37028	7.9071e-89	4.92306e-86	-3.29347	1.27137e-141	1.22156e-138	-1.13957	9.8597e-07	1.62884e-05
ENSMUSG00000059920.9	4930453N24Rik	525.885	554.377	571.605	594.235	543.565	589.571	579.571	645.447	625.703	647.697	683.781	713.645	1031.7	1079.52	1171.49	550.622	575.79	616.907	681.708	1094.24	0.0603622	0.659835	0.999972	0.168336	0.217286	0.999996	-0.107974	0.416364	0.999986	0.308361	0.000327839	0.00100042	0.922674	2.87547e-31	7.60722e-30	0.531607	0.000121187	0.00103402
ENSMUSG00000035770.8	Dync1li2	3598.05	3562.22	3100.69	3486.95	3795.28	3035.99	3577.3	3397.09	3101.54	1983.61	1956.64	1677.43	1464.96	1399.24	1096.48	3420.32	3439.4	3358.64	1872.56	1320.23	-0.00042519	0.996335	0.999972	-0.0216807	0.814754	0.999996	0.0212555	0.816804	0.999986	-0.870616	7.22415e-37	4.8924e-35	-1.3834	4.43598e-90	1.25024e-87	-0.661061	1.90447e-06	2.88255e-05
ENSMUSG00000039568.6	Ubald1	2128.26	2652.76	2100.38	2072.1	2485.56	1992.9	2093.99	1773.28	1963.41	3414.47	3552.13	2692.46	5209.61	5165.26	4173.55	2293.8	2183.52	1943.56	3219.69	4849.47	-0.076559	0.591782	0.999972	-0.225623	0.114224	0.999996	0.149064	0.29436	0.999986	0.485556	0.000103625	0.000349661	1.15017	2.04888e-20	2.7709e-19	0.44379	0.000424653	0.00299166
ENSMUSG00000072847.4	A530017D24Rik	483.185	405.474	502.85	481.047	409.69	489.455	428.948	372.83	454.893	215.294	222.042	211.698	88.1917	109.888	65.7385	463.837	460.064	418.891	216.345	87.9394	-0.0171801	0.899511	0.999972	-0.143096	0.293123	0.999996	0.125916	0.340871	0.999986	-1.10191	4.05503e-10	3.13692e-09	-2.3693	2.77973e-38	1.05301e-36	-1.46851	8.01614e-10	2.78228e-08
ENSMUSG00000020719.14	Ddx5	24640.2	26163.4	26446.2	25678.1	28546	25866.7	26249.3	27952.9	27025.7	24275.6	22213.3	26982.6	16439.3	13310.6	14807.2	25749.9	26696.9	27076	24490.5	14852.4	0.0449435	0.571995	0.999972	0.0761542	0.338178	0.999996	-0.0312107	0.694198	0.999986	-0.0738226	0.480939	0.579017	-0.847323	5.91311e-16	5.65061e-15	-0.872464	3.60723e-10	1.37767e-08
ENSMUSG00000022451.12	Twf1	3362.07	3365.21	3060.24	3823.94	3651.72	3850.61	3354.64	4975.04	3455.75	3205.22	2874.23	2973.8	2498.76	2354.74	1988.17	3262.51	3775.42	3928.47	3017.75	2280.56	0.210176	0.192506	0.999972	0.25939	0.107642	0.999996	-0.0492136	0.759329	0.999986	-0.109435	0.449687	0.548427	-0.734069	3.7075e-07	1.43271e-06	-0.558916	9.29562e-05	0.000825069
ENSMUSG00000038152.4	5033430I15Rik	11.2369	11.4541	13.4812	6.43111	14.5166	6.84552	6.54883	9.34199	7.19198	51.4045	65.8099	42.8967	254.776	224.485	225.028	12.0574	9.2644	7.69427	53.3704	234.763	-0.490084	0.518399	0.999972	-0.68536	0.370062	0.999996	0.195275	0.796246	0.999986	2.08657	3.68032e-07	1.86735e-06	4.74348	5.38195e-34	1.63925e-32	1.99933	1.05942e-16	1.29013e-14
ENSMUSG00000025873.16	Faf2	1737.22	1864.72	1801.09	1861.16	1800.05	1753.31	1779.64	1924.45	1745.85	1531.25	1452.1	1496.93	1110.1	1013.59	1024.85	1801.01	1804.84	1816.65	1493.43	1049.51	-0.00256239	0.980062	0.999972	0.0159983	0.875819	0.999996	-0.0185608	0.85423	0.999986	-0.271429	0.000155325	0.000505978	-0.782767	4.24892e-28	9.37512e-27	-0.659797	1.1383e-06	1.84755e-05
ENSMUSG00000029569.9	Tmem168	2964.29	3104.05	2814.88	3239.99	3098.48	3062.52	2895.4	3414.07	2981.08	2469.23	2617.95	2709.18	1913.62	1709.54	1489.23	2961.07	3133.66	3096.85	2598.79	1704.13	0.0786279	0.464443	0.999972	0.0679566	0.526993	0.999996	0.0106712	0.920237	0.999986	-0.185579	0.0726766	0.121839	-0.881253	1.30313e-17	1.41841e-16	-0.765043	2.16201e-06	3.21077e-05
ENSMUSG00000020435.17	Osbp2	56.1843	245.117	97.065	72.0285	146.779	53.0528	66.3069	76.4345	104.284	225.575	417.866	237.882	46.8956	96.806	53.0965	132.789	90.62	82.3417	293.774	65.5994	-0.465137	0.282212	0.999972	-0.446805	0.301213	0.999996	-0.0183332	0.966005	0.999986	1.26948	0.000162135	0.000526385	-0.429008	0.212739	0.27891	-2.32528	1.8858e-29	8.55072e-27
ENSMUSG00000059409.9	Ppp2r5d	1289.99	1356.16	1229.49	1241.2	1308.1	1193.69	1301.58	1223.8	1262.19	775.906	834.662	737.043	1122.69	1281.5	974.278	1291.88	1247.67	1262.52	782.537	1126.16	-0.0557731	0.600724	0.999972	-0.0285231	0.788531	0.999996	-0.02725	0.794559	0.999986	-0.724325	9.84808e-16	1.44766e-14	-0.150799	0.085946	0.12802	0.368663	0.0111748	0.0424796
ENSMUSG00000027035.10	Cers6	4146.4	2616.11	4210.19	4135.21	2672.66	6344.94	3626.41	6011.15	4173.15	6679.56	5679.45	9004.96	3812.54	2556.73	6047.94	3657.57	4384.27	4603.57	7121.32	4139.07	0.223803	0.459774	0.999972	0.389369	0.198295	0.999996	-0.165567	0.584009	0.999986	0.954818	0.00121422	0.00330686	-0.0845503	0.774343	0.820701	-0.994677	4.57506e-10	1.71352e-08
ENSMUSG00000064061.13	Dzip3	242.716	183.265	272.321	210.94	191.941	233.603	215.293	242.892	300.265	445.103	547.346	462.95	972.208	1087.37	910.225	232.768	212.162	252.817	485.133	989.933	-0.135349	0.500357	0.999972	0.1229	0.535609	0.999996	-0.258249	0.182733	0.999986	1.05395	3.80646e-09	2.58783e-08	2.22313	9.02802e-38	3.31886e-36	0.880578	2.26677e-09	7.09355e-08
ENSMUSG00000035769.9	Xylb	173.048	254.28	180.649	190.361	206.458	161.725	234.939	195.333	212.163	136.676	166.397	114.763	228.878	301.407	213.229	202.659	186.181	214.145	139.279	247.838	-0.125356	0.577488	0.999972	0.0944369	0.672366	0.999996	-0.219793	0.314721	0.999986	-0.542805	0.0019772	0.00512102	0.408247	0.0144494	0.0263849	0.681621	0.000325933	0.00237875
ENSMUSG00000043885.14	Slc36a4	2737.3	2503.86	2399.66	3044.49	2496.85	2753.61	2702.21	3044.64	2484.83	1889.27	2017.1	1521.44	973.608	1232.84	928.767	2546.94	2764.98	2743.89	1809.27	1045.07	0.114568	0.390572	0.999972	0.113924	0.393035	0.999996	0.000643418	0.996127	0.999986	-0.501221	9.47182e-05	0.000322142	-1.41367	3.75995e-28	8.3049e-27	-0.942841	1.89482e-11	9.34732e-10
ENSMUSG00000031765.8	Mt1	2269.85	2508.44	2236.54	2361.5	2532.33	1963.81	2425.52	1793.66	2008.36	30756.8	27211.6	34941.8	16974.8	15713.5	15292.6	2338.28	2285.88	2075.85	30970.1	15993.6	-0.0452683	0.759558	0.999972	-0.172661	0.243249	0.999996	0.127393	0.387098	0.999986	3.72755	4.23466e-147	1.16762e-143	2.80739	5.19031e-85	1.35448e-82	-1.09721	2.56337e-13	1.72328e-11
ENSMUSG00000110148.1	5830408C22Rik	49.4422	66.4336	52.5768	32.1556	61.2922	57.3312	58.9395	58.5998	46.7479	285.446	330.12	332.588	716.032	736.772	1020.63	56.1509	50.2597	54.7624	316.051	824.479	-0.168668	0.656961	0.999972	0.000940328	0.998007	0.999996	-0.169608	0.643819	0.999986	2.51373	5.92254e-25	1.80872e-23	4.04478	1.20027e-70	1.86554e-68	1.2172	3.5404e-13	2.3144e-11
ENSMUSG00000023927.15	Satb1	44.9475	25.199	59.3175	29.5831	24.1943	31.6605	25.3767	24.6289	35.9599	79.2234	55.6441	47.9106	176.383	285.709	187.945	43.1546	28.4793	28.6552	60.9261	216.679	-0.584643	0.178913	0.999972	-0.565198	0.189953	0.999996	-0.0194451	0.963879	0.999986	0.477406	0.199076	0.282964	2.93756	8.26757e-16	7.82623e-15	1.67913	4.4621e-09	1.31889e-07
ENSMUSG00000034667.8	Xpot	2499.08	2897.88	2649.06	2755.09	2942.02	2256.46	2667.83	2685.4	2563.94	2823.62	2669.85	2754.3	1709.24	1679.19	1560.02	2682.01	2651.19	2639.06	2749.26	1649.49	-0.0295802	0.797643	0.999972	-0.0194458	0.866069	0.999996	-0.0101345	0.929487	0.999986	0.0365513	0.698034	0.771327	-0.679105	5.20988e-13	3.88547e-12	-0.887641	2.9737e-11	1.38368e-09
ENSMUSG00000022438.6	Parvb	2177.7	2146.49	2092.29	2196.87	2504.91	1857.7	2121.82	1888.78	2076.69	2125.73	2264.29	2155.42	1279.48	1529.01	1040.86	2138.83	2186.5	2029.1	2181.81	1283.12	0.0187262	0.888388	0.999972	-0.0727222	0.585796	0.999996	0.0914482	0.490291	0.999986	0.027593	0.832738	0.878769	-0.769173	3.78657e-09	1.8949e-08	-0.931902	8.02148e-09	2.25522e-07
ENSMUSG00000039480.14	Nt5dc1	631.512	682.663	548.687	666.263	700.021	520.26	693.357	600.435	614.915	789.211	800.955	720.33	445.858	557.812	388.531	620.954	628.848	636.236	770.165	464.067	0.00591241	0.967492	0.999972	0.0409522	0.777371	0.999996	-0.0350399	0.805165	0.999986	0.315592	0.0105277	0.0226629	-0.433752	0.000391402	0.000970607	-0.893398	5.52917e-08	1.26974e-06
ENSMUSG00000050668.10	Gpatch11	537.122	554.377	493.414	481.047	633.89	507.424	520.632	580.053	465.681	257.627	316.209	299.72	506.752	532.172	489.667	528.304	540.787	522.122	291.185	509.53	0.0204875	0.886337	0.999972	-0.015005	0.916587	0.999996	0.0354924	0.799687	0.999986	-0.858157	9.26917e-15	1.21952e-13	-0.0778551	0.456064	0.530297	0.660907	8.29613e-05	0.000752016
ENSMUSG00000025240.9	Sacm1l	2175.46	2384.74	2495.38	2352.5	2680.73	2293.25	2298.64	2534.23	2499.21	3590.46	3371.29	3462.93	2368.58	2231.25	2019.35	2351.86	2442.16	2444.03	3474.89	2206.39	0.0454927	0.663865	0.999972	0.057872	0.579925	0.999996	-0.0123793	0.904775	0.999986	0.561785	8.37082e-09	5.37655e-08	-0.143602	0.138434	0.193341	-0.807758	2.66935e-09	8.18511e-08
ENSMUSG00000026705.16	Klhl20	939.402	1014.83	842.578	891.352	1053.26	809.483	950.399	980.909	796.512	720.873	811.656	738.714	498.353	504.961	437.414	932.27	918.031	909.273	757.081	480.243	-0.0328781	0.773877	0.999972	-0.0328362	0.77396	0.999996	-4.19325e-05	0.999701	0.999986	-0.296027	0.000609361	0.00176172	-0.928978	4.75145e-27	9.90494e-26	-0.807535	1.4871e-07	3.05903e-06
ENSMUSG00000014859.9	E2f4	1204.59	1310.35	1187.7	1133.16	1333.91	1363.97	1194.34	1408.94	1301.75	950.681	929.364	1100.27	603.343	622.698	535.179	1234.21	1277.01	1301.68	993.439	587.073	0.0436783	0.708626	0.999972	0.0805691	0.489684	0.999996	-0.0368909	0.747907	0.999986	-0.310507	0.00528419	0.012355	-1.11693	1.06776e-23	1.82165e-22	-0.906489	9.19703e-08	1.98781e-06
ENSMUSG00000113328.1	Gm47260	110.121	87.0509	102.457	90.0356	90.3253	100.971	112.149	142.678	111.476	312.66	326.909	288.578	686.635	592.872	576.476	99.8766	93.7774	122.101	309.382	618.661	-0.0948514	0.732424	0.999972	0.29677	0.276864	0.999996	-0.391622	0.139176	0.999986	1.61977	1.54696e-20	3.41232e-19	2.70454	6.4572e-64	7.75524e-62	0.846775	1.7937e-07	3.61299e-06
ENSMUSG00000038538.17	Ubn2	995.586	1255.37	1261.84	1291.37	1214.55	1319.47	1293.39	1277.31	1355.69	1253.06	1317.8	1279.66	808.424	782.297	945.623	1170.93	1275.13	1308.8	1283.51	845.448	0.121193	0.342635	0.999972	0.1681	0.187099	0.999996	-0.0469072	0.708567	0.999986	0.134817	0.168901	0.247868	-0.597662	6.81909e-10	3.72749e-09	-0.757559	2.02495e-07	4.02929e-06
ENSMUSG00000068882.13	Ssb	3101.38	3580.54	3463.33	3740.33	4042.06	3546.84	3494.62	3856.54	4014.92	2435.37	2257.87	2811.68	1669.34	1533.2	1706.67	3381.75	3776.41	3788.7	2501.64	1636.4	0.154291	0.127747	0.999972	0.167492	0.0979756	0.999996	-0.0132012	0.895344	0.999986	-0.435752	3.36658e-05	0.000124241	-1.20735	1.15701e-30	2.9753e-29	-0.757874	3.00729e-08	7.35802e-07
ENSMUSG00000024359.10	Hspa9	7092.71	9167.84	7317.62	8393.89	8945.43	7619.92	7721.89	10502.1	8254.6	7742.13	9322.54	7944.8	6161.52	6428.44	5423.42	7859.39	8319.75	8826.19	8336.49	6004.46	0.0851894	0.431729	0.999972	0.169218	0.118199	0.999996	-0.0840288	0.436468	0.999986	0.0888901	0.304925	0.402749	-0.470381	5.26736e-08	2.28346e-07	-0.62236	4.14691e-06	5.73697e-05
ENSMUSG00000027472.14	Pdrg1	1164.14	1124.79	1122.99	1008.4	1164.55	953.239	1076.46	1016.58	1012.27	639.23	686.991	651.807	990.407	1069.05	833.53	1137.31	1042.06	1035.1	659.343	964.33	-0.13802	0.255014	0.999972	-0.133856	0.26892	0.999996	-0.00416373	0.972224	0.999986	-0.789419	8.15026e-16	1.20266e-14	-0.10909	0.254441	0.323959	0.392211	0.0115839	0.043685
ENSMUSG00000020358.17	Hnrnpab	4602.62	5417.78	5335.88	5301.81	5925.99	5633.86	4856.77	6627.72	6012.5	4130.51	4326.33	5871.27	2938.32	2989.47	3136.9	5118.76	5620.55	5832.33	4776.04	3021.57	0.131978	0.203225	0.999972	0.185715	0.0731516	0.999996	-0.0537372	0.602185	0.999986	-0.105294	0.388703	0.487863	-0.893952	2.33928e-13	1.79029e-12	-0.792872	3.28137e-07	6.13414e-06
ENSMUSG00000036564.17	Ndrg4	420.259	540.632	372.082	403.874	259.685	326.018	478.883	341.407	512.429	703.94	896.192	722.558	259.676	195.705	214.914	444.324	329.859	444.24	774.23	223.432	-0.454017	0.0644763	0.999972	-0.017216	0.943722	0.999996	-0.436801	0.0723503	0.999986	0.807302	0.0003231	0.000986578	-0.562688	0.0132731	0.0244234	-1.94532	2.94885e-22	6.90581e-20
ENSMUSG00000032435.9	Dync1li1	1701.26	1878.47	1877.94	1859.88	2008.13	1817.49	1823.85	2201.31	1880.7	1360.71	1407.15	1402.22	1024.7	939.28	952.365	1819.22	1895.16	1968.62	1390.03	972.116	0.0512894	0.633919	0.999972	0.114127	0.288397	0.999996	-0.0628381	0.553827	0.999986	-0.389506	9.64606e-06	3.90721e-05	-0.960914	5.27595e-28	1.1521e-26	-0.667003	2.11635e-06	3.15175e-05
ENSMUSG00000099881.1	2810013P06Rik	150.574	128.286	133.464	93.8942	114.52	121.508	110.511	98.5156	102.486	617.459	796.674	427.295	1315.18	1703.26	1036.65	137.441	109.974	103.838	613.81	1351.69	-0.321828	0.19807	0.999972	-0.393046	0.115634	0.999996	0.071218	0.771894	0.999986	2.12077	4.11487e-20	8.75647e-19	3.5784	1.49801e-56	1.34173e-54	1.00406	1.11547e-12	6.79195e-11
ENSMUSG00000022111.9	Uchl3	357.332	350.495	431.4	322.842	437.11	365.38	372.465	355.845	418.933	197.756	225.787	218.94	369.565	382.515	409.601	379.742	375.111	382.414	214.161	387.227	-0.0313659	0.860679	0.999972	0.0114604	0.948678	0.999996	-0.0428265	0.806066	0.999986	-0.832173	1.8867e-10	1.51984e-09	0.0556146	0.652421	0.713777	0.704485	3.44886e-05	0.000353359
ENSMUSG00000028792.14	Ak2	1840.6	1624.19	1683.81	1822.58	1627.47	2419.89	1868.87	2494.31	2148.6	1781.62	1847.49	2469.07	1172.39	1195.69	1368.71	1716.2	1956.65	2170.6	2032.73	1245.59	0.173683	0.354571	0.999972	0.342329	0.0677113	0.999996	-0.168647	0.365706	0.999986	0.228447	0.148011	0.22207	-0.643828	4.30957e-05	0.000124874	-0.844338	4.48136e-09	1.32275e-07
ENSMUSG00000040746.15	Rnf167	1310.22	1273.69	1145.91	1133.16	1172.62	980.621	1177.97	787.275	904.392	1491.34	1468.15	1226.73	1982.91	2239.62	1532.21	1243.27	1095.47	956.546	1395.41	1918.25	-0.189125	0.218134	0.999972	-0.385268	0.0122547	0.999996	0.196142	0.199401	0.999986	0.162488	0.260145	0.353322	0.802233	2.10476e-08	9.59671e-08	0.297564	0.0387822	0.111192
ENSMUSG00000034342.9	Cbl	5076.82	4939	6030.16	6329.5	5200.16	6066.84	5003.3	6396.72	5336.45	4569.56	4686.95	4447.33	2822.83	3175.76	2953.17	5348.66	5865.5	5578.82	4567.95	2983.92	0.130172	0.408216	0.999972	0.0695736	0.658425	0.999996	0.0605986	0.69957	0.999986	-0.2271	0.0747648	0.124776	-0.977343	1.63707e-14	1.37756e-13	-0.765781	1.81056e-09	5.78484e-08
ENSMUSG00000039117.16	Taf4	775.344	891.127	905.94	788.454	1045.19	891.629	802.231	915.515	954.736	662.816	670.405	570.47	380.064	415.481	337.12	857.47	908.426	890.827	634.564	377.555	0.07037	0.565607	0.999972	0.056703	0.642785	0.999996	0.0136669	0.909042	0.999986	-0.43673	0.00035157	0.0010676	-1.25979	7.10907e-25	1.30444e-23	-0.89995	3.08848e-09	9.38925e-08
ENSMUSG00000017679.16	Ttpal	1391.12	1351.58	1426.32	1395.55	1482.3	1300.65	1410.45	1359.68	1384.46	835.172	898.867	825.065	391.263	512.287	263.797	1389.67	1392.83	1384.87	853.035	389.116	-0.0067714	0.95071	0.999972	-0.00325311	0.976272	0.999996	-0.00351834	0.97395	0.999986	-0.710477	2.69662e-05	0.000101083	-1.85287	1.72203e-27	3.65832e-26	-1.32757	1.18588e-10	4.95534e-09
ENSMUSG00000037475.15	Thoc2	2155.23	2135.04	2217.66	2342.21	2166.19	2199.98	2301.09	2125.73	2373.35	1365.55	1367.56	1529.8	974.308	950.792	1097.33	2169.31	2236.13	2266.73	1420.97	1007.48	0.0369496	0.696762	0.999972	0.0652087	0.49079	0.999996	-0.0282592	0.762138	0.999986	-0.610299	8.21854e-18	1.46469e-16	-1.15194	1.12062e-59	1.14433e-57	-0.64715	1.37019e-06	2.17101e-05
ENSMUSG00000032307.16	Ube2q2	1391.12	1633.35	1561.13	1711.96	1721.02	1682.29	1607.74	1886.23	1668.54	2240.03	2070.6	2144.83	1586.05	1500.76	1662	1528.53	1705.09	1720.84	2151.82	1582.94	0.154974	0.161865	0.999972	0.174725	0.114243	0.999996	-0.0197516	0.856044	0.999986	0.494399	1.08743e-07	6.00875e-07	-0.10762	0.240466	0.308901	-0.593679	5.30061e-06	7.09556e-05
ENSMUSG00000087060.7	Eldr	13.4842	13.7449	22.9181	5.14489	6.45181	8.5569	15.5535	8.49272	30.5659	32.0522	32.6374	50.6961	91.6914	64.3629	136.534	16.7157	6.71787	18.204	38.4619	97.5293	-1.3266	0.0632763	0.999972	0.0305672	0.962638	0.999996	-1.35717	0.048786	0.999986	1.23113	0.00125241	0.00340318	3.8851	1.57618e-19	1.98553e-18	1.15951	6.66364e-05	0.000622028
ENSMUSG00000038949.8	Cnst	523.638	515.433	516.332	461.754	572.598	484.321	487.888	652.241	507.035	579.359	661.844	405.569	1341.07	1089.46	1010.52	518.468	506.224	549.054	548.924	1147.02	-0.0509903	0.739306	0.999972	0.0747152	0.624281	0.999996	-0.125706	0.40065	0.999986	0.0570743	0.740925	0.80603	1.181	2.91568e-12	2.03741e-11	0.930874	1.54603e-07	3.15891e-06
ENSMUSG00000029925.13	Tbxas1	2622.68	2595.49	2612.66	2580.16	3027.51	2475.51	2610.53	2529.98	2441.68	3324.97	2689.65	3001.65	1635.75	1952.87	1668.75	2610.28	2694.4	2527.4	3005.42	1752.45	0.034088	0.754158	0.999972	-0.0442749	0.684198	0.999996	0.0783629	0.467857	0.999986	0.203418	0.0741757	0.123922	-0.618367	5.35858e-08	2.31967e-07	-0.927363	1.49442e-08	3.94153e-07
ENSMUSG00000030789.9	Itgax	244.964	169.52	254.796	352.425	156.456	384.205	193.19	207.222	266.103	658.583	471.37	743.171	482.954	261.115	435.728	223.093	297.695	222.172	624.375	393.266	0.369638	0.169285	0.999972	0.0295723	0.912618	0.999996	0.340065	0.196717	0.999986	1.48676	1.86503e-12	1.90057e-11	0.424274	0.0383623	0.0631101	-0.83907	9.26952e-07	1.53712e-05
ENSMUSG00000042410.16	Agps	2674.37	2348.08	2948.35	2926.16	2871.05	2879.4	2757.88	2881.58	2977.48	3347.34	3042.24	3550.95	2510.66	2211.36	2720.56	2656.94	2892.2	2872.31	3313.51	2480.86	0.118803	0.292116	0.999972	0.119066	0.290568	0.999996	-0.000263023	0.998121	0.999986	0.318709	9.76904e-05	0.000331433	-0.225882	0.00526071	0.0105344	-0.569997	6.96001e-06	9.06077e-05
ENSMUSG00000024513.16	Mbd2	2784.5	3000.97	2681.42	2901.72	2954.93	2652.64	2842.19	3087.1	2860.61	3617.67	3225.76	3962.09	2257.29	1919.9	2213.2	2822.29	2836.43	2929.97	3601.84	2130.13	0.00164376	0.985477	0.999972	0.0583026	0.517876	0.999996	-0.0566589	0.525222	0.999986	0.35185	0.00133374	0.00360085	-0.41368	0.000155634	0.000413602	-0.906486	8.81969e-12	4.6453e-10
ENSMUSG00000034317.14	Trim59	377.559	405.474	554.079	364.001	333.881	455.227	431.404	298.094	523.217	434.217	378.808	528.688	631.34	595.488	704.582	445.704	384.37	417.572	447.238	643.803	-0.217508	0.207344	0.999972	-0.105106	0.539363	0.999996	-0.112402	0.50555	0.999986	0.00346636	0.979145	0.986145	0.757939	4.21058e-09	2.0937e-08	0.385403	0.0137613	0.0499603
ENSMUSG00000020794.13	Ube2g1	1132.68	1356.16	1153.99	1189.76	1391.98	1114.96	1149.32	1364.78	1148.92	676.121	660.239	548.743	394.063	435.889	282.338	1214.28	1232.23	1221.01	628.368	370.763	0.0125068	0.903398	0.999972	0.0107981	0.916445	0.999996	0.00170861	0.986487	0.999986	-0.95417	9.86867e-18	1.74908e-16	-1.73738	8.22294e-54	6.58396e-52	-0.925822	3.82556e-08	9.13973e-07
ENSMUSG00000024646.14	Cyb5a	5294.81	4602.25	5360.14	5732.69	5237.26	5695.47	5691.75	6790.78	5447.93	3602.55	3224.15	3889.11	5456.69	4920.89	6455.85	5085.73	5555.14	5976.82	3571.94	5611.14	0.121465	0.389802	0.999972	0.238334	0.0913454	0.999996	-0.116869	0.406417	0.999986	-0.510648	6.14805e-05	0.000216421	0.0101156	0.936464	0.952598	0.496573	7.94475e-05	0.000725099
ENSMUSG00000030259.12	Rassf8	815.797	927.78	703.721	891.352	808.089	674.284	748.204	649.693	623.905	2628.89	3625.97	2166.56	1632.95	1764.49	1191.72	815.766	791.242	673.934	2807.14	1529.72	-0.0519406	0.701386	0.999972	-0.270363	0.0467831	0.999996	0.218423	0.102806	0.999986	1.76731	3.82625e-35	2.35193e-33	0.938406	3.34597e-11	2.10122e-10	-1.01332	4.33748e-12	2.43895e-10
ENSMUSG00000042496.18	Prdm10	458.464	437.546	483.977	483.62	433.884	483.465	499.348	490.03	544.793	169.937	189.939	110.306	439.559	460.483	295.823	459.995	466.99	511.39	156.727	398.621	0.0160431	0.90616	0.999972	0.155968	0.24821	0.999996	-0.139925	0.285251	0.999986	-1.5766	2.97945e-14	3.71728e-13	-0.246344	0.221814	0.28875	1.20564	5.18703e-12	2.89374e-10
ENSMUSG00000040133.2	Gpr176	107.874	135.158	237.27	185.216	183.877	171.994	160.446	107.008	197.78	652.535	795.604	779.939	301.672	163.262	275.596	160.101	180.362	155.078	742.693	246.843	0.217942	0.468652	0.999972	-0.0362615	0.904135	0.999996	0.254203	0.387638	0.999986	2.24764	1.27688e-15	1.84469e-14	0.423774	0.125633	0.178039	-1.78049	1.7287e-13	1.18078e-11
ENSMUSG00000020677.7	Ddx52	1195.6	1163.73	1174.22	1250.21	1122.61	1124.38	1156.69	1224.65	1118.35	592.059	622.786	661.277	347.167	417.574	333.749	1177.85	1165.73	1166.56	625.374	366.164	-0.0220831	0.848252	0.999972	-0.0100073	0.930781	0.999996	-0.0120758	0.915212	0.999986	-0.913749	1.13594e-18	2.139e-17	-1.66914	4.88769e-57	4.45328e-55	-0.925765	5.4468e-08	1.25353e-06
ENSMUSG00000033530.8	Ttc7b	1227.07	1360.74	1272.63	1157.6	1271.01	1143.2	1204.17	1145.67	1400.64	1725.98	1492.23	1826.73	980.607	803.752	882.413	1286.81	1190.6	1250.16	1681.65	888.924	-0.118083	0.355891	0.999972	-0.0404718	0.751043	0.999996	-0.0776115	0.538752	0.999986	0.383205	0.00132737	0.00358466	-0.422805	0.000393045	0.000974338	-1.06913	1.0705e-13	7.68442e-12
ENSMUSG00000021591.8	Glrx	1505.74	1230.17	1540.91	1498.45	1677.47	2106.71	1511.96	2890.07	1790.8	3200.99	2037.97	4735.9	1497.16	1202.49	2371.64	1425.6	1760.88	2064.28	3324.95	1690.43	0.280861	0.247031	0.999972	0.5053	0.0371134	0.999996	-0.224439	0.352614	0.999986	1.1769	9.37474e-05	0.000318953	-0.0862374	0.774331	0.820701	-1.10218	1.35121e-14	1.15183e-12
ENSMUSG00000059208.15	Hnrnpm	5721.81	4684.72	6299.79	5017.55	4777.56	6062.57	5527.21	5501.58	6519.53	3467.08	3066.31	4453.45	2347.58	2181.01	2640.5	5568.77	5285.89	5849.44	3662.28	2389.7	-0.0796801	0.439224	0.999972	0.0803157	0.434817	0.999996	-0.159996	0.118322	0.999986	-0.610985	3.00141e-15	4.16165e-14	-1.14142	3.99523e-49	2.61459e-47	-0.752813	7.12391e-08	1.5982e-06
ENSMUSG00000049624.14	Slc17a5	2123.77	2448.88	2038.36	2351.21	2440.4	2217.95	2209.41	2281.14	2096.46	1633.45	2086.66	1338.15	973.608	1295.11	965.85	2203.67	2336.52	2195.67	1686.09	1078.19	0.0821971	0.390953	0.999972	0.00189719	0.984206	0.999996	0.0802999	0.395657	0.999986	-0.399742	0.000387961	0.00116654	-1.12825	1.17253e-23	1.99556e-22	-0.785747	2.11811e-08	5.34823e-07
ENSMUSG00000051390.10	Zbtb22	1141.67	1193.51	1044.8	1320.95	1274.23	1106.41	1226.27	1101.51	1127.34	1079.5	960.932	1115.87	688.735	528.509	675.084	1126.66	1233.86	1151.71	1052.1	630.776	0.122765	0.279009	0.999972	0.0351235	0.756888	0.999996	0.087641	0.43077	0.999986	-0.098454	0.411714	0.510699	-0.971283	4.29839e-16	4.17168e-15	-0.895479	9.04826e-10	3.09514e-08
ENSMUSG00000107476.2	Zfp862-ps	233.727	201.592	165.819	137.626	245.169	154.88	187.46	139.281	143.84	162.075	273.94	135.375	361.166	501.822	332.064	200.379	179.225	156.86	190.464	398.35	-0.172509	0.5367	0.999972	-0.341707	0.222437	0.999996	0.169197	0.540743	0.999986	-0.117758	0.634349	0.716999	1.15952	1.65402e-06	5.83977e-06	0.952668	3.14006e-07	5.90343e-06
ENSMUSG00000027822.16	Slc33a1	1080.99	904.872	973.346	1125.44	988.74	999.446	1061.73	883.243	1103.97	983.943	1010.16	915.315	692.935	695.957	646.428	986.401	1037.88	1016.31	969.804	678.44	0.0686458	0.565769	0.999972	0.0436066	0.714832	0.999996	0.0250391	0.830614	0.999986	-0.021355	0.837781	0.882739	-0.609132	3.53858e-09	1.77753e-08	-0.665232	1.91321e-06	2.89371e-05
ENSMUSG00000004099.16	Dnmt1	2865.4	3033.04	3600.84	2981.46	2940.41	3274.73	3163.9	3167.78	3844.11	2345.86	2263.75	2238.43	1286.48	1461.51	1240.6	3166.43	3065.53	3391.93	2282.68	1329.53	-0.0483918	0.600716	0.999972	0.102697	0.265166	0.999996	-0.151089	0.0981149	0.999986	-0.467594	2.69086e-05	0.000100906	-1.20049	5.19127e-27	1.07899e-25	-0.932798	2.72e-11	1.28243e-09
ENSMUSG00000031392.18	Irak1	3348.59	3708.83	3231.45	3565.41	3700.11	3357.73	3726.28	3289.23	3168.07	1917.09	1887.62	1795.53	1385.87	1457.85	1119.24	3429.62	3541.08	3394.53	1866.75	1320.99	0.040771	0.694976	0.999972	-0.0109535	0.916093	0.999996	0.0517245	0.616354	0.999986	-0.876611	4.20799e-24	1.19791e-22	-1.42628	5.92635e-61	6.32682e-59	-0.656895	7.79493e-06	0.000100192
ENSMUSG00000054387.13	Mdm4	1977.69	1619.61	2202.84	1839.3	1593.6	2033.98	2072.7	1895.58	2254.69	1411.51	1321.55	1433.97	877.017	825.206	980.177	1933.38	1822.29	2074.32	1389.01	894.134	-0.0886432	0.391222	0.999972	0.112696	0.273288	0.999996	-0.201339	0.047814	0.999986	-0.471158	2.52618e-10	2.0065e-09	-1.02519	6.05062e-43	2.80478e-41	-0.788551	7.19086e-09	2.04326e-07
ENSMUSG00000028468.15	Rgp1	1701.26	1818.91	1446.54	1670.8	1919.41	1458.95	1673.23	1699.39	1492.34	1770.13	1841.07	1546.51	1276.68	1376.22	966.693	1655.57	1683.06	1621.65	1719.24	1206.53	0.0157384	0.87714	0.999972	-0.022326	0.826422	0.999996	0.0380643	0.704319	0.999986	0.057071	0.466	0.564448	-0.482303	4.81867e-10	2.67342e-09	-0.672246	4.1534e-06	5.74016e-05
ENSMUSG00000029624.10	Ptcd1	636.007	664.336	533.857	582.659	603.244	619.52	583.664	651.392	534.005	370.717	359.012	382.17	200.181	234.951	190.473	611.4	601.808	589.687	370.633	208.535	-0.0154093	0.91643	0.999972	-0.0425873	0.771646	0.999996	0.0271779	0.850294	0.999986	-0.711344	8.66342e-10	6.42878e-09	-1.53368	1.05746e-38	4.10138e-37	-0.982157	1.07917e-07	2.29981e-06
ENSMUSG00000089911.4	Mfsd14a	1618.11	1734.15	1725.6	1695.24	1900.06	1713.09	1658.49	1978.8	1655.95	936.167	988.219	975.481	699.234	666.653	563.834	1692.62	1769.46	1764.42	966.622	643.24	0.0548461	0.609823	0.999972	0.0599249	0.576679	0.999996	-0.00507878	0.961741	0.999986	-0.810397	1.42448e-17	2.47916e-16	-1.45821	4.90789e-53	3.82816e-51	-0.742433	3.17997e-06	4.533e-05
ENSMUSG00000028221.3	Pip4p2	925.918	1101.88	1132.42	968.525	1200.04	1114.11	1054.36	1116.79	1181.28	892.625	1096.83	935.927	587.245	697.003	508.209	1053.41	1094.22	1117.48	975.128	597.486	0.0469829	0.679576	0.999972	0.0920477	0.416956	0.999996	-0.0450648	0.685153	0.999986	-0.116809	0.313001	0.411193	-0.870202	4.58902e-14	3.72514e-13	-0.862056	2.12413e-08	5.35708e-07
ENSMUSG00000040139.14	9430038I01Rik	287.664	190.138	202.219	235.379	204.845	201.087	201.376	190.237	179.8	224.366	222.042	183.286	413.661	393.503	460.169	226.673	213.77	190.471	209.898	422.445	-0.0774271	0.697435	0.999972	-0.231819	0.245912	0.999996	0.154392	0.427993	0.999986	-0.0989674	0.534244	0.627905	0.987502	5.47937e-11	3.36695e-10	0.860088	4.58638e-06	6.28151e-05
ENSMUSG00000031858.16	Mau2	2469.86	2719.2	2436.06	2356.36	2543.63	2439.57	2551.59	2673.51	2430.89	1467.75	1546.8	1303.61	859.519	995.271	658.227	2541.71	2446.52	2552	1439.39	837.672	-0.0587074	0.530023	0.999972	0.0115534	0.901454	0.999996	-0.0702609	0.446647	0.999986	-0.823332	2.14048e-15	3.01338e-14	-1.55755	2.42958e-50	1.68382e-48	-0.94656	1.17804e-09	3.91047e-08
ENSMUSG00000073725.8	Lmbrd1	2476.61	2494.7	2454.93	2776.95	2732.34	2493.48	2477.91	2942.73	2486.63	2177.74	2414.64	2073.52	1658.84	1863.91	1522.94	2475.41	2667.59	2635.76	2221.97	1681.9	0.0998463	0.367272	0.999972	0.090836	0.411819	0.999996	0.00901026	0.93452	0.999986	-0.161738	0.0313891	0.0591122	-0.668489	2.62218e-19	3.2528e-18	-0.553733	2.40832e-05	0.000261855
ENSMUSG00000025429.9	Pstpip2	1206.84	829.275	976.042	1165.32	840.348	2022	1201.71	2901.11	1121.95	1063.17	807.91	1410.58	423.46	439.028	726.494	1004.05	1342.55	1741.59	1093.88	529.661	0.395424	0.503107	0.999972	0.769222	0.192591	0.999996	-0.3738	0.526209	0.999986	0.0886743	0.823408	0.871257	-1.32982	0.000813155	0.00189991	-1.20414	1.07094e-13	7.68442e-12
ENSMUSG00000061589.14	Dot1l	4714.99	5026.05	4876.17	4333.28	4603.37	3706.85	4607.1	3606.86	4913.92	5246.89	4107.5	6052.33	2472.17	1756.64	1721.84	4872.4	4214.5	4375.96	5135.57	1983.55	-0.216168	0.157753	0.999972	-0.155304	0.30991	0.999996	-0.0608643	0.690212	0.999986	0.0647522	0.719025	0.787757	-1.10057	1.02106e-09	5.48912e-09	-1.52368	3.92973e-16	4.38464e-14
ENSMUSG00000039774.12	Galnt12	678.707	579.576	612.048	634.108	548.404	396.185	697.45	278.561	562.773	313.87	317.279	271.308	120.389	142.331	108.721	623.444	526.232	512.928	300.819	123.814	-0.260119	0.330377	0.999972	-0.338702	0.20493	0.999996	0.0785823	0.767881	0.999986	-1.04875	0.000100855	0.000341091	-2.06179	4.70243e-14	3.81135e-13	-1.43341	5.00452e-14	3.79542e-12
ENSMUSG00000024759.14	Atl3	5106.03	5250.55	5346.66	5876.75	5382.42	5233.4	5033.59	5820.06	5153.06	5375.1	5749.54	5068.49	3749.55	3749.79	4037.02	5234.41	5497.52	5335.57	5397.71	3845.45	0.064333	0.562961	0.999972	0.0300925	0.786668	0.999996	0.0342404	0.757151	0.999986	0.0426123	0.618987	0.703597	-0.515668	1.55674e-09	8.20607e-09	-0.638462	1.92552e-06	2.91027e-05
ENSMUSG00000021134.17	Srsf5	8996.24	7559.69	8338.15	7608.01	8930.92	8455.08	9355	8457.9	8754.44	5864.95	4848.53	5438.96	3492.67	3172.62	2866.37	8298.02	8331.33	8855.78	5384.15	3177.22	0.00240012	0.984304	0.999972	0.0982371	0.420483	0.999996	-0.0958371	0.430993	0.999986	-0.624514	6.30416e-09	4.13091e-08	-1.39636	1.64324e-38	6.28114e-37	-0.911123	1.1457e-10	4.8158e-09
ENSMUSG00000106019.1	Gm43672	83.1528	68.7244	62.0137	60.4525	38.7109	48.7743	54.8464	36.5187	55.7379	150.585	200.105	96.3782	375.165	346.409	268.853	71.297	49.3126	49.0343	149.023	330.142	-0.537918	0.109886	0.999972	-0.552362	0.0993565	0.999996	0.0144435	0.965402	0.999986	1.05297	0.000298803	0.00091849	2.71741	2.14142e-21	3.10889e-20	1.0393	1.26671e-06	2.03581e-05
ENSMUSG00000027079.15	Clp1	471.948	501.688	451.622	502.913	553.243	523.682	530.455	523.152	480.065	318.708	330.12	329.246	229.578	221.346	172.774	475.086	526.613	511.224	326.025	207.899	0.145532	0.287152	0.999972	0.113213	0.407192	0.999996	0.0323196	0.806674	0.999986	-0.541214	1.0588e-06	4.99168e-06	-1.34089	6.1135e-34	1.85405e-32	-0.806731	3.1519e-05	0.000326386
ENSMUSG00000046791.8	Riox1	552.854	508.561	581.042	644.397	640.342	544.219	548.464	462.004	604.127	512.231	602.455	531.473	352.067	374.142	340.492	547.485	609.653	538.198	548.72	355.567	0.147114	0.36201	0.999972	-0.0297077	0.854153	0.999996	0.176822	0.264002	0.999986	-0.000143163	0.999173	0.999451	-0.772584	1.53632e-08	7.12479e-08	-0.774045	7.93118e-07	1.33614e-05
ENSMUSG00000021684.17	Pde8b	53.937	38.9438	56.6212	42.4453	22.5813	81.2906	45.8418	56.052	64.7278	203.804	239.698	226.74	771.327	797.996	926.238	49.834	48.7724	55.5405	223.414	831.854	-0.103949	0.812962	0.999972	0.1992	0.645369	0.999996	-0.30315	0.472896	0.999986	2.18987	1.2577e-13	1.45707e-12	4.09633	1.74827e-49	1.16211e-47	1.74422	1.30945e-27	5.47169e-25
ENSMUSG00000025575.14	Cant1	2229.39	2496.99	2243.28	2172.43	2369.43	2234.21	2205.32	2202.16	2189.96	1735.05	1890.3	1722.55	1264.08	1378.83	1322.35	2323.22	2258.69	2199.15	1782.63	1321.76	-0.0451325	0.634735	0.999972	-0.0730055	0.44183	0.999996	0.027873	0.766465	0.999986	-0.380454	3.60942e-11	3.16086e-10	-0.773493	5.51443e-42	2.41834e-40	-0.581402	9.26353e-06	0.000115583
ENSMUSG00000024151.13	Msh2	618.028	662.045	706.417	622.532	750.023	528.817	666.343	484.085	676.046	178.404	207.06	134.818	359.766	399.783	255.369	662.163	633.79	608.825	173.428	338.306	-0.0738424	0.717348	0.999972	-0.123595	0.544344	0.999996	0.0497521	0.805629	0.999986	-1.95541	1.31742e-19	2.6643e-18	-0.906464	1.9669e-05	6.00208e-05	0.811631	4.41749e-06	6.0619e-05
ENSMUSG00000034390.16	Cmip	2604.71	2529.06	2465.72	2537.72	2324.26	2338.6	2637.54	2320.21	2385.94	4884.03	4224.14	4213.9	2921.52	3102.5	2612.68	2533.16	2400.19	2447.9	4440.69	2878.9	-0.0843142	0.354513	0.999972	-0.0470034	0.605104	0.999996	-0.0373108	0.678254	0.999986	0.806688	5.65047e-25	1.73662e-23	0.262767	0.000703306	0.0016631	-0.775373	2.83539e-08	6.98901e-07
ENSMUSG00000027167.11	Elp4	114.616	158.066	118.635	142.771	156.456	136.055	136.707	123.994	122.264	119.742	135.365	101.392	67.8936	61.7465	48.0397	130.439	145.094	127.655	118.833	59.2266	0.154918	0.508099	0.999972	-0.0178496	0.939484	0.999996	0.172767	0.443357	0.999986	-0.137824	0.426991	0.525831	-1.29902	9.88296e-14	7.80767e-13	-1.1587	4.64163e-06	6.34554e-05
ENSMUSG00000027957.13	Slc35a3	1289.99	1376.78	1384.52	1470.15	1480.69	1420.45	1404.72	1666.27	1441.99	1462.91	1357.4	1468.51	1108	1071.15	1054.34	1350.43	1457.1	1504.33	1429.61	1077.83	0.103413	0.3667	0.999972	0.157072	0.169491	0.999996	-0.0536591	0.633421	0.999986	0.0810068	0.356425	0.455587	-0.434392	5.0948e-07	1.93903e-06	-0.556717	5.10402e-05	0.000494192
ENSMUSG00000111394.1	Gm49759	1606.87	1413.43	1338.69	1098.43	1635.53	1418.73	1782.92	2684.55	1407.83	814.611	373.458	638.993	220.479	143.901	187.102	1453	1384.23	1958.43	609.021	183.827	-0.0937566	0.663132	0.999972	0.389826	0.069565	0.999996	-0.483583	0.0239082	0.999986	-1.26088	3.92793e-05	0.000143368	-2.92969	2.78498e-21	4.00469e-20	-1.82943	4.37477e-23	1.13696e-20
ENSMUSG00000024937.15	Ehbp1l1	7888.28	10175.8	7840.69	7934.71	10743.9	8087.13	8306.37	9702.08	8231.22	6398.96	6263.18	5661.8	3869.23	4685.41	3439.47	8634.92	8921.9	8746.56	6107.98	3998.04	0.038379	0.660574	0.999972	0.0296556	0.734333	0.999996	0.00872337	0.920163	0.999986	-0.4869	1.99801e-07	1.05798e-06	-1.15619	4.97377e-35	1.58815e-33	-0.771154	5.65637e-08	1.29756e-06
ENSMUSG00000036594.15	H2-Aa	4368.89	2645.89	4690.12	4571.23	2385.56	6026.63	4581.72	2973.3	5181.82	8845.21	5274.96	11753.7	4986.33	2620.04	7853.22	3901.64	4327.81	4245.62	8624.62	5153.2	0.0957178	0.496898	0.999972	0.132886	0.344992	0.999996	-0.0371684	0.790883	0.999986	1.10874	3.64973e-14	4.50694e-13	0.222787	0.127172	0.17981	-0.955919	3.53914e-11	1.61505e-09
ENSMUSG00000031232.16	Magt1	2703.59	2357.25	2552	2645.76	2269.42	2729.65	2654.73	2492.61	2839.04	2283.57	2022.45	2375.47	1668.64	1434.82	1802.75	2537.61	2548.28	2662.13	2227.16	1635.41	-0.00050197	0.995993	0.999972	0.0737763	0.459445	0.999996	-0.0742783	0.451901	0.999986	-0.186768	0.00303105	0.00750512	-0.642863	6.4859e-25	1.1932e-23	-0.598815	3.89675e-06	5.44192e-05
ENSMUSG00000028114.16	Mettl14	649.491	604.775	682.151	583.945	603.244	593.849	645.878	573.259	562.773	761.997	749.056	822.279	1122.69	1055.45	1048.44	645.472	593.679	593.97	777.777	1075.53	-0.128952	0.344026	0.999972	-0.115784	0.394253	0.999996	-0.0131682	0.921442	0.999986	0.264505	0.00334452	0.008193	0.859601	2.2189e-23	3.7019e-22	0.318154	0.0293392	0.0897057
ENSMUSG00000040451.18	Sgms1	1761.94	1479.87	1717.51	1850.87	1701.66	1452.11	1866.42	1460.75	1706.3	4013.18	3383.59	4105.27	2530.26	2202.99	1976.37	1653.11	1668.21	1677.82	3834.01	2236.54	0.00391072	0.975981	0.999972	0.0195595	0.880171	0.999996	-0.0156489	0.903139	0.999986	1.21271	2.84561e-25	8.87289e-24	0.424029	0.000255365	0.000653894	-0.929205	4.10177e-09	1.21915e-07
ENSMUSG00000025134.2	Alyref	784.333	744.515	790.001	729.288	817.767	818.896	738.38	802.562	902.594	640.44	629.742	827.85	401.062	397.166	339.649	772.95	788.65	814.512	699.344	379.292	0.0215085	0.865219	0.999972	0.0743485	0.555948	0.999996	-0.0528402	0.669006	0.999986	-0.148727	0.257591	0.350371	-1.04667	1.70547e-15	1.57219e-14	-1.0228	1.74532e-07	3.52889e-06
ENSMUSG00000034612.7	Chst11	586.564	1010.25	583.738	707.422	793.572	444.103	623.776	669.226	650.874	4714.1	4198.99	4876.85	1540.55	1258.48	1453.83	726.85	648.366	647.959	4596.65	1417.62	-0.164701	0.435347	0.999972	-0.115989	0.582593	0.999996	-0.048712	0.816325	0.999986	2.69156	2.20358e-31	1.04757e-29	1.15808	4.97103e-07	1.89431e-06	-1.84941	1.34036e-44	1.78527e-41
ENSMUSG00000025314.16	Ptprj	8148.98	7271.04	7367.5	9183.63	8108.31	9357.83	7968.29	11192.6	6952.85	8394.06	6739.36	12250.1	4568.47	4066.38	6433.94	7595.84	8883.26	8704.56	9127.83	5022.93	0.224409	0.229601	0.999972	0.18933	0.310766	0.999996	0.035079	0.850859	0.999986	0.241125	0.316024	0.414177	-0.836885	0.00049972	0.00121345	-0.995388	3.52487e-14	2.74155e-12
ENSMUSG00000045411.16	2410002F23Rik	564.091	597.903	455.666	517.061	619.374	515.126	552.557	493.427	492.651	680.354	644.723	594.982	337.368	398.213	198.901	539.22	550.52	512.878	640.02	311.494	0.0312483	0.838853	0.999972	-0.0597321	0.697738	0.999996	0.0909803	0.545932	0.999986	0.257582	0.143086	0.215995	-0.846686	1.49849e-06	5.32353e-06	-1.23837	8.46074e-09	2.36313e-07
ENSMUSG00000003360.15	Ddx23	3180.03	3243.79	2921.39	3092.08	3346.88	3138.67	3132.8	3169.48	3054.79	1301.44	1364.35	1434.53	941.411	1053.35	901.797	3115.07	3192.54	3119.02	1366.77	965.521	0.0310101	0.733197	0.999972	0.00719883	0.936889	0.999996	0.0238112	0.791348	0.999986	-1.18566	1.13081e-58	2.22713e-56	-1.72444	4.82752e-121	3.29175e-118	-0.652807	1.1416e-05	0.000138231
ENSMUSG00000039810.11	Zc3h10	804.56	790.331	714.506	756.299	827.444	701.666	760.483	701.499	742.572	807.353	878.536	756.541	1221.38	1191.5	1077.94	769.799	761.803	734.851	814.143	1163.61	-0.0218376	0.864009	0.999972	-0.0627237	0.622525	0.999996	0.040886	0.743475	0.999986	0.0820611	0.343279	0.442446	0.614291	9.97956e-14	7.87119e-13	0.365557	0.00946133	0.0373044
ENSMUSG00000026181.13	Ppm1f	1364.16	1450.09	1241.62	1381.4	1422.62	1207.38	1318.77	1386.86	1235.22	627.74	742.1	568.242	900.115	1099.4	812.46	1351.95	1337.14	1313.62	646.027	937.326	-0.0224628	0.822182	0.999972	-0.0369564	0.71134	0.999996	0.0144936	0.882508	0.999986	-1.07071	6.3508e-39	5.10736e-37	-0.51741	6.74588e-11	4.10658e-10	0.384483	0.00643969	0.0277077
ENSMUSG00000026618.11	Iars2	2009.15	2199.18	1966.91	2187.86	2187.16	2110.99	2198.77	2293.88	2159.39	1266.97	1296.94	1076.32	914.114	914.163	866.399	2058.42	2162.01	2217.35	1213.41	898.225	0.0674002	0.474414	0.999972	0.112615	0.231172	0.999996	-0.0452152	0.625574	0.999986	-0.764599	1.67225e-28	6.48114e-27	-1.26991	2.7173e-76	5.08303e-74	-0.580152	3.02268e-05	0.000315303
ENSMUSG00000040820.16	Hlcs	393.29	323.005	368.038	348.566	254.846	260.13	377.376	252.234	282.285	797.677	574.098	607.796	317.77	274.72	305.937	361.444	287.848	303.965	659.857	299.476	-0.350092	0.0347243	0.999972	-0.262589	0.111114	0.999996	-0.0875029	0.59067	0.999986	0.853732	3.24404e-13	3.59433e-12	0.0722303	0.542153	0.61241	-1.27791	3.797e-15	3.60079e-13
ENSMUSG00000028403.15	Zdhhc21	1024.8	966.724	1077.15	1022.55	1011.32	1080.74	1183.7	1218.71	1166.9	989.386	891.912	1279.66	627.141	620.605	728.18	1022.89	1038.2	1189.77	1053.65	658.642	0.0152888	0.89494	0.999972	0.224193	0.0514049	0.999996	-0.208905	0.0642998	0.999986	0.0351912	0.753925	0.816354	-0.658673	3.59672e-09	1.80459e-08	-0.81474	7.5367e-08	1.67831e-06
ENSMUSG00000027475.9	Kif3b	3184.53	3275.86	2868.81	3583.42	3390.43	2941.86	3253.95	3819.18	2892.98	2166.25	2342.4	2027.84	1593.75	1566.69	1597.11	3109.73	3305.23	3322.03	2178.83	1585.85	0.0803708	0.466873	0.999972	0.0942435	0.393398	0.999996	-0.0138727	0.899309	0.999986	-0.513165	1.34424e-08	8.38836e-08	-1.0548	1.11153e-31	3.01225e-30	-0.606312	7.87657e-06	0.000101119
ENSMUSG00000031828.9	Klhl36	247.211	213.046	237.27	246.955	269.363	234.459	252.948	205.524	224.749	200.175	196.895	176.601	105.69	117.737	76.6949	232.509	250.259	227.741	191.224	100.041	0.0954716	0.610802	0.999972	-0.0310844	0.868613	0.999996	0.126556	0.485739	0.999986	-0.294117	0.0636626	0.108658	-1.31436	2.00657e-16	1.99412e-15	-1.09772	9.01138e-07	1.49915e-05
ENSMUSG00000066232.4	Ipo7	4105.95	4118.88	4314	4141.64	4109.8	4155.23	4213.35	4530.87	4399.7	3477.97	2882.79	3298.59	2325.18	2071.13	1983.11	4179.61	4135.56	4381.3	3219.78	2126.47	-0.0211225	0.812959	0.999972	0.0718768	0.419945	0.999996	-0.0929994	0.293144	0.999986	-0.379154	2.014e-05	7.71272e-05	-0.960385	3.17588e-27	6.67313e-26	-0.74719	7.63562e-08	1.69857e-06
ENSMUSG00000026608.13	Kctd3	532.628	501.688	454.318	562.079	503.241	559.621	527.999	583.45	469.277	364.065	417.331	386.07	243.577	266.871	249.469	496.211	541.647	526.909	389.155	253.306	0.129889	0.412293	0.999972	0.0954784	0.546461	0.999996	0.0344103	0.823935	0.999986	-0.345747	0.0027256	0.00681965	-1.10489	3.96015e-22	6.06592e-21	-0.768601	3.37698e-06	4.7755e-05
ENSMUSG00000056515.9	Rab31	7971.43	7978.91	7631.73	8347.58	8832.53	6548.6	7566.35	5976.33	6958.24	9704.57	9499.1	8108.03	5998.43	6722	4606.75	7860.69	7909.57	6833.64	9103.9	5775.73	-0.0036884	0.97879	0.999972	-0.200237	0.149032	0.999996	0.196549	0.155994	0.999986	0.205451	0.12717	0.195688	-0.455196	0.000720982	0.00170147	-0.819449	4.84001e-09	1.42074e-07
ENSMUSG00000025810.9	Nrp1	6829.77	8301.91	7189.55	8045.32	8729.3	5511.5	7425.55	5813.27	6577.07	8860.33	8368.56	7425.58	4311.59	3546.24	4049.66	7440.41	7428.71	6605.3	8218.16	3969.16	-0.0259363	0.882282	0.999972	-0.165562	0.344603	0.999996	0.139625	0.424939	0.999986	0.137465	0.403931	0.502823	-0.891166	6.30934e-08	2.71512e-07	-1.2011	7.45508e-18	1.07348e-15
ENSMUSG00000001630.13	Stk38l	842.765	536.051	643.055	662.405	570.985	627.221	837.431	745.661	685.036	2203.14	1667.18	2118.65	4808.55	2521.14	5017.19	673.957	620.204	756.043	1996.32	4115.63	-0.109711	0.486039	0.999972	0.186439	0.233441	0.999996	-0.29615	0.0551601	0.999986	1.57825	3.42676e-17	5.7463e-16	2.69226	7.62883e-48	4.63386e-46	0.839496	1.2086e-06	1.95421e-05
ENSMUSG00000021072.12	Tmx1	2422.67	2703.16	2666.59	2747.37	2771.05	2740.78	2668.65	3060.78	2590.91	1355.27	1426.95	1354.31	1039.4	1007.31	1099.01	2597.47	2753.07	2773.45	1378.84	1048.57	0.079488	0.460507	0.999972	0.0976935	0.363928	0.999996	-0.0182055	0.864424	0.999986	-0.914219	1.03805e-30	4.72535e-29	-1.39425	1.71275e-69	2.47974e-67	-0.546011	7.68175e-05	0.000704414
ENSMUSG00000037913.12	Tmem156	143.832	146.612	176.604	136.34	106.455	93.2702	161.265	66.2432	118.668	412.446	450.504	341.502	702.034	585.546	707.953	155.683	112.022	115.392	401.484	665.177	-0.511272	0.104746	0.999972	-0.50284	0.109463	0.999996	-0.00843151	0.978506	0.999986	1.36363	1.44602e-07	7.81344e-07	2.58355	9.95164e-24	1.70606e-22	0.58092	0.00185047	0.0100935
ENSMUSG00000053004.9	Hrh1	47.1948	18.3265	44.4881	32.1556	12.9036	16.2581	34.3813	5.09563	8.98998	78.6187	71.6953	55.1529	230.278	220.822	126.42	36.6698	20.4391	16.1557	68.489	192.507	-0.912785	0.115425	0.999972	-1.41337	0.0170184	0.999996	0.500581	0.403583	0.999986	0.920042	0.0581106	0.1006	3.33035	1.11573e-11	7.3632e-11	1.31463	1.46699e-08	3.88289e-07
ENSMUSG00000004980.16	Hnrnpa2b1	19082.4	17575.1	20064.1	17891.4	18807	20031.7	19456.6	18819.9	21930.2	21206.5	17656.3	26261.1	13267.2	12427.3	15373.5	18907.2	18910	20068.9	21708	13689.4	-0.00514187	0.951937	0.999972	0.0884053	0.299819	0.999996	-0.0935472	0.271713	0.999986	0.186932	0.0416795	0.0756471	-0.472382	2.60603e-07	1.03196e-06	-0.802084	2.69668e-09	8.25704e-08
ENSMUSG00000027312.14	Atrn	2213.66	2219.8	2293.16	2366.65	2159.74	1852.57	2040.78	2263.31	2143.21	1304.47	1167.99	1086.9	817.523	632.64	615.245	2242.21	2126.32	2149.1	1186.45	688.469	-0.0883412	0.487855	0.999972	-0.0594622	0.640238	0.999996	-0.0288791	0.819355	0.999986	-0.926151	3.10117e-15	4.29381e-14	-1.62797	3.56527e-43	1.67473e-41	-0.943117	9.7539e-11	4.174e-09
ENSMUSG00000036718.17	Micall2	766.354	646.01	574.301	573.655	762.926	656.314	639.329	855.217	627.501	713.011	574.633	709.188	324.069	347.978	284.024	662.222	664.299	707.349	665.611	318.691	-0.00565414	0.975238	0.999972	0.0884421	0.626691	0.999996	-0.0940964	0.60069	0.999986	0.0178429	0.918777	0.943181	-1.0599	1.54429e-09	8.14449e-09	-1.20817	1.01414e-10	4.31386e-09
ENSMUSG00000024976.14	Shoc2	1433.82	1715.82	1543.6	1567.91	1767.8	1489.76	1615.92	1924.45	1497.73	2021.71	1992.49	1877.98	1382.37	1399.24	1108.28	1564.42	1608.49	1679.37	1964.06	1296.63	0.031981	0.76834	0.999972	0.10239	0.344758	0.999996	-0.0704092	0.50987	0.999986	0.327748	0.000546011	0.00159217	-0.311831	0.000909551	0.00210581	-0.75582	1.40298e-07	2.91128e-06
ENSMUSG00000048264.16	Dip2c	256.201	306.969	277.714	407.733	272.589	239.593	327.441	235.248	273.295	561.821	482.606	525.902	284.173	199.891	249.469	280.294	306.638	278.662	523.443	244.511	0.0833213	0.71325	0.999972	-0.0308936	0.89173	0.999996	0.114215	0.60813	0.999986	0.889063	6.20074e-07	3.02759e-06	-0.314349	0.0748428	0.113594	-1.26029	9.02552e-14	6.54227e-12
ENSMUSG00000032540.16	Abhd5	1649.57	1786.84	1561.13	1628.36	1866.19	1595.01	1718.25	1794.51	1593.02	1937.65	1824.49	1685.23	1324.28	1159.58	948.994	1665.85	1696.52	1701.93	1815.79	1144.28	0.0194798	0.840892	0.999972	0.0359255	0.710826	0.999996	-0.0164457	0.863012	0.999986	0.123282	0.212643	0.299012	-0.573514	5.682e-09	2.78346e-08	-0.826549	1.93531e-08	4.98108e-07
ENSMUSG00000026675.12	Hsd17b7	586.564	781.168	500.154	838.617	827.444	684.552	694.994	1012.33	516.025	193.523	269.66	155.988	628.541	520.659	450.898	622.629	783.538	741.117	206.39	533.366	0.354026	0.044607	0.999972	0.237157	0.179287	0.999996	0.116869	0.500415	0.999986	-1.60158	3.57388e-19	6.95358e-18	-0.556479	0.00128982	0.00290014	1.24015	3.0204e-09	9.19538e-08
ENSMUSG00000003813.15	Rad23a	1782.17	1871.6	1795.7	1904.9	1788.76	1818.34	1819.76	1984.75	1913.07	982.129	1044.93	1070.75	1410.37	1510.17	1461.42	1816.49	1837.33	1905.86	1032.6	1460.65	0.0120315	0.907759	0.999972	0.0732441	0.479638	0.999996	-0.0612127	0.549468	0.999986	-0.813768	2.77988e-34	1.62589e-32	-0.332296	2.22571e-07	8.89863e-07	0.35066	0.00986433	0.0385723
ENSMUSG00000003131.7	Pafah1b2	2368.73	2545.09	2413.14	2442.54	2745.24	2628.68	2464	3519.38	2477.64	2412.99	2073.28	2549.29	1639.25	1486.63	1579.41	2442.32	2605.49	2820.34	2345.19	1568.43	0.0866298	0.528962	0.999972	0.197115	0.151564	0.999996	-0.110485	0.418728	0.999986	-0.0549287	0.709802	0.780621	-0.729391	7.37768e-07	2.74898e-06	-0.726051	1.36963e-07	2.85319e-06
ENSMUSG00000059796.16	Eif4a1	18415	20610.5	19391.4	20161.5	20953.9	20454.4	19213.4	22593.2	22075.8	17856.7	17367.4	21367	13312.7	11963.1	11775.6	19472.3	20523.3	21294.1	18863.7	12350.5	0.071915	0.41011	0.999972	0.131484	0.131954	0.999996	-0.0595688	0.494133	0.999986	-0.0468258	0.654677	0.734561	-0.730653	2.90392e-12	2.02986e-11	-0.75696	7.36197e-07	1.25312e-05
ENSMUSG00000014498.9	Ankrd52	3429.49	4045.58	3571.18	3339.03	3571.08	3204.56	3522.45	3652.72	3342.47	2830.27	2995.69	2501.93	1594.45	1889.55	1216.16	3682.08	3371.56	3505.88	2775.97	1566.72	-0.131727	0.148132	0.999972	-0.0646873	0.476977	0.999996	-0.0670401	0.45801	0.999986	-0.410485	0.000105285	0.00035483	-1.11838	5.73944e-26	1.11713e-24	-0.993651	9.00667e-11	3.862e-09
ENSMUSG00000048234.13	Rnf149	5128.51	3924.16	4714.39	5607.93	5000.15	8174.41	4962.37	10635.4	5645.71	4154.09	3854.43	4246.77	2457.47	2640.45	3504.37	4589.02	6260.83	7081.17	4085.1	2867.43	0.428046	0.147835	0.999972	0.598718	0.0429122	0.999996	-0.170673	0.5635	0.999986	-0.172646	0.532796	0.626688	-1.1259	4.70111e-05	0.000135255	-0.676829	5.84285e-06	7.73398e-05
ENSMUSG00000020570.15	Sypl	3341.84	3502.66	3569.83	3555.12	4035.61	3854.88	3591.21	4366.96	3872.88	4100.87	4101.08	3681.87	2935.52	3159.02	3119.21	3471.44	3815.2	3943.68	3961.27	3071.25	0.127923	0.195451	0.999972	0.184261	0.0619025	0.999996	-0.0563387	0.564781	0.999986	0.189919	0.0155489	0.0319434	-0.312244	6.01012e-05	0.000170531	-0.516248	8.25311e-05	0.000749072
ENSMUSG00000097944.1	A130014A01Rik	114.616	82.4693	95.7168	60.4525	80.6476	53.0528	90.0464	76.4345	68.3238	51.4045	65.8099	36.7686	104.29	150.18	66.5813	97.6007	64.7176	78.2682	51.3277	107.017	-0.620112	0.0440034	0.999972	-0.324399	0.284797	0.999996	-0.295713	0.328627	0.999986	-0.985439	0.00027256	0.000844412	0.701925	0.0079817	0.0154263	0.882052	0.000894018	0.00552885
ENSMUSG00000025184.10	R3hcc1l	1000.08	1113.34	1071.76	1137.02	1232.3	995.168	1087.92	1039.51	1042.84	933.748	1091.48	943.17	661.438	759.797	544.449	1061.73	1121.49	1056.76	989.466	655.228	0.0661349	0.59264	0.999972	-0.00479477	0.969058	0.999996	0.0709296	0.559566	0.999986	-0.108484	0.318139	0.416553	-0.775037	7.00911e-13	5.16052e-12	-0.75302	1.28127e-06	2.05612e-05
ENSMUSG00000004317.14	Clcn5	1281	1344.71	1364.3	1696.53	1519.4	1554.79	1381.8	1695.15	1379.06	1583.86	1649.53	1864.06	1219.28	1151.73	1465.63	1330	1590.24	1485.34	1699.15	1278.88	0.252673	0.0652872	0.999972	0.16057	0.241489	0.999996	0.092103	0.496169	0.999986	0.351994	0.00535559	0.0125007	-0.319575	0.0106089	0.0199706	-0.564523	3.12117e-05	0.000323991
ENSMUSG00000062127.11	Cttnbp2nl	6321.86	5488.79	6267.43	5600.21	5021.12	3956.71	5901.31	3279.04	5444.33	9177.82	8659.09	6788.82	12579.2	12741.2	9372.79	6026.03	4859.35	4874.89	8208.58	11564.4	-0.316167	0.10082	0.999972	-0.329818	0.0868898	0.999996	0.0136501	0.943478	0.999986	0.436583	0.0320018	0.0601311	1.25599	6.7049e-10	3.67076e-09	0.342351	0.00613835	0.026737
ENSMUSG00000049281.16	Scn3b	35.958	66.4336	68.7543	47.5902	54.8404	29.0935	55.665	29.7245	48.5459	51.4045	74.9056	33.426	213.48	243.323	87.6513	57.0486	43.8414	44.6451	53.2454	181.485	-0.417802	0.379454	0.999972	-0.366281	0.439201	0.999996	-0.0515216	0.91265	0.999986	-0.20673	0.627726	0.710809	2.02314	1.26051e-06	4.53218e-06	1.57766	6.58576e-10	2.34306e-08
ENSMUSG00000026589.14	Sec16b	13.4842	20.6173	6.74062	9.00356	4.83886	6.84552	13.0977	1.69854	7.19198	42.3331	36.9178	33.426	141.387	133.435	99.4505	13.6141	6.89598	7.32939	37.559	124.758	-1.00931	0.275755	0.999972	-1.06513	0.250034	0.999996	0.0558191	0.952705	0.999986	1.54163	0.00133471	0.00360247	4.14587	2.96986e-17	3.15145e-16	1.57583	3.18236e-09	9.64713e-08
ENSMUSG00000083992.1	Gm11478	83.1528	54.9795	86.28	34.728	29.0331	44.4959	60.5767	54.3534	68.3238	64.1045	32.6374	57.3813	69.2935	64.8862	96.0793	74.8041	36.0857	61.0846	51.3744	76.753	-1.04971	0.00195226	0.999972	-0.269587	0.403059	0.999996	-0.780126	0.0184717	0.999986	-0.554046	0.0247894	0.0481834	1.09037	1.81733e-05	5.57301e-05	0.46211	0.136173	0.281119
ENSMUSG00000031556.6	Tm2d2	1928.25	1832.65	1868.5	1858.59	2059.74	1948.41	1802.57	1846.32	1905.88	1926.76	1850.17	2072.97	2901.23	2958.6	2865.52	1876.47	1955.58	1851.59	1949.97	2908.45	0.0524718	0.605959	0.999972	-0.0162917	0.872698	0.999996	0.0687635	0.492895	0.999986	0.0558179	0.428449	0.527256	0.575082	3.47184e-17	3.66572e-16	0.42827	0.00166838	0.00924943
ENSMUSG00000007038.5	Neu1	3355.33	3312.52	3205.84	3445.79	3263	4190.32	3408.67	4274.39	3808.16	2272.08	2266.96	2263.5	1182.19	1522.73	1619.02	3291.23	3633.04	3830.4	2267.51	1441.31	0.133938	0.358929	0.999972	0.220472	0.130718	0.999996	-0.0865343	0.551419	0.999986	-0.537696	2.83649e-05	0.000105812	-1.33929	1.77034e-25	3.36827e-24	-0.816301	1.02346e-07	2.19646e-06
ENSMUSG00000039616.10	Mocos	2604.71	2861.23	3106.08	2605.89	2812.99	2697.14	2301.09	2228.49	2936.13	2639.77	2735.12	2024.5	1374.67	1359.47	1071.2	2857.34	2705.34	2488.57	2466.47	1268.45	-0.080586	0.497688	0.999972	-0.201479	0.0899241	0.999996	0.120893	0.30615	0.999986	-0.215457	0.19046	0.272872	-1.09311	3.25711e-11	2.04663e-10	-1.10639	2.41885e-17	3.20174e-15
ENSMUSG00000049929.7	Lpar4	6.74212	2.29081	9.43687	1.28622	0	0	12.2791	1.69854	1.798	11.4904	9.63072	7.79939	53.195	32.9664	46.354	6.1566	0.428741	5.25853	9.64018	44.1718	-3.91017	0.0197877	0.999972	-0.695083	0.609281	0.999996	-3.21508	0.054719	0.999986	0.6115	0.391131	0.4904	6.65437	2.21734e-07	8.86685e-07	2.03019	5.06594e-06	6.81998e-05
ENSMUSG00000028466.15	Creb3	1501.25	1589.83	1528.77	1501.02	1688.76	1570.19	1469.39	1572.85	1521.1	1231.89	1131.07	1227.85	841.321	848.23	732.394	1539.95	1586.66	1521.12	1196.94	807.315	0.0360573	0.709766	0.999972	-0.0138649	0.886123	0.999996	0.0499221	0.599451	0.999986	-0.362943	2.59396e-05	9.75945e-05	-0.972598	9.95045e-30	2.41484e-28	-0.719437	2.37865e-06	3.49595e-05
ENSMUSG00000038608.15	Dock10	5829.69	4650.35	5895.35	5499.89	4525.94	5214.58	5907.04	5871.02	5706.84	5759.12	4540.35	8048.42	2836.13	2037.11	3929.14	5458.46	5080.14	5828.3	6115.96	2934.13	-0.107924	0.361016	0.999972	0.108151	0.359374	0.999996	-0.216074	0.0662992	0.999986	0.139999	0.429977	0.528867	-0.82928	2.95866e-06	1.0128e-05	-1.22102	1.43034e-21	2.93096e-19
ENSMUSG00000026484.13	Rnf2	986.597	1095.01	990.871	1026.41	1104.87	1104.7	929.934	1222.95	994.292	1339.54	1538.77	1578.26	2113.8	2245.9	2302.53	1024.16	1078.66	1049.06	1485.53	2220.74	0.0730899	0.567519	0.999972	0.0348255	0.785167	0.999996	0.0382643	0.760749	0.999986	0.538024	4.78141e-09	3.1966e-08	1.04071	9.09194e-32	2.47662e-30	0.43253	0.00120716	0.00710265
ENSMUSG00000025326.12	Ube3a	2370.98	2964.31	2754.22	2788.53	2933.96	2511.45	2546.68	2823.83	2680.81	2740.77	3110.72	2906.95	2013.01	2012	1885.35	2696.5	2744.65	2683.77	2919.48	1970.12	0.0213835	0.846542	0.999972	-0.00111727	0.991928	0.999996	0.0225007	0.83729	0.999986	0.114669	0.164785	0.242862	-0.475644	6.80258e-09	3.30255e-08	-0.716382	1.41216e-07	2.92684e-06
ENSMUSG00000090394.8	4930523C07Rik	159.564	87.0509	111.894	122.191	93.5512	86.4247	147.349	48.4085	131.254	374.346	297.482	421.167	913.414	555.719	1149.58	119.503	100.722	109.004	364.332	872.904	-0.215301	0.519454	0.999972	-0.195749	0.556585	0.999996	-0.0195525	0.952526	0.999986	1.64866	2.16682e-09	1.52913e-08	3.07992	2.47738e-30	6.21196e-29	1.06376	1.11748e-09	3.7327e-08
ENSMUSG00000026245.16	Farsb	1548.44	1514.23	1566.52	1656.65	1521.01	1712.24	1502.96	1611.07	1657.75	887.182	889.236	1019.49	718.832	656.188	680.983	1543.06	1629.97	1590.59	931.97	685.334	0.0739528	0.495856	0.999972	0.0481059	0.657344	0.999996	0.0258468	0.808801	0.999986	-0.727464	3.57436e-20	7.66542e-19	-1.24916	7.01041e-57	6.35991e-55	-0.591319	0.000101931	0.000894303
ENSMUSG00000039191.12	Rbpj	5189.19	5044.37	5477.43	6238.18	5034.02	5864.9	5973.35	8649.84	6722.71	10239.2	9340.73	14262.3	7249.22	6247.39	8020.94	5237	5712.37	7115.3	11280.7	7172.51	0.122021	0.48055	0.999972	0.442961	0.010393	0.999996	-0.32094	0.0628878	0.999986	1.09467	8.28163e-10	6.16415e-09	0.323504	0.0692795	0.106203	-0.786374	4.35691e-08	1.02597e-06
ENSMUSG00000022529.11	Zfp263	5427.41	4780.93	4615.98	4824.62	4625.95	5303.57	5154.75	4909.64	4728.73	4933.02	4669.29	6474.61	2504.36	3016.16	3178.2	4941.44	4918.05	4931.04	5358.98	2899.58	-0.00900576	0.937855	0.999972	0.00341073	0.976432	0.999996	-0.0124166	0.914035	0.999986	0.10752	0.435356	0.534258	-0.761936	3.21849e-08	1.43468e-07	-1.02845	7.67043e-12	4.09686e-10
ENSMUSG00000037857.16	Nufip2	2038.37	2359.54	1945.34	1920.33	2304.91	2037.4	2279.81	2920.65	1972.4	2148.1	2204.9	1794.42	1328.47	1389.3	929.609	2114.42	2087.55	2390.95	2049.14	1215.79	-0.0210099	0.865307	0.999972	0.172295	0.16338	0.999996	-0.193305	0.115098	0.999986	-0.046837	0.692771	0.76718	-0.796145	1.82318e-11	1.17711e-10	-0.918496	7.6746e-10	2.6812e-08
ENSMUSG00000025854.15	Fam20c	8589.46	9204.49	9140.28	8986.84	9424.48	16073.3	7988.75	13290.3	10162.3	3640.65	5348.79	5842.86	1960.52	3245.88	2391.87	8978.08	11494.9	10480.4	4944.1	2532.75	0.317903	0.148258	0.999972	0.208579	0.342835	0.999996	0.109324	0.61878	0.999986	-0.896126	2.32902e-05	8.82458e-05	-2.18205	7.20213e-25	1.32037e-23	-1.11688	2.35562e-11	1.13065e-09
ENSMUSG00000020102.15	Slc16a7	1098.97	1115.63	1240.27	1369.83	1114.55	1011.43	1204.98	767.742	1084.19	951.891	1050.28	833.421	487.854	579.79	428.143	1151.62	1165.27	1018.97	945.198	498.595	-0.0017433	0.992022	0.999972	-0.197482	0.257692	0.999996	0.195738	0.258564	0.999986	-0.292244	0.123253	0.190648	-1.21672	1.49457e-10	8.74161e-10	-1.07674	1.19882e-13	8.48774e-12
ENSMUSG00000019997.11	Ccn2	157.316	32.0714	83.5837	243.096	45.1627	115.518	231.665	22.9303	106.082	192.313	99.5174	230.082	1602.85	406.585	2845.3	90.9904	134.592	120.226	173.971	1618.24	0.544085	0.0713791	0.999972	0.246469	0.417107	0.999996	0.297616	0.299507	0.999986	1.2066	0.0059596	0.0137312	3.58911	2.22535e-17	2.38295e-16	2.76941	4.43846e-24	1.33223e-21
ENSMUSG00000040964.16	Arhgef10l	2937.32	3028.46	2622.1	2969.89	2533.95	2661.2	2561.41	2112.14	2655.64	1823.35	1680.03	1282.44	836.421	991.084	582.375	2862.63	2721.68	2443.06	1595.27	803.294	-0.0817807	0.526457	0.999972	-0.230139	0.0747503	0.999996	0.148358	0.248448	0.999986	-0.853001	1.43945e-06	6.62599e-06	-1.77444	1.63295e-23	2.75257e-22	-1.15669	1.7075e-13	1.17005e-11
ENSMUSG00000054079.12	Utp18	786.581	820.112	756.298	796.172	903.253	731.615	794.864	934.199	845.058	764.416	819.681	794.424	556.448	551.009	443.313	787.663	810.347	858.04	792.84	516.923	0.0290272	0.81245	0.999972	0.123247	0.311991	0.999996	-0.0942199	0.429263	0.999986	0.00953804	0.924003	0.947115	-0.643744	7.74872e-11	4.68648e-10	-0.77296	2.53522e-06	3.70055e-05
ENSMUSG00000022245.15	Skor1	4.49475	0	5.3925	1.28622	0	1.71138	2.45581	2.54782	3.59599	2.41904	2.14016	3.3426	35.6966	25.6405	56.4677	3.29575	0.999201	2.86654	2.63393	39.2683	-1.5408	0.365045	0.999972	0.194551	0.900467	0.999996	-1.73535	0.285594	0.999986	-0.322755	0.700913	0.773426	5.2001	4.33944e-08	1.89754e-07	3.71283	4.94603e-10	1.82995e-08
ENSMUSG00000031684.11	Slc10a7	721.407	666.627	707.765	688.129	619.374	676.851	655.701	573.259	706.612	422.727	447.293	406.683	200.881	255.882	158.447	698.6	661.451	645.191	425.568	205.07	-0.0841833	0.495815	0.999972	-0.1154	0.349432	0.999996	0.0312169	0.795959	0.999986	-0.717317	1.003e-05	4.04915e-05	-1.68722	1.3112e-24	2.38111e-23	-1.22396	6.57392e-10	2.34306e-08
ENSMUSG00000002297.16	Dbf4	618.028	581.867	826.4	645.684	514.532	746.162	762.939	728.675	888.21	252.789	246.118	358.215	453.557	417.051	478.711	675.432	635.459	793.275	285.708	449.773	-0.0930257	0.500269	0.999972	0.247121	0.070275	0.999996	-0.340147	0.0111769	0.999986	-1.24689	6.94471e-28	2.57769e-26	-0.486038	9.02743e-06	2.89475e-05	0.523298	0.00406636	0.0191046
ENSMUSG00000014907.10	Naf1	377.559	359.658	390.956	405.16	374.205	382.494	394.567	310.834	445.903	287.865	300.157	298.048	167.284	197.275	150.861	376.058	387.286	383.768	295.357	171.807	0.0361017	0.826611	0.999972	0.0194658	0.905732	0.999996	0.0166358	0.917257	0.999986	-0.349081	0.0249909	0.0485065	-1.16197	9.27295e-14	7.33851e-13	-0.936736	1.24277e-06	2.0049e-05
ENSMUSG00000034430.16	Zxdc	716.912	879.673	711.81	675.267	809.702	702.522	749.841	662.432	686.834	550.331	653.284	462.393	326.169	356.874	223.342	769.465	729.163	699.702	555.336	302.129	-0.0810223	0.578839	0.999972	-0.125528	0.389556	0.999996	0.0445061	0.757068	0.999986	-0.478464	0.00115123	0.00315041	-1.28371	4.8551e-18	5.46761e-17	-1.0397	5.23502e-10	1.91361e-08
ENSMUSG00000041362.17	Shtn1	6339.84	5889.68	5796.93	6261.33	5488.88	5544.02	6338.45	5587.36	5633.12	4209.12	4028.32	4416.69	2894.93	2676.56	3051.78	6008.82	5764.74	5852.98	4218.04	2874.42	-0.067022	0.405717	0.999972	-0.0352311	0.661776	0.999996	-0.0317909	0.69133	0.999986	-0.509101	1.62528e-12	1.66682e-11	-1.00309	4.77863e-44	2.35456e-42	-0.70455	2.20229e-08	5.53456e-07
ENSMUSG00000034917.8	Tjp3	301.148	304.678	296.587	312.552	316.139	259.274	303.702	230.153	312.851	250.37	305.508	205.57	408.062	530.602	397.802	300.805	295.988	282.235	253.816	445.488	-0.034983	0.857623	0.999972	-0.0994388	0.609883	0.999996	0.0644557	0.73552	0.999986	-0.258433	0.169453	0.248527	0.590312	0.00123013	0.00277954	0.666887	5.87135e-05	0.000558841
ENSMUSG00000071757.10	Zhx2	125.853	142.03	144.249	120.905	108.068	171.994	121.972	105.31	122.264	1475.01	1852.31	1863.5	673.336	609.616	1040.86	137.378	133.655	116.515	1730.27	774.604	-0.0490357	0.845542	0.999972	-0.222455	0.377578	0.999996	0.173419	0.47942	0.999986	3.6682	6.63016e-79	2.84375e-76	2.51382	4.20775e-41	1.80048e-39	-1.34149	4.16186e-13	2.66697e-11
ENSMUSG00000034203.8	Chchd4	462.959	483.362	448.925	514.489	543.565	482.609	473.971	589.395	516.025	481.388	380.413	566.013	290.473	218.206	193.844	465.082	513.554	526.464	475.938	234.174	0.136068	0.340309	0.999972	0.178256	0.21027	0.999996	-0.042188	0.759634	0.999986	0.0340369	0.859562	0.89843	-1.13483	3.64914e-09	1.83003e-08	-1.1705	1.50565e-07	3.09123e-06
ENSMUSG00000061731.9	Ext1	485.433	600.193	447.577	569.797	700.021	517.693	589.395	901.078	480.065	1287.53	1324.22	1678.54	575.346	413.388	797.29	511.068	595.837	656.846	1430.1	595.341	0.215603	0.180253	0.999972	0.337647	0.0354622	0.999996	-0.122044	0.436197	0.999986	1.49207	9.06534e-08	5.05987e-07	0.0130895	0.962438	0.972096	-1.45457	1.80221e-16	2.07605e-14
ENSMUSG00000025239.3	Limd1	3087.89	3106.34	3114.17	3259.29	3227.52	2893.09	3316.98	2902.81	3076.37	3290.49	3376.64	3498.59	2097.7	2380.91	1662.85	3102.8	3126.63	3098.72	3388.57	2047.15	0.00216347	0.982748	0.999972	-0.000685243	0.994531	0.999996	0.00284866	0.977084	0.999986	0.127445	0.287445	0.383756	-0.613696	2.9079e-07	1.14145e-06	-0.891317	1.35568e-07	2.82689e-06
ENSMUSG00000109901.2	Chmp1b	2420.42	2574.88	2508.86	2611.03	3040.41	2484.92	2417.34	2533.38	2556.75	3060.08	3330.09	3243.43	2476.37	2420.67	2314.33	2501.39	2712.12	2502.49	3211.2	2403.79	0.105871	0.307843	0.999972	0.0034962	0.973141	0.999996	0.102375	0.319114	0.999986	0.359387	2.77891e-06	1.22877e-05	-0.168971	0.0256899	0.0441526	-0.567632	2.50948e-05	0.000270099
ENSMUSG00000109005.1	Gm45221	26.9685	13.7449	35.0512	20.5796	20.9684	29.9492	31.1069	28.026	39.5559	145.747	73.3005	75.2085	408.761	372.572	409.601	25.2549	23.8324	32.8963	98.0853	396.978	-0.0761791	0.876271	0.999972	0.415954	0.38249	0.999996	-0.492133	0.281348	0.999986	1.91102	1.27769e-07	6.95648e-07	4.05844	6.83924e-34	2.06525e-32	1.93702	1.76785e-15	1.79403e-13
ENSMUSG00000022983.16	Scaf4	1463.04	1273.69	1253.76	1308.09	1356.49	1295.52	1399.81	1408.94	1362.88	1007.53	999.99	856.819	520.051	612.756	343.863	1330.16	1320.03	1390.55	954.779	492.223	-0.0142698	0.899475	0.999972	0.070157	0.533441	0.999996	-0.0844268	0.446979	0.999986	-0.482951	0.00129052	0.00349444	-1.44066	1.25205e-21	1.85986e-20	-1.13869	3.71513e-10	1.41633e-08
ENSMUSG00000021831.9	Ero1l	1022.55	950.688	982.783	1094.58	1083.9	1124.38	1013.43	1571.15	1130.94	1556.05	1496.51	1772.13	1271.08	1212.95	1227.96	985.342	1100.95	1238.51	1608.23	1237.33	0.153613	0.389609	0.999972	0.31887	0.0735673	0.999996	-0.165257	0.349221	0.999986	0.706121	4.16227e-06	1.79362e-05	0.168525	0.26734	0.33792	-0.524566	0.000286645	0.00213516
ENSMUSG00000028049.15	Scamp3	2159.73	2272.49	2047.8	2051.52	2201.68	2262.45	2159.48	2267.56	2233.11	1551.81	1692.33	1618.93	2178.19	2343.75	2159.26	2160	2171.88	2220.05	1621.02	2227.07	0.00426308	0.966735	0.999972	0.0448961	0.659977	0.999996	-0.0406331	0.68718	0.999986	-0.411095	2.93632e-11	2.59972e-10	0.0340141	0.568923	0.637674	0.308065	0.0189443	0.0639713
ENSMUSG00000026097.9	Ormdl1	595.554	591.03	684.847	644.397	708.086	509.991	564.836	641.2	614.915	261.861	292.132	241.781	499.053	476.704	477.868	623.81	620.825	606.984	265.258	484.542	-0.0273285	0.873433	0.999972	-0.0443763	0.795688	0.999996	0.0170476	0.919711	0.999986	-1.24587	1.63537e-19	3.2777e-18	-0.347594	0.00912232	0.0174016	0.72185	1.66807e-05	0.000191017
ENSMUSG00000041773.8	Enc1	995.586	1484.45	1662.24	1044.41	1554.89	1255.3	1163.24	969.019	1397.04	1837.26	2180.29	1591.63	3066.41	3752.41	4187.88	1380.76	1284.87	1176.43	1869.73	3668.9	-0.0953234	0.633336	0.999972	-0.201488	0.313134	0.999996	0.106165	0.593533	0.999986	0.462792	0.0213807	0.0422557	1.51596	3.56254e-14	2.91879e-13	0.821699	2.56423e-06	3.73522e-05
ENSMUSG00000033712.6	Ccar2	1379.89	1365.33	1331.95	1327.38	1359.72	1257.86	1370.34	1244.18	1269.39	1011.76	1022.46	1002.78	675.436	761.89	637.157	1359.05	1314.99	1294.64	1012.33	691.494	-0.0546917	0.597636	0.999972	-0.0671763	0.516215	0.999996	0.0124846	0.902417	0.999986	-0.42562	1.11509e-07	6.14047e-07	-0.924373	7.03559e-31	1.82253e-29	-0.703118	1.94986e-06	2.93872e-05
ENSMUSG00000046179.17	E2f8	402.28	281.77	581.042	385.867	270.976	506.569	442.865	454.361	546.591	452.965	333.865	646.793	945.611	487.17	1712.57	421.697	387.804	481.272	477.874	1048.45	-0.117606	0.559321	0.999972	0.251157	0.207924	0.999996	-0.368763	0.0609039	0.999986	0.188923	0.412298	0.511262	1.33807	3.88953e-09	1.94366e-08	0.857381	1.7306e-05	0.000196888
ENSMUSG00000037656.9	Slc20a2	310.138	274.898	292.543	366.573	358.075	288.368	341.358	326.97	275.093	356.203	430.707	338.159	207.18	276.29	170.246	292.526	337.672	314.474	375.023	217.905	0.184218	0.274586	0.999972	0.098528	0.559442	0.999996	0.0856901	0.59849	0.999986	0.338575	0.0269747	0.0518615	-0.635649	2.38389e-05	7.18124e-05	-0.949832	2.08004e-07	4.1235e-06
ENSMUSG00000004266.15	Ptpn6	11117.8	10281.2	10271.4	10364.4	11100.3	11936	10271.8	12339.9	10957	11847.2	9609.32	14466.8	6340	6202.91	8549.37	10556.8	11133.6	11189.6	11974.4	7030.76	0.0686508	0.57098	0.999972	0.0847316	0.48425	0.999996	-0.0160809	0.894206	0.999986	0.167214	0.263971	0.357714	-0.672365	7.01284e-06	2.28198e-05	-0.91425	5.25034e-12	2.92141e-10
ENSMUSG00000039911.13	Spsb1	33.7106	32.0714	25.6144	37.3004	24.1943	31.6605	31.9255	27.1767	17.98	291.494	324.234	313.09	1066	1001.55	767.792	30.4655	31.0518	25.6941	309.606	945.114	0.0421283	0.927534	0.999972	-0.230852	0.621851	0.999996	0.27298	0.543717	0.999986	3.36853	2.19775e-35	1.37278e-33	4.88773	1.91446e-95	6.32311e-93	1.44776	1.91101e-15	1.92101e-13
ENSMUSG00000027342.14	Pcna	5987	6150.84	7862.26	6800.26	6534.07	5164.95	6697.81	4849.34	8357.08	6242.32	5150.29	7384.36	2932.72	2763.94	2532.62	6666.7	6166.42	6634.75	6258.99	2743.09	-0.0995623	0.622233	0.999972	-0.0180995	0.928612	0.999996	-0.0814631	0.686535	0.999986	-0.096878	0.622426	0.70634	-1.17316	2.52733e-09	1.29321e-08	-1.32659	3.12233e-14	2.46444e-12
ENSMUSG00000021738.5	Atxn7	912.434	799.494	791.349	834.758	864.542	906.176	927.478	1098.96	789.32	742.039	659.704	734.814	516.551	391.41	482.925	834.426	868.492	938.585	712.186	463.629	0.0563401	0.729996	0.999972	0.170812	0.29435	0.999996	-0.114472	0.476921	0.999986	-0.22645	0.128937	0.197949	-0.912419	8.36321e-10	4.52474e-09	-0.777275	4.11925e-07	7.50945e-06
ENSMUSG00000062761.7	Zfp512	845.012	680.372	776.52	693.274	685.505	683.697	722.008	568.163	650.874	1384.29	1552.69	1168.8	2139.7	2243.81	1874.39	767.301	687.492	647.015	1368.59	2085.96	-0.160244	0.222346	0.999972	-0.243673	0.0633949	0.999996	0.0834292	0.518754	0.999986	0.83012	8.82099e-10	6.54068e-09	1.59794	4.3882e-33	1.2724e-31	0.463182	0.000485469	0.00335033
ENSMUSG00000074024.5	4632427E13Rik	62.9265	43.5255	78.1912	42.4453	41.9368	46.2073	54.0278	54.3534	50.3439	88.8996	78.6509	79.6652	133.687	166.402	207.329	61.5477	43.5298	52.9084	82.4052	169.139	-0.508398	0.161285	0.999972	-0.193791	0.586264	0.999996	-0.314607	0.372818	0.999986	0.409152	0.0977131	0.156589	1.95435	3.20725e-16	3.15032e-15	0.868504	0.000482515	0.00333318
ENSMUSG00000056234.15	Ncoa4	4146.4	5195.57	4665.86	4915.94	4335.62	5063.98	4372.98	5757.22	4167.75	1981.19	2340.26	2188.29	1415.97	1271.56	1233.02	4669.28	4771.84	4765.98	2169.91	1306.85	0.0381625	0.811255	0.999972	0.0311998	0.845178	0.999996	0.00696251	0.965165	0.999986	-1.10431	3.14906e-15	4.35386e-14	-1.87132	1.42897e-40	6.02906e-39	-0.881147	1.44568e-08	3.83195e-07
ENSMUSG00000030322.12	Mbd4	323.622	361.949	314.113	239.237	270.976	284.945	311.069	238.645	276.891	191.104	289.457	150.417	344.368	528.509	304.251	333.228	265.053	275.535	210.326	392.376	-0.331456	0.0880913	0.999972	-0.268267	0.165578	0.999996	-0.0631893	0.741206	0.999986	-0.694352	0.0032523	0.00800059	0.527986	0.0233043	0.0404738	0.759831	7.93139e-06	0.0001017
ENSMUSG00000020889.11	Nr1d1	310.138	258.862	140.205	262.389	283.88	125.786	272.595	95.9677	124.062	376.765	575.703	203.341	1036.6	2036.07	396.116	236.401	224.018	164.208	385.27	1156.26	-0.0752581	0.816589	0.999972	-0.54125	0.0982466	0.999996	0.465991	0.150869	0.999986	0.665167	0.0922041	0.149099	2.24876	9.49924e-09	4.52853e-08	1.27422	5.45372e-10	1.98674e-08
ENSMUSG00000025234.11	Arih1	3874.47	4705.33	4393.54	4180.22	4690.46	4183.47	4117.58	4549.55	4423.07	5820.2	5138.52	5098.02	3533.97	3298.21	2654.82	4324.45	4351.39	4363.4	5352.25	3162.33	0.00466221	0.958387	0.999972	0.0191328	0.830298	0.999996	-0.0144707	0.870284	0.999986	0.307901	0.0102202	0.0220722	-0.462224	0.00011326	0.000308438	-0.916666	9.93081e-11	4.23271e-09
ENSMUSG00000029468.17	P2rx7	2341.76	2279.36	2244.63	2286.9	2211.36	2597.02	2184.85	2332.95	2071.29	9579.39	11477.1	8925.85	5413.29	6385.01	6563.73	2288.58	2365.09	2196.36	9994.13	6120.68	0.0430049	0.729162	0.999972	-0.0530823	0.669083	0.999996	0.0960871	0.435702	0.999986	2.12311	7.43579e-72	2.65775e-69	1.3669	3.28439e-31	8.66734e-30	-0.854673	3.85209e-09	1.15298e-07
ENSMUSG00000049676.14	Catsperg1	83.1528	75.5969	70.1025	72.0285	85.4865	78.7235	90.0464	73.8867	52.1419	533.398	471.37	379.385	214.88	207.741	217.443	76.2841	78.7461	72.025	461.384	213.354	0.0495384	0.875083	0.999972	-0.0787323	0.803309	0.999996	0.12827	0.67423	0.999986	2.58722	2.12012e-38	1.6303e-36	1.43093	1.42485e-14	1.20812e-13	-1.25141	8.82804e-12	4.6453e-10
ENSMUSG00000058301.8	Upf1	2804.72	2950.57	2576.27	2670.2	3230.74	2716.82	2860.2	3086.25	2533.38	1526.41	1550.55	1442.89	924.613	1128.71	675.084	2777.19	2872.59	2826.61	1506.62	909.467	0.0405958	0.686171	0.999972	0.0279431	0.780832	0.999996	0.0126527	0.898805	0.999986	-0.879665	1.18635e-13	1.38104e-12	-1.67292	6.55456e-45	3.39584e-43	-0.906972	3.59493e-07	6.66188e-06
ENSMUSG00000005968.14	Tuft1	193.274	192.428	206.263	198.078	185.489	152.313	207.107	142.678	143.84	243.718	315.138	212.255	492.754	470.948	394.431	197.322	178.627	164.541	257.037	452.711	-0.171502	0.44488	0.999972	-0.28041	0.212301	0.999996	0.108908	0.621383	0.999986	0.35717	0.0541657	0.0948686	1.34487	5.91111e-14	4.75994e-13	0.677506	0.00017642	0.00141504
ENSMUSG00000022967.13	Ifnar1	4946.47	4155.54	5070.3	5425.29	4734.01	5708.31	5205.5	6485.89	5055.96	11833.3	10084.4	13773.7	8287.92	8843.89	9260.7	4724.1	5289.2	5582.45	11897.2	8797.5	0.157449	0.33312	0.999972	0.250385	0.123612	0.999996	-0.0929368	0.566725	0.999986	1.32924	2.58995e-20	5.61039e-19	0.736358	2.91832e-07	1.14469e-06	-0.575509	8.8437e-05	0.000793216
ENSMUSG00000074794.10	Arrdc3	458.464	659.755	599.915	518.348	648.407	321.74	483.795	257.329	409.943	13320.4	15908.3	10843.9	23459	26734.2	20185.1	572.711	496.165	383.689	13357.6	23459.4	-0.242119	0.437216	0.999972	-0.577601	0.0643391	0.999996	0.335482	0.28119	0.999986	4.52311	8.09555e-64	2.29783e-61	5.58657	3.89304e-97	1.34903e-94	0.67041	6.30988e-08	1.42749e-06
ENSMUSG00000008730.17	Hipk1	6011.72	5715.58	5838.73	6198.31	5342.1	5721.15	5895.58	7329.22	6001.71	4994.71	4491.66	3810	2927.12	2867.03	2104.47	5855.34	5753.85	6408.84	4432.12	2632.88	-0.0306082	0.820578	0.999972	0.133359	0.322751	0.999996	-0.163967	0.223032	0.999986	-0.411034	0.00203171	0.00524322	-1.13927	1.24549e-17	1.35847e-16	-0.908083	1.20542e-11	6.22e-10
ENSMUSG00000068036.15	Afdn	1775.43	1720.4	1683.81	1880.46	1693.6	1698.55	1808.3	1847.17	1859.13	2529.71	2536.09	2198.32	1449.56	1816.81	1303.81	1726.54	1757.53	1838.2	2421.37	1523.4	0.0195781	0.849445	0.999972	0.094769	0.356985	0.999996	-0.075191	0.458588	0.999986	0.484053	1.46722e-05	5.76405e-05	-0.212482	0.0557794	0.087885	-0.828949	1.16555e-08	3.16017e-07
ENSMUSG00000033960.6	Jcad	141.585	155.775	134.812	212.227	170.973	121.508	144.893	108.707	107.88	554.564	664.52	341.502	1359.97	1491.86	849.543	144.057	168.236	120.493	520.195	1233.79	0.177487	0.465502	0.999972	-0.278394	0.25914	0.999996	0.455881	0.0558175	0.999986	1.79266	2.70155e-18	4.92841e-17	2.86703	4.18754e-49	2.73198e-47	1.10761	8.14513e-15	7.23254e-13
ENSMUSG00000026098.13	Pms1	137.09	135.158	177.952	177.499	164.521	129.209	153.079	125.692	152.83	42.9379	44.4083	36.2115	101.49	114.597	93.5509	150.067	157.076	143.867	41.1859	103.213	0.0430597	0.86442	0.999972	-0.0727236	0.773198	0.999996	0.115783	0.637101	0.999986	-1.88992	3.51812e-18	6.37589e-17	-0.589716	0.00285171	0.00602674	1.17635	1.26572e-05	0.000151199
ENSMUSG00000041629.7	Fam104a	824.786	881.964	869.54	947.946	888.737	919.011	875.087	976.663	897.2	641.649	632.417	635.651	451.457	489.786	402.016	858.763	918.565	916.317	636.572	447.753	0.0928503	0.448148	0.999972	0.0977469	0.423693	0.999996	-0.00489675	0.967322	0.999986	-0.434474	1.88518e-06	8.54129e-06	-1.03735	1.27855e-30	3.27588e-29	-0.660912	3.5702e-05	0.000363345
ENSMUSG00000058835.14	Abi1	6560.08	6847.24	6822.86	6479.99	7053.44	6572.56	6667.53	6705.85	6702.93	9765.05	8628.59	11921.4	6216.81	5923.48	6336.18	6743.39	6702	6692.1	10105	6158.82	-0.0157243	0.846615	0.999972	-0.00695595	0.931759	0.999996	-0.00876836	0.913566	0.999986	0.578684	3.64717e-08	2.14747e-07	-0.123056	0.240832	0.309259	-0.851991	5.44421e-09	1.58067e-07
ENSMUSG00000070808.4	Bicra	986.597	1239.33	958.516	803.889	1114.55	907.887	1009.34	899.379	945.746	673.702	670.405	623.952	916.214	1024.05	1099.01	1061.48	942.109	951.488	656.019	1013.09	-0.178394	0.256421	0.999972	-0.140118	0.372083	0.999996	-0.0382759	0.805947	0.999986	-0.686087	5.61549e-07	2.75932e-06	0.112066	0.407592	0.482671	0.473633	0.00181821	0.00994523
ENSMUSG00000052997.15	Uba2	2074.33	2208.35	2291.81	2118.41	2427.49	2103.29	2199.59	2276.05	2279.86	1312.33	1246.64	1335.37	894.516	862.882	745.879	2191.49	2216.4	2251.83	1298.11	834.425	0.00674504	0.947515	0.999972	0.0422886	0.67933	0.999996	-0.0355436	0.725349	0.999986	-0.756866	1.41831e-15	2.03077e-14	-1.40602	1.56685e-49	1.0448e-47	-0.790489	2.55567e-07	4.95126e-06
ENSMUSG00000033792.12	Atp7a	1157.4	1163.73	1253.76	1471.44	1143.58	1203.96	1266.38	1290.89	1130.94	2100.93	1838.93	1672.97	1327.07	1133.42	1266.73	1191.63	1272.99	1229.4	1870.95	1242.41	0.0818204	0.565242	0.999972	0.0470502	0.740731	0.999996	0.03477	0.804671	0.999986	0.640848	8.71055e-09	5.5799e-08	-0.0325856	0.767363	0.814393	-0.73803	1.85819e-07	3.7218e-06
ENSMUSG00000016257.15	Prelid3b	1063.01	989.632	1063.67	1142.17	1046.81	1245.89	988.873	1368.18	1219.04	995.434	906.358	1206.12	806.324	662.99	745.036	1038.77	1144.95	1192.03	1035.97	738.117	0.134695	0.403795	0.999972	0.198462	0.217863	0.999996	-0.0637666	0.688979	0.999986	-0.00893463	0.951555	0.966528	-0.63158	1.53414e-05	4.7573e-05	-0.633168	7.55332e-05	0.00069473
ENSMUSG00000046605.14	B3gntl1	195.521	169.52	161.775	172.354	138.714	106.961	146.53	100.214	127.658	538.84	516.313	416.153	727.231	810.554	582.375	175.606	139.343	124.801	490.436	706.72	-0.361767	0.123233	0.999972	-0.506945	0.0313324	0.999996	0.145178	0.532344	0.999986	1.47262	2.54472e-17	4.31217e-16	2.3606	4.82831e-44	2.37351e-42	0.373493	0.0141352	0.0509878
ENSMUSG00000039852.17	Rere	5881.38	5736.2	5521.92	5678.67	4903.37	5915.39	6056.85	6005.2	5927.99	2507.94	2745.82	2336.48	3811.14	3677.06	4340.42	5713.16	5499.14	5996.68	2530.08	3942.87	-0.0619144	0.572467	0.999972	0.0748114	0.494793	0.999996	-0.136726	0.210604	0.999986	-1.1736	1.49739e-29	6.26923e-28	-0.480587	3.36563e-06	1.14377e-05	0.489119	0.00114454	0.00679232
ENSMUSG00000024186.15	Rgs11	121.358	112.25	113.242	114.474	191.941	122.364	169.451	153.718	111.476	194.732	113.428	123.676	55.2948	62.2698	47.1968	115.617	142.926	144.882	143.946	54.9205	0.265476	0.342815	0.999972	0.313537	0.261679	0.999996	-0.0480607	0.858419	0.999986	0.293771	0.264194	0.357814	-1.37339	2.01859e-07	8.11041e-07	-1.50294	9.95126e-08	2.13781e-06
ENSMUSG00000047473.14	Zfp30	92.1423	96.2142	68.7543	73.3147	88.7124	38.5061	67.1255	58.5998	32.3639	8.46663	17.6563	5.0139	27.9974	46.0483	15.1704	85.7036	66.8444	52.6964	10.3789	29.7387	-0.436651	0.169319	0.999972	-0.739011	0.0219171	0.999996	0.30236	0.343219	0.999986	-3.14872	1.06752e-19	2.18033e-18	-1.18218	0.000128984	0.000347542	1.4073	0.00403714	0.018984
ENSMUSG00000024286.8	Ccny	3238.47	3931.04	3468.72	3667.02	4488.85	3253.33	3246.58	3596.67	3277.75	2440.2	3088.79	2111.96	1731.64	2160.08	1383.88	3546.08	3803.07	3373.67	2546.98	1758.53	0.0870296	0.41903	0.999972	-0.0662573	0.538675	0.999996	0.153287	0.152148	0.999986	-0.493607	6.76395e-06	2.82029e-05	-1.11842	1.78289e-24	3.20738e-23	-0.690012	1.91757e-07	3.82634e-06
ENSMUSG00000021806.4	Nid2	31.4632	13.7449	40.4437	34.728	33.872	23.9593	34.3813	29.7245	39.5559	167.518	186.729	113.648	820.323	1081.09	399.488	28.5506	30.8531	34.5539	155.965	766.966	0.115931	0.819735	0.999972	0.282777	0.574717	0.999996	-0.166846	0.730266	0.999986	2.33777	1.68685e-08	1.03754e-07	4.60975	7.09427e-32	1.95005e-30	2.07137	1.62843e-24	5.25812e-22
ENSMUSG00000047821.16	Trim16	725.902	668.918	621.485	658.546	654.859	563.044	694.994	567.314	627.501	896.858	911.708	719.216	1732.34	1211.38	1726.06	672.102	625.483	629.936	842.594	1556.59	-0.11065	0.411711	0.999972	-0.0919335	0.494284	0.999996	-0.0187169	0.887357	0.999986	0.328522	0.0352235	0.0654267	1.31352	1.14489e-17	1.25197e-16	0.724127	0.000199548	0.00156817
ENSMUSG00000052688.12	Rab7b	8762.51	6948.04	9144.33	9075.59	6805.05	7032.06	9031.65	5683.33	9552.75	8552.5	7348.77	7228.92	4685.36	4273.07	3592.02	8284.96	7637.56	8089.24	7710.07	4183.48	-0.119604	0.41485	0.999972	-0.0524727	0.720435	0.999996	-0.0671318	0.646665	0.999986	-0.099186	0.550921	0.643703	-0.856145	2.65221e-07	1.04868e-06	-1.03639	1.09666e-14	9.50038e-13
ENSMUSG00000025395.14	Prim1	224.737	238.245	330.29	200.651	219.361	238.738	243.125	231.002	334.427	100.39	115.034	138.718	163.785	165.878	195.53	264.424	219.583	269.518	118.047	175.064	-0.268017	0.144803	0.999972	0.0254285	0.888275	0.999996	-0.293445	0.098351	0.999986	-1.16725	1.09533e-17	1.92541e-16	-0.316595	0.0146333	0.0266928	0.42467	0.0423158	0.118951
ENSMUSG00000030629.15	Zfand6	2874.39	2881.84	3040.02	2865.7	2561.37	2849.45	2915.87	2541.02	2957.7	2046.5	2006.93	1902.5	2592.56	2453.12	2585.71	2932.09	2758.84	2804.86	1985.31	2543.8	-0.0952662	0.31324	0.999972	-0.0632055	0.50268	0.999996	-0.0320608	0.73168	0.999986	-0.562342	2.96924e-15	4.12e-14	-0.116809	0.0958279	0.140716	0.207561	0.110378	0.242377
ENSMUSG00000034173.13	Zbed5	20.2264	25.199	20.2219	23.152	37.0979	8.5569	25.3767	16.1362	16.182	13.9095	25.6819	13.3704	77.6927	103.609	49.7253	21.8824	22.9356	19.2316	17.6539	77.0088	-0.10931	0.858213	0.999972	-0.222271	0.717819	0.999996	0.112961	0.850538	0.999986	-0.376022	0.381716	0.480626	1.84438	1.84125e-06	6.45872e-06	1.97712	1.70624e-08	4.43977e-07
ENSMUSG00000078429.9	Ctdsp2	5265.6	5355.92	4725.18	4906.94	5382.42	4054.26	4828.94	3774.16	4225.29	3599.53	3971.6	2796.64	2017.21	2497.6	1393.99	5115.57	4781.21	4276.13	3455.92	1969.6	-0.108049	0.419209	0.999972	-0.254758	0.0569091	0.999996	0.146709	0.271757	0.999986	-0.579882	0.000272118	0.000843176	-1.29581	4.43026e-16	4.29375e-15	-0.985565	1.11748e-11	5.79429e-10
ENSMUSG00000004285.12	Atp6v1f	3332.85	3564.51	3432.32	3452.22	3748.5	3459.56	3319.44	3699.43	3252.57	3040.12	3120.89	3197.75	3950.43	4355.22	4230.02	3443.23	3553.43	3423.81	3119.59	4178.56	0.0384804	0.668793	0.999972	-0.00552392	0.951012	0.999996	0.0440043	0.621275	0.999986	-0.141876	0.0133974	0.0279984	0.234281	2.8261e-05	8.41736e-05	0.270676	0.0333277	0.0988788
ENSMUSG00000032180.11	Tmed1	478.691	449	381.519	533.782	569.372	508.28	445.32	536.74	411.741	105.228	96.8422	92.4785	195.282	218.206	223.342	436.403	537.145	464.6	98.183	212.277	0.300082	0.0499833	0.999972	0.0947646	0.537534	0.999996	0.205318	0.167463	0.999986	-2.1461	3.4945e-55	5.96879e-53	-1.34079	6.45607e-27	1.32751e-25	0.962113	5.21013e-06	6.99201e-05
ENSMUSG00000032258.15	Lca5	197.769	169.52	181.997	150.488	183.877	126.642	178.456	198.73	147.436	188.685	209.201	169.915	350.667	323.384	461.855	183.095	153.669	174.874	189.267	378.635	-0.287346	0.197555	0.999972	-0.0788442	0.721293	0.999996	-0.208501	0.337175	0.999986	0.0414932	0.843394	0.886813	1.31988	9.82644e-11	5.87419e-10	0.836319	0.000104149	0.000910756
ENSMUSG00000004929.12	Thop1	429.248	494.816	444.881	447.605	467.756	411.587	468.241	475.592	485.459	178.404	224.182	196.099	305.171	347.978	276.439	456.315	442.316	476.431	199.562	309.863	-0.0520684	0.712242	0.999972	0.0655114	0.640621	0.999996	-0.11758	0.389569	0.999986	-1.19516	3.86529e-26	1.29296e-24	-0.511484	1.58189e-06	5.59538e-06	0.484866	0.008107	0.0331037
ENSMUSG00000027405.16	Nop56	1125.93	1294.31	1168.82	1103.58	1425.85	1140.64	1279.48	1401.3	1386.25	697.287	547.346	815.594	360.466	336.466	287.395	1196.36	1223.35	1355.68	686.742	328.109	0.0198071	0.862809	0.999972	0.185135	0.10484	0.999996	-0.165328	0.140827	0.999986	-0.797473	2.64349e-06	1.174e-05	-1.89281	1.94466e-28	4.36371e-27	-1.19983	6.79331e-09	1.94065e-07
ENSMUSG00000054469.14	Lclat1	528.133	616.229	465.103	573.655	643.568	441.536	555.013	540.137	489.055	1196.21	1273.39	1166.01	694.335	566.708	676.769	536.488	552.92	528.068	1211.87	645.937	0.0286964	0.842531	0.999972	-0.0149316	0.917707	0.999996	0.0436279	0.757299	0.999986	1.18386	4.60161e-16	6.89027e-15	0.241266	0.0937124	0.138012	-1.06315	2.37137e-11	1.13565e-09
ENSMUSG00000062101.12	Zfp119b	112.369	128.286	119.983	106.756	111.294	109.528	127.702	123.144	127.658	266.094	251.469	252.366	401.062	492.403	439.099	120.212	109.193	126.168	256.643	444.188	-0.142865	0.541243	0.999972	0.075479	0.743677	0.999996	-0.218344	0.328386	0.999986	1.09443	1.38104e-12	1.42543e-11	2.02219	4.66958e-46	2.57717e-44	0.637837	0.000249143	0.00189437
ENSMUSG00000023460.13	Rab12	1642.83	1569.21	1577.31	1830.29	1798.44	1907.33	1728.89	2208.11	1771.03	1449	1619.57	2027.29	1010	1235.98	1287.8	1596.45	1845.36	1902.67	1698.62	1177.93	0.204272	0.137448	0.999972	0.253539	0.0649421	0.999996	-0.0492672	0.717101	0.999986	0.0803836	0.554606	0.647303	-0.654873	1.29029e-06	4.62745e-06	-0.67168	2.88596e-06	4.16968e-05
ENSMUSG00000038425.18	Poli	128.1	180.974	138.857	141.484	148.392	136.055	163.721	129.089	129.456	250.37	298.552	254.595	433.259	495.542	416.344	149.31	141.977	140.755	267.839	448.382	-0.07346	0.764581	0.999972	-0.0751933	0.758736	0.999996	0.00173312	0.994204	0.999986	0.846454	1.11131e-07	6.12317e-07	1.65432	8.56355e-29	1.96117e-27	0.593778	0.000257383	0.00194576
ENSMUSG00000039220.16	Ppp1r10	1881.05	1188.93	1606.96	1772.41	1103.26	1572.76	1804.2	1043.76	1517.51	2976.02	3283.54	3427.28	7390.6	8279.79	5918.15	1558.98	1482.81	1455.16	3228.95	7196.18	-0.0789567	0.433659	0.999972	-0.104123	0.300706	0.999996	0.025166	0.79966	0.999986	1.08078	6.21394e-07	3.03326e-06	2.3137	9.1717e-27	1.86774e-25	0.99543	5.2496e-09	1.53056e-07
ENSMUSG00000045140.8	Pigw	105.627	132.867	114.591	124.764	133.875	127.498	144.893	127.391	125.86	147.561	184.589	191.085	92.3913	101.516	89.3369	117.695	128.712	132.714	174.412	94.4146	0.125819	0.597321	0.999972	0.182254	0.442054	0.999996	-0.0564349	0.803431	0.999986	0.571406	0.00116611	0.00318889	-0.443762	0.00922763	0.0175819	-1.02752	4.65099e-06	6.34554e-05
ENSMUSG00000032194.9	Kank2	638.254	739.933	583.738	668.836	800.024	580.158	642.604	612.325	492.651	386.441	438.733	281.335	600.543	829.392	471.126	653.975	683.006	582.527	368.836	633.687	0.0496326	0.715346	0.999972	-0.163307	0.232293	0.999996	0.21294	0.111403	0.999986	-0.846018	6.14433e-11	5.24278e-10	-0.125718	0.314856	0.387817	0.617742	0.000108392	0.000940909
ENSMUSG00000100213.1	Gm28151	35.958	20.6173	17.5256	16.7209	6.45181	11.124	29.4697	11.0405	5.39399	55.0331	43.3382	33.426	107.79	120.877	73.3237	24.7003	11.4322	15.3014	43.9324	100.663	-1.07898	0.0920031	0.999972	-0.780771	0.214173	0.999996	-0.298212	0.643433	0.999986	0.863215	0.0401603	0.0733194	3.12659	6.87195e-13	5.06659e-12	1.04755	0.000195955	0.00154782
ENSMUSG00000020361.13	Hspa4	5591.47	6079.82	6038.25	5857.46	6285.67	6361.2	5903.77	6958.09	6462	4991.08	4746.87	5831.16	3518.57	3340.59	2762.7	5903.18	6168.11	6441.28	5189.7	3207.29	0.0579559	0.514786	0.999972	0.128448	0.148402	0.999996	-0.070492	0.425029	0.999986	-0.185285	0.127027	0.195509	-0.940833	8.99187e-15	7.78338e-14	-0.845503	1.38668e-06	2.19063e-05
ENSMUSG00000029844.9	Hoxa1	94.3897	91.6326	78.1912	48.8765	53.2274	67.5995	99.8696	67.0925	106.082	158.447	154.627	127.019	242.177	291.988	194.687	88.0712	56.5678	91.0146	146.697	242.951	-0.638019	0.0503906	0.999972	0.0370829	0.906657	0.999996	-0.675102	0.0326193	0.999986	0.742284	0.00362505	0.00881753	2.07872	2.0054e-16	1.9939e-15	0.568166	0.00411944	0.0193028
ENSMUSG00000030754.9	Copb1	4139.66	4421.27	4402.97	4524.93	4592.07	4461.57	4310.77	4829.81	4401.49	3500.95	3399.64	3459.03	2767.54	2836.68	2538.52	4321.3	4526.19	4514.02	3453.21	2714.24	0.0613039	0.502931	0.999972	0.0661246	0.469615	0.999996	-0.00482079	0.957643	0.999986	-0.324202	4.94314e-07	2.45896e-06	-0.73796	9.48224e-31	2.45031e-29	-0.498837	0.000182864	0.00145847
ENSMUSG00000021413.9	Prpf4b	2822.7	2989.51	3099.34	2542.86	3350.1	2848.59	2906.86	3154.2	2975.68	1364.94	1397.52	1288.01	796.525	931.431	665.813	2970.52	2913.85	3012.25	1350.16	797.923	-0.0419454	0.70508	0.999972	0.0231587	0.834269	0.999996	-0.0651042	0.553797	0.999986	-1.14049	1.39861e-24	4.14663e-23	-1.86689	3.1268e-62	3.47865e-60	-0.920146	2.51777e-09	7.79887e-08
ENSMUSG00000019817.18	Plagl1	17.979	13.7449	29.6587	15.4347	16.1295	8.5569	14.7349	17.8347	35.9599	381.603	479.396	478.549	821.722	892.185	883.255	20.4609	13.3737	22.8432	446.516	865.721	-0.581801	0.378356	0.999972	0.104448	0.87015	0.999996	-0.68625	0.280681	0.999986	4.39209	1.5772e-40	1.39003e-38	6.09964	3.5158e-74	6.19308e-72	0.811351	1.44571e-07	2.98543e-06
ENSMUSG00000036099.16	Vezt	546.112	808.657	694.284	612.242	874.22	646.046	664.706	806.808	703.016	513.441	548.951	534.816	271.574	328.094	348.077	683.018	710.836	724.844	532.402	315.915	0.0459774	0.734484	0.999972	0.098543	0.466097	0.999996	-0.0525657	0.691077	0.999986	-0.346381	0.00521575	0.0122201	-1.16104	8.14357e-21	1.13398e-19	-0.909982	2.07839e-08	5.28533e-07
ENSMUSG00000073755.4	5730409E04Rik	555.101	682.663	599.915	634.108	696.795	568.178	647.515	638.653	559.177	439.055	423.217	387.184	248.477	308.733	207.329	612.56	633.027	615.115	416.485	254.846	0.0359898	0.793296	0.999972	0.00966737	0.943848	0.999996	0.0263223	0.844442	0.999986	-0.560675	2.23929e-06	1.00466e-05	-1.31237	2.86831e-28	6.40912e-27	-0.872055	2.47854e-06	3.63026e-05
ENSMUSG00000025571.13	Tnrc6c	1125.93	1353.87	1090.63	1198.76	1198.42	1007.15	1173.06	1069.23	1143.53	861.177	1066.87	680.219	439.559	636.303	346.391	1190.15	1134.78	1128.61	869.422	474.084	-0.0748158	0.574064	0.999972	-0.0688849	0.604433	0.999996	-0.005931	0.964037	0.999986	-0.46867	0.00479331	0.011339	-1.28482	1.32919e-14	1.13201e-13	-1.04419	8.7842e-12	4.64516e-10
ENSMUSG00000050627.13	Gpd1l	1570.91	1757.05	1499.11	1677.23	1874.25	1429.86	1565.17	1479.43	1470.76	996.038	1062.59	860.162	736.331	819.45	653.171	1609.03	1660.45	1505.12	972.93	736.317	0.0338248	0.772245	0.999972	-0.090119	0.441042	0.999996	0.123944	0.283625	0.999986	-0.729336	2.4414e-17	4.14802e-16	-1.16842	2.65425e-42	1.18117e-40	-0.552517	7.19129e-05	0.000664874
ENSMUSG00000087366.7	Junos	15.7316	18.3265	21.57	24.4382	25.8072	29.0935	17.1907	22.0811	34.1619	73.7806	94.7021	81.3365	345.767	360.014	371.675	18.5427	26.4463	24.4779	83.2731	359.152	0.51798	0.317199	0.999972	0.367133	0.479271	0.999996	0.150847	0.752133	0.999986	2.14904	6.93213e-12	6.604e-11	3.75973	1.66323e-55	1.44087e-53	1.96259	3.60134e-23	9.59352e-21
ENSMUSG00000107812.1	Gm43935	13.4842	22.9081	18.8737	12.8622	11.2907	10.2683	18.0093	19.5333	3.59599	4.23331	3.74528	2.2284	18.8982	21.9776	11.7992	18.422	11.4737	13.7128	3.40233	17.5583	-0.700485	0.328424	0.999972	-0.501704	0.479958	0.999996	-0.198781	0.779974	0.999986	-2.52015	7.50271e-06	3.10351e-05	0.553251	0.248204	0.317414	2.22321	0.00116451	0.00688592
ENSMUSG00000050821.14	Fam131a	121.358	93.9234	83.5837	74.6009	116.133	70.1666	84.3162	60.2983	61.1319	67.1283	66.88	27.2979	135.787	189.426	89.3369	99.6218	86.9667	68.5821	53.7687	138.183	-0.207216	0.517687	0.999972	-0.53531	0.0981778	0.999996	0.328094	0.302257	0.999986	-0.962777	0.00122225	0.00332685	0.638892	0.0248938	0.042945	1.24826	2.71807e-06	3.94583e-05
ENSMUSG00000001910.4	Nacc1	2553.02	2941.41	2558.74	2560.87	2853.31	2680.88	2679.29	3218.74	2718.57	2060.41	1895.65	2318.09	1218.59	1389.82	1008.83	2684.39	2698.35	2872.2	2091.38	1205.75	0.00487795	0.959394	0.999972	0.101034	0.290698	0.999996	-0.0961565	0.309603	0.999986	-0.351596	0.00607936	0.0139671	-1.16528	1.03523e-19	1.32222e-18	-0.950657	3.99211e-07	7.30266e-06
ENSMUSG00000036432.8	Siah2	289.911	297.806	292.543	391.012	325.816	357.679	353.637	413.595	372.185	270.327	271.8	334.26	207.88	198.845	177.831	293.42	358.169	379.806	292.129	194.852	0.284397	0.104311	0.999972	0.376962	0.0306042	0.999996	-0.0925652	0.581416	0.999986	-0.00577499	0.968407	0.978758	-0.876431	6.84552e-10	3.74097e-09	-0.727746	0.000377733	0.00269858
ENSMUSG00000078584.9	AU022252	467.454	485.653	423.311	454.037	533.887	464.64	454.325	495.126	415.337	162.075	166.932	122.005	92.3913	104.655	73.3237	458.806	484.188	454.929	150.338	90.1234	0.0727411	0.602154	0.999972	-0.00658416	0.962392	0.999996	0.0793251	0.557897	0.999986	-1.61928	1.79753e-41	1.67604e-39	-2.4273	9.32981e-83	2.32016e-80	-0.888279	5.48639e-05	0.000527619
ENSMUSG00000018983.9	E2f2	955.134	668.918	950.428	825.755	579.05	985.755	932.389	910.42	1098.58	908.953	641.513	844.563	1339.67	1265.28	1316.45	858.16	796.853	980.461	798.343	1307.14	-0.121205	0.45239	0.999972	0.214963	0.179725	0.999996	-0.336167	0.0341063	0.999986	-0.102062	0.481793	0.579816	0.740706	2.17816e-07	8.7151e-07	0.576299	0.000281683	0.00210556
ENSMUSG00000041845.11	Rhod	186.532	123.704	133.464	106.756	103.229	83.8576	143.256	83.2287	118.668	64.1045	60.4595	37.8828	86.7918	139.191	76.6949	147.9	97.9477	115.051	54.1489	100.893	-0.588963	0.0244972	0.999972	-0.370071	0.152715	0.999996	-0.218892	0.396303	0.999986	-1.46738	5.2619e-07	2.60077e-06	0.0495048	0.863301	0.893874	0.73856	0.010341	0.0399524
ENSMUSG00000116815.1	Gm49760	11.2369	9.16326	5.3925	12.8622	6.45181	10.2683	9.82324	6.79418	10.788	7.25711	18.7264	10.0278	130.188	105.178	120.521	8.59754	9.86077	9.13513	12.0038	118.629	0.224132	0.779353	0.999972	0.107751	0.893142	0.999996	0.11638	0.877496	0.999986	0.555556	0.323627	0.422278	3.55629	1.0691e-14	9.1939e-14	3.20948	1.6182e-15	1.65002e-13
ENSMUSG00000032849.14	Abcc4	705.675	682.663	719.898	802.603	812.928	734.182	766.213	798.316	780.33	641.045	516.313	758.77	317.77	378.852	424.772	702.745	783.238	781.62	638.709	373.798	0.145707	0.235784	0.999972	0.154361	0.208148	0.999996	-0.00865473	0.942142	0.999986	-0.143197	0.332426	0.43131	-1.07154	3.3022e-13	2.49738e-12	-0.914396	4.24607e-07	7.68801e-06
ENSMUSG00000009621.18	Vav2	1384.38	1472.99	1271.28	1490.73	1193.58	1541.1	1312.22	1249.28	1337.71	1790.09	2203.83	1487.46	852.52	1116.15	872.299	1376.22	1408.47	1299.74	1827.12	946.989	0.0260748	0.856204	0.999972	-0.0793058	0.581515	0.999996	0.105381	0.459871	0.999986	0.403476	0.015164	0.0312325	-0.586523	0.000407084	0.00100572	-1.09122	1.20292e-14	1.02954e-12
ENSMUSG00000115480.1	Gm49249	29.2159	27.4898	24.2662	9.00356	14.5166	12.8354	19.6465	11.0405	17.98	29.6332	22.4717	45.6822	68.5935	51.8043	87.6513	26.9906	12.1185	16.2223	32.5957	69.3497	-1.15527	0.0503509	0.999972	-0.742123	0.194986	0.999996	-0.41315	0.484034	0.999986	0.27249	0.453153	0.551469	2.53547	3.65294e-11	2.28044e-10	0.963574	0.0021457	0.0113749
ENSMUSG00000054408.9	Spcs3	2912.6	2538.22	3146.52	3188.55	2843.63	3412.49	2964.16	3091.35	3497.1	2932.48	2375.04	3256.25	2342.68	1799.02	2626.17	2865.78	3148.22	3184.21	2854.59	2255.96	0.130848	0.210099	0.999972	0.158662	0.128014	0.999996	-0.0278135	0.787681	0.999986	-0.0107915	0.908247	0.935236	-0.491673	1.22316e-07	5.06166e-07	-0.495131	0.000113555	0.000978159
ENSMUSG00000023147.17	Wrb	615.78	613.938	599.915	600.666	737.119	464.64	573.841	512.111	510.631	495.298	438.198	361.001	242.177	245.94	140.748	609.878	600.808	532.194	431.499	209.622	-0.0507211	0.769619	0.999972	-0.198762	0.251921	0.999996	0.148041	0.387454	0.999986	-0.52013	0.00218945	0.00561127	-1.5209	8.66687e-19	1.03796e-17	-1.21756	4.62481e-10	1.72911e-08
ENSMUSG00000036333.11	Kidins220	4854.33	5381.12	5083.78	5606.64	5322.74	4470.13	5140.01	4580.97	4734.12	2827.85	2592.27	3089.12	1465.66	1152.78	1782.52	5106.41	5133.17	4818.37	2836.41	1466.99	-0.00468257	0.967813	0.999972	-0.0823351	0.478009	0.999996	0.0776524	0.501869	0.999986	-0.85339	2.48848e-08	1.49487e-07	-1.81786	2.12648e-32	5.97732e-31	-1.12029	2.24041e-14	1.81517e-12
ENSMUSG00000028030.12	Tbck	876.476	872.8	889.762	911.932	850.026	889.918	889.003	785.577	872.028	617.459	635.092	631.194	431.859	466.762	407.073	879.679	883.958	848.869	627.915	435.231	0.000707366	0.995012	0.999972	-0.0494049	0.661975	0.999996	0.0501122	0.650143	0.999986	-0.487189	4.61673e-08	2.68801e-07	-1.01868	1.45474e-30	3.7138e-29	-0.680105	1.13735e-05	0.000137795
ENSMUSG00000031506.11	Ptpn7	3119.35	3644.69	2996.88	2941.59	3756.57	2762.17	3042.75	3798.79	2981.08	3551.15	3691.24	3721.98	2382.58	2144.38	1877.76	3253.64	3153.44	3274.21	3654.79	2134.91	-0.0592894	0.515363	0.999972	0.00883033	0.922728	0.999996	-0.0681197	0.45037	0.999986	0.17629	0.131239	0.201051	-0.552798	2.17551e-06	7.55726e-06	-0.931962	9.3294e-10	3.16591e-08
ENSMUSG00000028439.14	Fam219a	1672.05	2054.86	1699.98	1808.43	2206.52	2154.63	1712.52	2649.73	1833.96	1178.68	1462.8	996.651	688.035	1024.57	574.79	1808.96	2056.53	2065.4	1212.71	762.466	0.184659	0.186458	0.999972	0.180549	0.196238	0.999996	0.00410987	0.976325	0.999986	-0.587463	5.29108e-05	0.000188025	-1.46844	5.18384e-24	9.08591e-23	-0.843172	3.21146e-08	7.81272e-07
ENSMUSG00000087260.5	Lamtor5	1442.81	1385.94	1492.37	1395.55	1266.17	1447.83	1384.26	1548.22	1485.14	1216.17	1139.63	1294.14	1579.75	1415.46	1790.95	1440.38	1369.85	1472.54	1216.65	1595.39	-0.077575	0.515643	0.999972	0.0377197	0.751155	0.999996	-0.115295	0.326982	0.999986	-0.243613	0.00653317	0.0148681	0.215576	0.0139608	0.0255744	0.236044	0.0785211	0.189466
ENSMUSG00000026667.14	Uhmk1	5407.18	6061.49	6255.3	6488.99	6248.58	5353.2	5801.44	5501.58	6050.26	5168.88	5214.5	5207.77	3531.87	3647.23	3043.35	5907.99	6030.26	5784.43	5197.05	3407.48	0.0224037	0.856828	0.999972	-0.0272989	0.825973	0.999996	0.0497024	0.688097	0.999986	-0.186342	0.0778795	0.129203	-0.822784	6.59045e-15	5.76848e-14	-0.76324	4.40096e-08	1.0352e-06
ENSMUSG00000027104.18	Atf2	1301.23	1521.1	1480.24	1434.14	1629.08	1405.04	1492.31	1694.3	1371.87	934.958	1007.48	1073.53	711.833	687.061	653.171	1434.19	1489.42	1519.49	1005.32	684.022	0.044523	0.700569	0.999972	0.0846274	0.464113	0.999996	-0.0401044	0.725005	0.999986	-0.512713	3.86764e-07	1.95673e-06	-1.11858	1.23518e-28	2.80239e-27	-0.703955	5.43879e-06	7.25774e-05
ENSMUSG00000031731.16	Ap1g1	4065.5	4512.9	4349.05	4557.09	4601.75	4536.01	4272.29	4808.58	4415.88	4417.16	3748.49	4467.94	3057.31	2552.54	3093.08	4309.15	4564.95	4498.92	4211.2	2900.98	0.0790525	0.386613	0.999972	0.0660201	0.469376	0.999996	0.0130324	0.885567	0.999986	-0.0351767	0.740187	0.805364	-0.656346	5.56506e-10	3.07219e-09	-0.688751	4.12408e-08	9.76536e-07
ENSMUSG00000044098.14	Rsbn1	694.438	673.499	761.69	733.147	766.152	662.304	697.45	692.157	652.672	1437.51	1223.64	1459.6	903.615	608.047	810.774	709.876	720.534	680.76	1373.58	774.145	0.00717441	0.957922	0.999972	-0.0603933	0.656838	0.999996	0.0675676	0.612315	0.999986	0.946985	1.57709e-11	1.44263e-10	0.0938781	0.499982	0.572557	-0.992262	5.65278e-11	2.5045e-09
ENSMUSG00000034349.14	Smc4	1874.31	1956.36	2593.79	1879.17	1835.54	2207.68	2007.22	1926.15	2553.15	2280.55	2355.78	2455.14	4243.7	3436.88	3610.56	2141.49	1974.13	2162.17	2363.82	3763.71	-0.115559	0.251061	0.999972	0.0194388	0.846245	0.999996	-0.134997	0.173638	0.999986	0.15219	0.237169	0.327557	0.939666	1.95204e-13	1.50263e-12	0.515425	0.000592105	0.00394324
ENSMUSG00000041997.16	Tlk1	3523.88	3940.2	3573.88	3818.79	4127.54	3183.17	3722.19	3824.27	3569.02	2783.71	3245.55	2272.97	1975.21	2069.56	1553.28	3679.32	3709.84	3705.16	2767.41	1866.02	-0.000758186	0.994157	0.999972	0.0137336	0.894408	0.999996	-0.0144919	0.887914	0.999986	-0.425498	1.3659e-05	5.40454e-05	-0.992051	3.39068e-24	6.01277e-23	-0.714758	6.27807e-08	1.42181e-06
ENSMUSG00000054423.14	Cadps	15.7316	6.87244	18.8737	24.4382	11.2907	11.9797	18.0093	11.8898	17.98	125.185	63.6697	91.3643	15.3985	9.94224	26.9696	13.8259	15.9029	15.9597	93.4064	17.4368	0.154424	0.814142	0.999972	0.214664	0.742276	0.999996	-0.0602402	0.922561	0.999986	2.73252	4.57305e-10	3.51932e-09	0.144198	0.732027	0.783592	-2.62339	1.74209e-12	1.02841e-10
ENSMUSG00000046997.5	Spsb4	65.1738	77.8877	91.6725	91.3218	87.0994	101.827	64.6697	112.104	86.3038	251.58	205.99	175.486	110.59	61.7465	98.6077	78.2447	93.4161	87.6925	211.019	90.3146	0.260815	0.399505	0.999972	0.158806	0.608003	0.999996	0.102008	0.73037	0.999986	1.42282	2.46133e-06	1.09815e-05	-0.0618223	0.833802	0.869464	-1.40206	1.75473e-08	4.55481e-07
ENSMUSG00000024370.17	Cdc23	725.902	824.693	804.83	787.168	885.511	730.76	737.562	771.988	749.764	595.688	611.016	660.163	397.562	434.842	356.505	785.142	801.146	753.105	622.289	396.303	0.01688	0.892624	0.999972	-0.05818	0.64174	0.999996	0.0750599	0.539845	0.999986	-0.336619	0.00104061	0.00287789	-1.00825	6.87251e-23	1.10556e-21	-0.802558	2.52598e-06	3.6896e-05
ENSMUSG00000051695.6	Pcbp1	6027.46	6913.68	6621.99	6742.38	7022.79	7358.94	6503.81	6744.07	7623.5	5472.47	5712.62	7498	4264	4261.56	4541.01	6521.04	7041.37	6957.13	6227.7	4355.52	0.106014	0.244202	0.999972	0.0959643	0.291529	0.999996	0.0100498	0.911582	0.999986	-0.0749806	0.420825	0.519564	-0.6921	9.47637e-14	7.49669e-13	-0.652095	1.10684e-05	0.00013471
ENSMUSG00000053483.13	Usp21	712.417	863.637	723.943	661.118	875.833	830.02	720.371	990.251	810.896	372.532	422.682	334.26	189.682	287.802	219.971	766.666	788.99	840.506	376.491	232.485	0.0363015	0.782317	0.999972	0.13359	0.307506	0.999996	-0.0972884	0.44812	0.999986	-1.02306	9.15154e-19	1.73001e-17	-1.77241	1.12627e-51	8.26638e-50	-0.858327	2.75521e-06	3.9943e-05
ENSMUSG00000024232.2	Bambi	69.6686	68.7244	107.85	100.325	90.3253	142.045	87.5906	73.0374	98.8898	126.395	137.505	96.9353	423.46	438.505	449.213	82.081	110.898	86.5059	120.278	437.059	0.426494	0.11428	0.999972	0.100389	0.712199	0.999996	0.326105	0.201437	0.999986	0.553932	0.0257818	0.0498213	1.98025	2.06012e-18	2.40192e-17	1.72262	2.79649e-18	4.31855e-16
ENSMUSG00000030096.8	Slc6a6	63973.7	71597.1	63554.6	69618.1	73344.2	51837.7	66860.3	52181.8	57525.1	16678.7	20861.2	17246.7	7613.88	11556.5	10329.4	66375.2	64933.3	58855.7	18262.2	9833.27	-0.0491845	0.736177	0.999972	-0.171046	0.24133	0.999996	0.121861	0.403781	0.999986	-1.86519	5.51574e-27	1.92512e-25	-2.72204	1.69694e-55	1.46408e-53	-1.05768	4.56115e-14	3.47153e-12
ENSMUSG00000089832.8	Shkbp1	1058.51	1026.28	1029.97	950.518	929.06	1126.94	1013.43	951.185	1028.45	806.144	878	745.956	1328.47	1390.34	1164.75	1038.25	1002.17	997.69	810.034	1294.52	-0.0563941	0.649552	0.999972	-0.0517432	0.676047	0.999996	-0.00465105	0.969591	0.999986	-0.358602	0.00226794	0.00579169	0.36487	0.00152016	0.00337924	0.525509	0.000136706	0.00114653
ENSMUSG00000020821.17	Kif1c	7112.94	8911.27	6845.78	8406.75	9355.12	7364.93	7813.57	8847.72	7369.98	4454.66	5309.2	4351.51	3804.84	4576.05	3222.87	7623.33	8375.6	8010.42	4705.12	3867.92	0.132675	0.124505	0.999972	0.0803607	0.352183	0.999996	0.052314	0.542697	0.999986	-0.692371	6.26638e-26	2.04303e-24	-1.12052	1.34724e-65	1.73647e-63	-0.441541	0.00123698	0.00724609
ENSMUSG00000086370.9	Ftx	137.09	135.158	149.642	102.898	135.488	123.219	140.8	123.994	116.87	191.709	246.118	131.476	559.247	746.715	272.225	140.63	120.535	127.221	189.768	526.062	-0.236347	0.335833	0.999972	-0.136037	0.576958	0.999996	-0.10031	0.674466	0.999986	0.367334	0.211632	0.297871	2.0514	1.07348e-12	7.76829e-12	1.25717	1.52155e-10	6.27189e-09
ENSMUSG00000087135.7	Gm16096	2.24737	6.87244	4.04437	3.85867	0	4.27845	4.91162	5.9449	8.98998	15.7237	12.3059	22.284	145.586	100.469	150.019	4.38806	2.71237	6.6155	16.7712	132.025	-0.687248	0.585854	0.999972	0.567555	0.631412	0.999996	-1.2548	0.289828	0.999986	1.98973	0.00171483	0.00451295	5.50475	2.51644e-20	3.39239e-19	2.8385	2.61869e-20	4.85278e-18
ENSMUSG00000048351.14	Coa7	330.364	405.474	351.86	423.167	400.012	408.164	393.748	405.952	325.437	215.294	268.055	195.542	150.486	159.599	117.992	362.566	410.448	375.046	226.297	142.692	0.178752	0.283388	0.999972	0.0555952	0.739053	0.999996	0.123156	0.446882	0.999986	-0.691282	2.82031e-07	1.45626e-06	-1.53789	3.17143e-30	7.93346e-29	-0.814488	3.65328e-05	0.000370914
ENSMUSG00000010047.12	Hyal2	588.812	648.3	572.953	661.118	819.38	539.941	573.022	644.597	602.329	258.232	316.744	243.453	116.889	205.124	72.4809	603.355	673.48	606.65	272.809	131.498	0.134606	0.369932	0.999972	0.00807148	0.957193	0.999996	0.126534	0.389962	0.999986	-1.15946	9.30051e-08	5.18513e-07	-2.39275	1.97513e-27	4.18759e-26	-1.30443	5.53228e-07	9.79223e-06
ENSMUSG00000021824.13	Ap3m1	2067.58	2011.33	1892.77	2184.01	2237.16	2025.42	2198.77	2463.74	2064.1	1479.85	1246.11	1445.67	1003.71	934.047	1056.87	1990.56	2148.86	2242.2	1390.54	998.208	0.103603	0.313675	0.999972	0.173612	0.0908099	0.999996	-0.0700092	0.489485	0.999986	-0.516598	1.12912e-06	5.29603e-06	-1.10573	1.36957e-25	2.61753e-24	-0.626032	4.22144e-06	5.82662e-05
ENSMUSG00000042305.12	Tmem183a	1537.2	1631.06	1486.98	1634.79	1764.57	1654.05	1655.22	1780.07	1645.17	1189.56	1167.46	1057.93	951.91	885.383	846.172	1551.75	1684.47	1693.49	1138.32	894.488	0.113766	0.237756	0.999972	0.130909	0.173573	0.999996	-0.0171433	0.855741	0.999986	-0.447689	3.51946e-10	2.7424e-09	-0.914921	7.70945e-39	3.01224e-37	-0.497851	0.000283211	0.00211336
ENSMUSG00000018796.13	Acsl1	2854.16	2178.56	2337.65	2728.08	2217.81	6349.22	2712.03	16278.8	2853.42	3210.06	3200.07	4724.76	1392.87	1648.32	2478.68	2456.79	3765.04	7281.43	3711.63	1839.95	0.579925	0.50068	0.999972	1.26327	0.142369	0.999996	-0.683349	0.427348	0.999986	0.538213	0.417886	0.516762	-1.02463	0.122953	0.174815	-1.18049	5.92329e-18	8.76605e-16
ENSMUSG00000092748.1	Gm22175	15.7316	2.29081	10.785	5.14489	6.45181	5.13414	6.54883	0.849272	1.798	16.9333	7.49056	17.2701	122.488	127.156	50.5681	9.60247	5.57695	3.06537	13.898	100.071	-0.529369	0.613904	0.999972	-1.70046	0.12929	0.999996	1.17109	0.293935	0.999986	0.549891	0.430381	0.529331	4.20083	9.22732e-10	4.9795e-09	2.65939	1.97309e-08	5.06608e-07
ENSMUSG00000013275.9	Slc41a1	501.164	524.596	405.785	466.899	525.822	332.008	487.069	422.088	373.983	944.029	1067.4	650.692	1443.26	2274.68	991.977	477.182	441.576	427.713	887.375	1569.97	-0.135323	0.393557	0.999972	-0.155653	0.326506	0.999996	0.0203297	0.896264	0.999986	0.868678	1.5142e-06	6.95183e-06	1.79596	5.84167e-24	1.0222e-22	0.622247	0.000216691	0.00168475
ENSMUSG00000037896.17	Rcor1	2290.07	2423.68	2406.4	2389.8	2409.75	2302.66	2183.22	2409.38	2420.1	1368.57	1391.64	1108.63	779.027	880.673	543.607	2373.39	2367.4	2337.57	1289.61	734.435	-0.00927564	0.923952	0.999972	-0.0194752	0.840971	0.999996	0.0101995	0.915373	0.999986	-0.888999	4.03608e-10	3.12351e-09	-1.70092	9.49411e-33	2.70832e-31	-0.98181	5.98067e-10	2.14964e-08
ENSMUSG00000020250.10	Txnrd1	5373.47	5142.88	6396.85	6209.88	7290.54	7550.61	6830.43	8261.72	7400.55	6147.98	4353.08	8435.6	3848.94	3777.53	4073.26	5637.73	7017.01	7497.57	6312.22	3899.91	0.306924	0.0147148	0.999972	0.416484	0.000925932	0.732443	-0.10956	0.381795	0.999986	0.146674	0.413368	0.512218	-0.844734	2.41029e-06	8.32496e-06	-0.793728	3.64915e-05	0.000370673
ENSMUSG00000037351.9	Actr1b	2757.53	3154.45	2248.67	2663.77	3064.61	2282.13	2521.3	2580.94	2369.76	1393.97	1512.02	1225.62	879.117	1192.02	727.337	2720.22	2670.17	2490.67	1377.2	932.826	-0.0298174	0.786242	0.999972	-0.110679	0.314352	0.999996	0.0808617	0.459002	0.999986	-0.97319	7.31253e-20	1.50951e-18	-1.52765	2.98558e-46	1.66077e-44	-0.735568	3.32142e-06	4.70943e-05
ENSMUSG00000038733.14	Wdr26	13571.9	13213.4	14828	13689.3	13016.5	11861.6	13854.9	11353.9	13794.2	10694	10171.6	9614.98	6338.6	6384.49	4739.07	13871.1	12855.8	13001	10160.2	5820.72	-0.114977	0.316481	0.999972	-0.0937964	0.413711	0.999996	-0.0211808	0.853391	0.999986	-0.4531	0.000430406	0.00128278	-1.14481	6.01422e-19	7.31044e-18	-0.965536	2.66335e-11	1.2613e-09
ENSMUSG00000040552.8	C3ar1	49711.9	54182.3	45980.5	49649.5	53090.3	37724.8	46853.6	35012.9	41440.2	37420.7	37306.2	43165.8	20441.6	16576.9	20809.6	49958.2	46821.5	41102.2	39297.5	19276	-0.107824	0.478579	0.999972	-0.276215	0.069501	0.999996	0.168391	0.268387	0.999986	-0.345507	0.0342023	0.0637322	-1.28126	4.08962e-15	3.64599e-14	-1.18195	5.2577e-18	7.83544e-16
ENSMUSG00000005501.14	Usp40	752.87	843.02	802.134	897.783	872.607	824.885	868.538	950.335	825.28	613.226	591.754	647.35	438.159	385.131	467.754	799.341	865.092	881.385	617.443	430.348	0.10737	0.382323	0.999972	0.143566	0.241665	0.999996	-0.0361957	0.762449	0.999986	-0.372429	0.000588911	0.00170797	-1.00997	5.17252e-21	7.28912e-20	-0.674937	8.86799e-06	0.00011143
ENSMUSG00000029028.14	Lrrc47	1860.83	2036.53	1747.17	1737.69	1900.06	1881.66	1765.73	1862.45	1753.05	1363.73	1318.34	1453.47	826.622	903.697	617.773	1881.51	1839.8	1793.74	1378.51	782.697	-0.034049	0.74543	0.999972	-0.0619531	0.554381	0.999996	0.0279041	0.787606	0.999986	-0.44274	0.000408457	0.00122246	-1.2387	5.96155e-23	9.62683e-22	-0.98152	1.52563e-07	3.12623e-06
ENSMUSG00000021200.14	Asb2	15.7316	2.29081	25.6144	5.14489	4.83886	13.691	5.73022	13.5884	12.586	68.3378	86.1414	178.272	410.161	500.775	379.26	14.5456	7.8916	10.6348	110.917	430.066	-0.868733	0.33199	0.999972	-0.246066	0.775679	0.999996	-0.622667	0.475806	0.999986	2.86285	2.33379e-08	1.40676e-07	5.87987	3.82913e-29	8.92394e-28	1.92165	6.73859e-10	2.38945e-08
ENSMUSG00000024926.10	Kat5	1247.29	1321.8	1340.04	1376.26	1371.01	1309.21	1325.32	1293.44	1267.59	816.425	806.305	766.569	570.446	589.732	445.842	1303.04	1352.16	1295.45	796.433	535.34	0.0453779	0.666205	0.999972	-0.0052269	0.960343	0.999996	0.0506048	0.623874	0.999986	-0.715634	8.04853e-14	9.64873e-13	-1.3369	3.20764e-44	1.61053e-42	-0.73173	5.04306e-06	6.79347e-05
ENSMUSG00000056941.17	Commd7	1613.61	1637.93	1492.37	1544.75	1590.37	1453.82	1532.43	1622.11	1508.52	575.731	600.315	584.955	813.323	884.336	707.953	1581.31	1529.65	1554.35	587	801.871	-0.0531688	0.585591	0.999972	-0.0203872	0.834067	0.999996	-0.0327817	0.732214	0.999986	-1.42797	2.09022e-82	1.15266e-79	-0.931498	1.70079e-38	6.48941e-37	0.29503	0.058272	0.151314
ENSMUSG00000025208.9	Mrpl43	782.086	939.234	897.851	951.805	1003.26	948.105	880.817	895.982	902.594	587.826	588.544	488.019	358.366	421.76	271.382	873.057	967.722	893.131	554.796	350.503	0.143342	0.223203	0.999972	0.0384107	0.744212	0.999996	0.104931	0.360977	0.999986	-0.66125	9.71696e-07	4.61143e-06	-1.47231	1.16135e-27	2.4872e-26	-0.827369	1.28746e-06	2.06449e-05
ENSMUSG00000085148.1	Mir22hg	1186.61	994.213	945.035	823.182	1171	967.786	1075.65	1319.77	1064.41	1476.82	865.16	1185.51	540.349	488.216	327.007	1041.95	987.324	1153.28	1175.83	451.857	-0.0950018	0.578324	0.999972	0.14105	0.407936	0.999996	-0.236052	0.163005	0.999986	0.177168	0.437798	0.536538	-1.1484	5.32271e-07	2.02068e-06	-1.5256	5.15598e-12	2.88397e-10
ENSMUSG00000018102.5	Hist1h2bc	397.785	400.893	327.594	354.997	419.368	401.319	282.418	450.114	327.235	7428.26	9116.01	7875.16	5646.37	5665.51	4928.7	375.424	391.895	353.256	8139.81	5413.52	0.0609781	0.753166	0.999972	-0.0989061	0.610732	0.999996	0.159884	0.401529	0.999986	4.44105	9.29103e-222	1.79326e-217	3.78615	7.94203e-174	1.86532e-170	-0.73626	2.0459e-07	4.0634e-06
ENSMUSG00000033933.13	Vhl	782.086	691.826	661.929	749.868	748.41	696.532	744.929	745.661	647.278	1129.69	1072.75	1184.39	1906.62	1624.77	2070.76	711.947	731.603	712.623	1128.95	1867.38	0.0358806	0.774188	0.999972	0.0070307	0.955134	0.999996	0.0288498	0.813133	0.999986	0.67015	1.38703e-08	8.64141e-08	1.35153	4.27913e-32	1.18548e-30	0.569765	3.21877e-05	0.00033191
ENSMUSG00000087365.7	C430049B03Rik	24.7211	20.6173	35.0512	21.8658	30.6461	20.5366	17.1907	32.2723	25.1719	81.6425	96.3072	85.2362	291.173	344.316	185.416	26.7966	24.3495	24.8783	87.7286	273.635	-0.190057	0.714923	0.999972	-0.153583	0.766665	0.999996	-0.0364748	0.942293	0.999986	1.63945	1.56238e-06	7.16453e-06	3.49845	6.30591e-28	1.36853e-26	1.45397	1.52911e-09	4.95241e-08
ENSMUSG00000039456.10	Morc3	3391.29	3408.73	3294.82	3459.94	3340.42	3849.75	3264.59	4683.74	3304.72	4508.48	4353.62	4925.87	3671.85	3048.08	3410.82	3364.94	3550.04	3751.01	4595.99	3376.92	0.074851	0.649036	0.999972	0.150737	0.359175	0.999996	-0.0758861	0.643362	0.999986	0.449864	0.00290121	0.0072188	-0.0714989	0.63522	0.697956	-0.597082	1.46154e-05	0.000171231
ENSMUSG00000079111.3	Kdelr2	1105.71	1083.56	1100.07	1175.61	1137.13	1255.3	1075.65	1138.87	1265.79	1037.77	846.433	1206.68	724.432	653.572	772.848	1096.44	1189.35	1160.1	1030.29	716.951	0.11252	0.323443	0.999972	0.0830082	0.465646	0.999996	0.0295121	0.791235	0.999986	-0.0969662	0.355615	0.454823	-0.731471	1.88846e-12	1.34269e-11	-0.661437	9.67109e-06	0.000120248
ENSMUSG00000036599.10	Chst12	1150.66	1211.84	1160.74	1144.74	1317.78	1314.34	1226.27	1432.72	1276.58	1225.85	1158.9	933.142	653.038	818.927	575.633	1174.41	1258.95	1311.86	1105.96	682.533	0.0940188	0.409292	0.999972	0.163163	0.151036	0.999996	-0.0691446	0.535308	0.999986	-0.0918618	0.480108	0.578329	-0.89397	5.4074e-12	3.6771e-11	-0.851321	5.13443e-08	1.18773e-06
ENSMUSG00000020092.9	Pald1	496.67	432.964	365.342	373.004	462.917	299.492	445.32	198.73	195.982	214.085	249.329	120.334	349.967	502.345	221.657	431.658	378.471	280.011	194.582	357.989	-0.187994	0.486537	0.999972	-0.682271	0.0121006	0.999996	0.494276	0.0675065	0.999986	-1.20381	2.60286e-05	9.78722e-05	-0.119584	0.673289	0.732324	0.718962	6.54068e-05	0.000611085
ENSMUSG00000113010.1	Gm34084	53.937	18.3265	79.5393	34.728	11.2907	55.6199	43.386	20.3825	88.1018	353.784	278.756	713.088	898.015	415.481	1549.07	50.6009	33.8795	50.6234	448.542	954.188	-0.595572	0.135968	0.999972	-0.00862245	0.982093	0.999996	-0.586949	0.124946	0.999986	3.23414	9.95749e-32	4.81678e-30	4.80554	1.114e-69	1.64669e-67	0.865571	9.90037e-06	0.000122667
ENSMUSG00000044134.9	Pheta1	289.911	281.77	275.017	272.679	353.237	281.522	266.046	266.671	271.497	360.436	433.382	285.792	691.535	840.381	530.965	282.233	302.479	268.072	359.87	687.627	0.08484	0.629542	0.999972	-0.0730256	0.678842	0.999996	0.157865	0.355387	0.999986	0.325726	0.0405558	0.0739221	1.17384	1.03003e-14	8.86878e-14	0.780335	2.44069e-07	4.7501e-06
ENSMUSG00000060397.6	Zfp128	139.337	162.648	160.427	165.923	140.327	124.075	123.609	125.692	131.254	148.771	177.633	124.79	425.56	272.103	498.095	154.137	143.442	126.852	150.398	398.586	-0.120641	0.606485	0.999972	-0.286704	0.222473	0.999996	0.166063	0.468656	0.999986	-0.0346715	0.891178	0.922533	1.47196	1.94317e-09	1.00871e-08	1.226	7.30766e-06	9.44985e-05
ENSMUSG00000084918.1	Gm12708	11.2369	13.7449	14.8294	1.28622	3.2259	10.2683	11.4604	3.39709	10.788	153.004	125.734	157.102	442.358	282.046	434.042	13.2704	4.9268	8.5485	145.28	386.149	-1.59285	0.0968131	0.999972	-0.692029	0.443316	0.999996	-0.900818	0.344792	0.999986	3.48257	1.85869e-15	2.62432e-14	6.17896	6.89323e-36	2.28384e-34	1.23855	3.89687e-11	1.76319e-09
ENSMUSG00000076431.4	Sox4	107.874	139.74	253.447	111.901	58.0663	86.4247	136.707	25.4782	190.588	140.304	188.869	77.9939	471.056	509.147	209.015	167.02	85.4641	117.591	135.722	396.406	-0.982434	0.042984	0.999972	-0.761403	0.113863	0.999996	-0.221032	0.648046	0.999986	-0.255776	0.671874	0.74911	2.26838	0.000174429	0.000459909	1.38634	3.60049e-13	2.33222e-11
ENSMUSG00000025161.16	Slc16a3	1141.67	930.071	1202.53	1121.59	1079.06	1600.14	1236.09	2403.44	1463.57	3728.34	1918.65	4091.9	1630.85	1586.57	1956.14	1091.42	1266.93	1701.03	3246.3	1724.52	0.195678	0.459076	0.999972	0.623899	0.0180591	0.999996	-0.428222	0.103214	0.999986	1.55609	1.23839e-07	6.75777e-07	0.455415	0.120838	0.172294	-0.996006	1.44569e-06	2.2771e-05
ENSMUSG00000085213.1	Gm13091	87.6476	103.087	56.6212	70.7422	103.229	73.5894	87.5906	80.6808	35.9599	71.9663	124.664	42.3396	200.181	254.312	177.831	82.4518	82.5202	68.0771	79.6567	210.775	0.0418373	0.901678	0.999972	-0.272236	0.42673	0.999996	0.314073	0.345659	0.999986	-0.103221	0.714269	0.784305	1.34127	4.08087e-07	1.56867e-06	1.35693	5.2215e-07	9.28844e-06
ENSMUSG00000057147.13	Dph6	364.075	586.448	428.704	447.605	625.825	438.113	465.785	535.891	433.317	428.774	531.83	448.465	308.671	363.677	273.067	459.742	503.848	478.331	469.69	315.138	0.126552	0.41576	0.999972	0.0784119	0.614173	0.999996	0.0481401	0.750565	0.999986	0.0395149	0.729848	0.796539	-0.665237	2.97227e-09	1.51101e-08	-0.728311	1.19717e-05	0.000143978
ENSMUSG00000029146.14	Snx17	2874.39	2865.81	2657.15	2728.08	2959.77	2668.04	2544.22	2553.76	2590.91	1323.82	1480.46	1369.35	1798.13	2228.11	1779.15	2799.12	2785.3	2562.96	1391.21	1935.13	-0.0133275	0.887381	0.999972	-0.122719	0.192369	0.999996	0.109392	0.240538	0.999986	-1.00926	1.11497e-34	6.66253e-33	-0.527608	6.93824e-11	4.21923e-10	0.320021	0.0209468	0.0691873
ENSMUSG00000006273.14	Atp6v1b2	18758.8	23668.7	22236	21460.6	25386.3	22310.4	18714.9	21585.1	22555.9	15248.4	14526.3	17096.8	10937.2	10214.9	10319.3	21554.5	23052.4	20952	15623.9	10490.4	0.0946494	0.300981	0.999972	-0.0344083	0.706912	0.999996	0.129058	0.157796	0.999986	-0.460007	2.09178e-05	7.98998e-05	-1.13116	1.24831e-25	2.39228e-24	-0.722	1.32172e-07	2.76149e-06
ENSMUSG00000034854.8	Mfsd12	13144.9	15440.1	12507.9	15956.9	13874.6	13643.1	13367.8	12892.8	13479.6	12885.6	15895	11309.7	9412.71	9895.67	8063.92	13697.6	14491.5	13246.7	13363.4	9124.1	0.0765155	0.524755	0.999972	-0.0414691	0.730326	0.999996	0.117984	0.326088	0.999986	-0.0402923	0.732061	0.798684	-0.673292	1.03677e-08	4.91044e-08	-0.691811	1.54481e-07	3.15891e-06
ENSMUSG00000039987.15	Phtf2	725.902	671.209	745.513	773.02	750.023	824.03	781.766	956.28	789.32	1077.68	911.708	978.824	739.83	555.719	782.119	714.208	782.357	842.456	989.404	692.556	0.125624	0.405221	0.999972	0.242438	0.107047	0.999996	-0.116814	0.429201	0.999986	0.469237	0.00126387	0.00342997	-0.183502	0.202008	0.266961	-0.677204	1.11494e-05	0.000135619
ENSMUSG00000026917.15	Wdr5	1642.83	1624.19	1524.73	1542.18	1772.63	1525.7	1603.64	1668.82	1544.48	873.272	901.542	1075.2	593.544	600.721	464.383	1597.25	1613.5	1605.65	950.006	552.883	0.00589161	0.954411	0.999972	0.0109534	0.915251	0.999996	-0.00506188	0.960186	0.999986	-0.745737	2.81493e-09	1.95506e-08	-1.54325	1.87531e-34	5.81236e-33	-0.932248	1.47202e-06	2.30832e-05
ENSMUSG00000041974.10	Spidr	453.969	449	537.902	464.326	429.045	516.837	501.804	597.888	534.005	218.318	238.628	248.466	365.366	321.815	478.711	480.29	470.069	544.565	235.137	388.63	-0.0356172	0.826032	0.999972	0.191096	0.234835	0.999996	-0.226713	0.150611	0.999986	-1.02814	5.11251e-13	5.52809e-12	-0.28719	0.0364357	0.0602926	0.556287	0.00292214	0.0146527
ENSMUSG00000021532.11	Fastkd3	618.028	588.739	586.434	589.09	575.824	677.707	650.79	715.087	652.672	264.28	249.329	269.636	130.188	170.065	104.507	597.734	614.207	672.85	261.082	134.92	0.0371229	0.799338	0.999972	0.17904	0.217903	0.999996	-0.141917	0.318576	0.999986	-1.19461	1.72667e-14	2.20997e-13	-2.18511	9.15749e-43	4.18985e-41	-1.12201	1.42845e-06	2.25327e-05
ENSMUSG00000032290.7	Ptpn9	1056.27	1152.28	1000.31	1066.28	1185.52	1080.74	1051.91	1403	1102.17	1095.22	999.455	1188.29	774.827	664.037	666.655	1069.62	1110.85	1185.69	1094.32	701.84	0.0512058	0.679681	0.999972	0.146664	0.235754	0.999996	-0.0954583	0.432751	0.999986	0.0384154	0.778679	0.835759	-0.66025	1.22433e-06	4.41183e-06	-0.790459	3.91644e-07	7.17654e-06
ENSMUSG00000021143.10	Pacs2	6321.86	6654.82	6042.29	6253.61	6345.35	5129.01	6069.13	4628.53	5586.37	3632.18	3609.91	3137.03	2236.99	2431.14	2284.83	6339.66	5909.32	5428.01	3459.71	2317.65	-0.111614	0.411727	0.999972	-0.223353	0.100491	0.999996	0.111739	0.410405	0.999986	-0.875841	9.34703e-14	1.10883e-12	-1.34507	2.96132e-30	7.41663e-29	-0.725859	3.85915e-08	9.20659e-07
ENSMUSG00000028063.15	Lmna	8513.05	9296.12	7227.29	9179.77	9306.73	7234.01	8252.34	7386.97	8628.58	25605.5	21733.3	25088.4	16774.6	15656.4	13379.5	8345.49	8573.5	8089.3	24142.4	15270.2	0.031483	0.821577	0.999972	-0.0310695	0.823883	0.999996	0.0625524	0.653594	0.999986	1.53804	7.56516e-31	3.46008e-29	0.833625	3.67799e-10	2.0688e-09	-0.813378	7.30914e-08	1.63619e-06
ENSMUSG00000027575.19	Arfgap1	1507.99	1582.95	1399.35	1377.54	1487.14	1399.05	1374.44	1397.9	1447.39	667.654	632.417	599.996	446.558	451.587	406.23	1496.76	1421.25	1406.57	633.356	434.792	-0.0785186	0.459931	0.999972	-0.0844629	0.426016	0.999996	0.00594423	0.954717	0.999986	-1.23844	4.90276e-57	8.76186e-55	-1.708	8.46272e-104	3.97522e-101	-0.692538	3.92086e-06	5.46841e-05
ENSMUSG00000033769.16	Exoc6b	1613.61	1363.03	1553.04	1709.39	1277.46	1279.26	1717.43	1294.29	1373.67	1927.97	1541.45	2072.97	1100.3	1017.77	1073.73	1509.9	1422.03	1461.8	1847.46	1063.93	-0.105634	0.368329	0.999972	-0.0527297	0.652721	0.999996	-0.0529046	0.648275	0.999986	0.287935	0.0135732	0.0283064	-0.406327	0.000483508	0.00117706	-0.935499	4.25895e-10	1.60075e-08
ENSMUSG00000097354.7	2310001H17Rik	103.379	87.0509	95.7168	69.456	72.5828	110.384	89.2278	75.5852	89.8998	754.739	826.102	686.347	1412.47	1366.27	1648.52	95.3823	84.141	84.9043	755.729	1475.75	-0.18602	0.527566	0.999972	-0.152319	0.602764	0.999996	-0.0337018	0.906121	0.999986	3.00108	1.85926e-52	2.894e-50	4.11189	1.97206e-108	1.01672e-105	0.813886	6.64142e-07	1.15134e-05
ENSMUSG00000016921.14	Srsf6	4213.83	4503.74	4459.6	3912.69	4971.12	4215.99	4433.56	4674.39	4361.94	1973.33	1823.95	2266.28	1262.68	994.747	862.185	4392.39	4366.6	4489.96	2021.19	1039.87	-0.0207067	0.839338	0.999972	0.035342	0.729082	0.999996	-0.0560487	0.580795	0.999986	-1.11837	4.32272e-13	4.71639e-12	-2.07045	9.16624e-41	3.88289e-39	-1.11955	4.06991e-09	1.21137e-07
ENSMUSG00000061758.13	Akr1b10	1496.75	1367.62	1516.64	1273.36	1303.27	1348.57	1544.7	1255.22	1465.37	948.867	939.53	943.727	1138.79	1083.7	1222.06	1460.34	1308.4	1421.77	944.041	1148.19	-0.162893	0.152585	0.999972	-0.0371153	0.743504	0.999996	-0.125777	0.262429	0.999986	-0.627723	2.13699e-14	2.70466e-13	-0.189324	0.018696	0.0332937	0.130339	0.344973	0.536856
ENSMUSG00000038102.15	Trappc11	2051.85	2302.27	2023.53	2042.52	2387.17	1968.09	2052.24	2142.71	1902.28	1086.75	1032.09	1045.68	698.534	688.108	738.294	2125.89	2132.59	2032.41	1054.84	708.312	-0.00450149	0.962301	0.999972	-0.0601535	0.527604	0.999996	0.055652	0.553826	0.999986	-1.00813	9.71075e-30	4.12835e-28	-1.58678	1.85423e-70	2.84019e-68	-0.725123	1.93482e-07	3.85715e-06
ENSMUSG00000021038.17	Vipas39	4789.15	5559.81	4916.61	4941.67	4516.27	3842.91	4252.65	3251.86	4620.85	6830.75	7302.76	6737.01	4275.2	4242.2	3919.87	5088.52	4433.61	4041.79	6956.84	4145.75	-0.20946	0.213596	0.999972	-0.335133	0.0466069	0.999996	0.125673	0.454996	0.999986	0.450827	0.00188986	0.00492257	-0.094575	0.514419	0.585967	-0.897146	2.21594e-12	1.29736e-10
ENSMUSG00000026426.10	Arl8a	4573.41	5573.55	4645.64	4928.8	5605.01	4926.21	4877.24	6286.31	5064.95	4498.2	4766.14	4398.86	3617.26	3864.39	3165.56	4930.86	5153.34	5409.5	4554.4	3549.07	0.0618926	0.498937	0.999972	0.135261	0.139135	0.999996	-0.0733682	0.419353	0.999986	-0.109283	0.147617	0.221655	-0.538884	7.14187e-13	5.24543e-12	-0.513847	0.000113449	0.000978034
ENSMUSG00000022686.14	B3gnt5	35.958	45.8163	75.495	41.1591	66.131	45.3516	70.3999	45.0114	57.5359	1663.69	896.192	1382.72	3568.26	4273.07	8509.76	52.4231	50.8806	57.6491	1314.2	5450.36	-0.055229	0.899436	0.999972	0.160746	0.710439	0.999996	-0.215976	0.609232	0.999986	4.65768	1.6851e-37	1.18701e-35	6.68221	7.41716e-81	1.7229e-78	1.84725	1.50438e-12	9.03093e-11
ENSMUSG00000003166.20	Dgcr2	1175.38	1211.84	1178.26	1241.2	1253.26	1129.51	1165.69	1257.77	1093.18	639.23	658.099	677.433	425.56	479.321	329.535	1188.49	1207.99	1172.21	658.254	411.472	0.0142493	0.896022	0.999972	-0.018378	0.866051	0.999996	0.0326272	0.760412	0.999986	-0.852921	1.04494e-14	1.36181e-13	-1.55504	1.31453e-44	6.71171e-43	-0.841428	6.23837e-06	8.20148e-05
ENSMUSG00000057234.9	Mettl15	33.7106	32.0714	39.0956	37.3004	33.872	47.063	38.4744	26.3274	44.9499	75.5949	55.6441	74.6514	27.9974	21.9776	28.6552	34.9592	39.4118	36.5839	68.6301	26.2101	0.167381	0.679124	0.999972	0.053304	0.895223	0.999996	0.114077	0.765946	0.999986	0.974614	0.000271431	0.000841318	-0.58679	0.0243451	0.0421221	-1.53487	1.58741e-06	2.466e-05
ENSMUSG00000003316.14	Glg1	6926.41	7200.03	7627.69	7235	6890.53	5852.92	6893.46	6042.57	6983.42	6576.76	5912.73	6942.58	3718.75	3969.57	3689.78	7251.37	6659.48	6639.82	6477.35	3792.7	-0.131591	0.291081	0.999972	-0.126041	0.311759	0.999996	-0.00554965	0.96441	0.999986	-0.164461	0.131395	0.201178	-0.810681	1.05358e-13	8.29442e-13	-0.919793	1.21286e-10	5.05819e-09
ENSMUSG00000062078.15	Qk	9364.81	9786.36	10209.3	9762.43	10377.7	8904.31	9476.97	8407.79	9635.46	7361.13	7612.01	6490.21	5256.5	4982.11	4295.76	9786.84	9681.49	9173.41	7154.45	4844.79	-0.0220134	0.844486	0.999972	-0.0904731	0.420085	0.999996	0.0684596	0.541002	0.999986	-0.456294	1.45314e-05	5.71454e-05	-0.9995	2.11722e-21	3.07798e-20	-0.71437	2.47916e-08	6.17934e-07
ENSMUSG00000025373.14	Rnf41	1966.45	2153.37	2077.46	2030.95	2158.13	1905.62	2002.3	2307.47	1992.18	894.439	999.455	772.697	555.048	647.815	410.444	2065.76	2031.57	2100.65	888.864	537.769	-0.0324208	0.748618	0.999972	0.0251909	0.803016	0.999996	-0.0576117	0.563894	0.999986	-1.22838	1.96363e-27	7.05774e-26	-1.9279	6.50776e-64	7.77181e-62	-0.890139	1.61668e-08	4.2222e-07
ENSMUSG00000097077.1	Gm16712	24.7211	4.58163	9.43687	3.85867	4.83886	3.42276	9.00464	2.54782	3.59599	78.0139	65.8099	101.949	175.683	145.471	262.954	12.9132	4.04009	5.04948	81.9244	194.703	-1.45489	0.126333	0.999972	-1.30309	0.164376	0.999996	-0.151805	0.87731	0.999986	2.7772	1.03215e-07	5.71472e-07	5.65907	1.76734e-20	2.40553e-19	1.07912	4.86046e-07	8.69745e-06
ENSMUSG00000064210.7	Ano6	3894.7	4093.69	4017.41	4461.91	4327.55	4139.83	3985.78	4536.81	3829.73	5442.83	5146.55	5217.8	3807.64	3549.38	4370.77	4001.93	4309.76	4117.44	5269.06	3909.26	0.100639	0.331836	0.999972	0.0426079	0.681141	0.999996	0.0580307	0.573243	0.999986	0.396931	9.09906e-05	0.000310175	-0.141058	0.162451	0.22147	-0.585937	1.40728e-05	0.000165328
ENSMUSG00000103711.1	Tstd1	22.4737	27.4898	39.0956	24.4382	29.0331	32.5162	27.8325	37.368	28.7679	110.066	135.365	155.988	277.874	293.034	473.654	29.6864	28.6625	31.3228	133.806	348.187	-0.0611928	0.894582	0.999972	0.101441	0.824157	0.999996	-0.162634	0.711122	0.999986	2.16206	8.43389e-15	1.11724e-13	3.59306	3.75798e-47	2.18833e-45	1.20125	9.14986e-10	3.11988e-08
ENSMUSG00000049792.6	Bag5	609.038	586.448	602.612	627.677	727.441	608.396	631.962	557.122	620.309	559.402	558.582	565.456	364.666	409.202	264.639	599.366	654.505	603.131	561.147	346.169	0.116448	0.418631	0.999972	0.00989957	0.945209	0.999996	0.106548	0.449079	0.999986	-0.0976337	0.506554	0.603147	-0.918229	3.37376e-10	1.90528e-09	-0.866228	8.62339e-06	0.000109127
ENSMUSG00000024561.10	Mbd1	1952.97	2075.48	1871.2	1894.61	2069.42	1895.35	1968.74	2101.95	1934.64	2056.79	2302.28	2397.2	3043.31	3549.9	4297.44	1966.55	1953.13	2001.78	2252.09	3630.22	-0.0149988	0.871005	0.999972	0.030401	0.741554	0.999996	-0.0453998	0.617173	0.999986	0.19407	0.0926515	0.149612	0.88899	6.77575e-15	5.92822e-14	0.527266	9.36479e-05	0.000829943
ENSMUSG00000021451.16	Sema4d	23309.8	17421.6	20503.6	20678.6	15379.5	23455.3	21991	19375.3	20673.4	14621.3	12697.6	20474.5	6049.53	5476.08	11344.1	20411.7	19837.8	20679.9	15931.1	7623.24	-0.0539678	0.688747	0.999972	0.0332193	0.805213	0.999996	-0.0871872	0.517211	0.999986	-0.386492	0.0474305	0.0845609	-1.4116	4.51841e-13	3.38809e-12	-1.26296	2.60575e-18	4.11342e-16
ENSMUSG00000005505.12	Kbtbd4	593.307	696.408	661.929	667.549	746.797	671.717	684.353	741.414	629.299	342.898	300.157	291.363	160.285	232.334	160.132	650.548	695.354	685.022	311.473	184.251	0.0876507	0.49495	0.999972	0.0789449	0.53815	0.999996	0.00870576	0.944438	0.999986	-1.06351	8.66753e-15	1.14427e-13	-1.91852	2.33572e-43	1.10949e-41	-0.92244	1.79559e-05	0.000202894
ENSMUSG00000059273.9	Zc3h4	1948.47	1647.1	1857.72	1827.72	1695.21	1762.72	1904.07	1487.92	1893.29	5408.97	5724.93	6359.85	8499.3	8838.13	8030.21	1817.76	1761.89	1761.76	5831.25	8455.88	-0.0481151	0.653042	0.999972	-0.0464635	0.663657	0.999996	-0.00165164	0.987525	0.999986	1.68413	1.06854e-51	1.58646e-49	2.26659	4.02019e-94	1.30737e-91	0.3883	0.00712444	0.0299979
ENSMUSG00000026197.12	Zfand2b	658.48	680.372	548.687	636.68	704.86	670.861	651.608	615.722	582.551	424.541	411.446	410.582	277.174	311.349	283.181	629.18	670.8	616.627	415.523	290.568	0.0962584	0.491335	0.999972	-0.0184841	0.89499	0.999996	0.114742	0.401849	0.999986	-0.588061	6.89406e-09	4.49079e-08	-1.20839	3.35743e-33	9.77538e-32	-0.666777	5.65819e-05	0.000541453
ENSMUSG00000101970.6	1810026B05Rik	651.738	680.372	726.639	563.365	741.958	646.046	606.585	604.682	712.006	1519.76	1477.78	1239.55	2603.05	2684.93	1932.54	686.25	650.457	641.091	1412.36	2406.84	-0.0895429	0.53484	0.999972	-0.0977379	0.497169	0.999996	0.0081949	0.953873	0.999986	1.03451	9.40883e-11	7.88536e-10	1.88667	4.572e-33	1.32207e-31	0.609885	1.09142e-05	0.000133291
ENSMUSG00000038517.15	Tbkbp1	1132.68	1333.25	1136.47	1088.14	1301.65	1162.88	1081.38	1107.45	1154.31	1954.58	2024.59	1753.75	1318.68	1503.37	1152.95	1200.8	1184.23	1114.38	1910.97	1325	-0.0248489	0.830037	0.999972	-0.0999462	0.387846	0.999996	0.0750973	0.509979	0.999986	0.672017	3.73456e-12	3.687e-11	0.159626	0.0946109	0.139161	-0.683712	6.47942e-07	1.12537e-05
ENSMUSG00000017858.12	Ift52	1105.71	994.213	1125.68	1075.28	1004.87	1034.53	996.241	996.196	1098.58	1012.37	974.843	1038.99	1336.87	1287.78	1297.07	1075.2	1038.23	1030.34	1008.73	1307.24	-0.0564578	0.618579	0.999972	-0.0586123	0.604419	0.999996	0.00215441	0.984545	0.999986	-0.0939656	0.181417	0.262326	0.335505	5.74421e-07	2.17056e-06	0.224262	0.101331	0.227791
ENSMUSG00000017715.11	Pgs1	1537.2	1317.22	1427.66	1583.34	1541.98	2158.05	1553.71	2485.82	1871.71	926.491	830.917	1842.89	513.752	460.483	923.71	1427.36	1761.12	1970.41	1200.1	632.648	0.286761	0.175978	0.999972	0.457411	0.03071	0.999996	-0.17065	0.417745	0.999986	-0.333677	0.214598	0.301408	-1.5144	1.76339e-08	8.12615e-08	-1.05068	3.16201e-13	2.09272e-11
ENSMUSG00000044162.12	Tnip3	3726.15	2939.11	3579.27	2985.32	3756.57	3534.86	3605.95	4468.87	3858.5	6357.83	3948.59	10564.3	2680.75	2083.68	3216.13	3414.84	3425.58	3977.77	6956.9	2660.19	-0.00988002	0.950646	0.999972	0.21749	0.172588	0.999996	-0.22737	0.152726	0.999986	0.972675	0.000186966	0.000599439	-0.393177	0.130913	0.184433	-1.44454	1.52233e-14	1.28231e-12
ENSMUSG00000009418.15	Nav1	5602.7	4389.2	5435.64	5301.81	3751.73	4128.71	5537.85	3140.61	5028.99	5601.28	5388.39	4106.94	1786.23	2518	1529.68	5142.51	4394.08	4569.15	5032.2	1944.64	-0.239774	0.0759132	0.999972	-0.196848	0.144784	0.999996	-0.0429268	0.750059	0.999986	-0.0346457	0.884494	0.91773	-1.15604	1.2783e-06	4.58833e-06	-1.54012	6.78241e-22	1.50563e-19
ENSMUSG00000035666.14	Gtf3c4	1323.7	1440.92	1357.56	1434.14	1441.98	1233.05	1239.37	1232.29	1307.14	1230.08	1514.16	1096.93	830.822	924.105	598.389	1374.06	1369.72	1259.6	1280.39	784.438	-0.0135342	0.907963	0.999972	-0.123024	0.29353	0.999996	0.10949	0.343541	0.999986	-0.114745	0.400818	0.499882	-0.813487	2.48882e-09	1.27505e-08	-0.866666	9.88212e-09	2.7209e-07
ENSMUSG00000046311.13	Zfp62	1303.48	1351.58	1313.07	1236.06	1403.27	1170.58	1308.95	1333.36	1190.27	2180.16	2124.11	2228.96	3142.7	3293.5	2745	1322.71	1269.97	1277.53	2177.74	3060.4	-0.0710405	0.516181	0.999972	-0.0486386	0.656133	0.999996	-0.022402	0.83517	0.999986	0.718723	1.00742e-16	1.60517e-15	1.27133	3.26809e-51	2.32595e-49	0.337121	0.0207334	0.0686209
ENSMUSG00000022351.14	Sqle	3164.3	3898.97	2468.42	4257.4	4674.34	2958.98	3631.33	3904.95	2842.63	2139.03	2486.33	2179.37	1919.22	1864.96	1182.45	3177.23	3963.57	3459.64	2268.25	1655.54	0.310778	0.00157292	0.999972	0.137343	0.163178	0.999996	0.173435	0.0750489	0.999986	-0.455847	0.000499841	0.00147042	-1.26072	4.98004e-22	7.5639e-21	-0.633256	0.000644682	0.00425482
ENSMUSG00000033066.15	Gas7	17226.1	15208.7	13703.7	18853.4	13143.9	16644.9	15309.5	21151.1	15103.2	16454.9	16479.8	17913.5	9470.81	10720.4	10419.5	15379.5	16214.1	17187.9	16949.4	10203.6	0.0757956	0.695395	0.999972	0.169904	0.380079	0.999996	-0.0941083	0.62668	0.999986	0.143484	0.407758	0.50677	-0.667986	0.000115853	0.00031497	-0.883142	6.74711e-12	3.631e-10
ENSMUSG00000032047.5	Acat1	988.844	891.127	1047.49	931.225	877.446	925.857	934.027	871.353	942.15	721.478	657.564	775.483	511.652	430.133	495.567	975.821	911.509	915.843	718.175	479.117	-0.104859	0.348763	0.999972	-0.0869695	0.435634	0.999996	-0.0178897	0.870291	0.999986	-0.444959	3.0741e-09	2.12208e-08	-0.927857	5.38363e-35	1.71643e-33	-0.734739	1.08952e-06	1.7765e-05
ENSMUSG00000032475.15	Nck1	739.386	824.693	876.281	765.302	854.865	1012.28	780.129	1022.52	846.856	902.905	1018.72	1284.67	1616.85	1785.42	3232.98	813.453	877.483	883.17	1068.76	2211.75	0.102563	0.492935	0.999972	0.124935	0.402623	0.999996	-0.0223719	0.878975	0.999986	0.381656	0.0400957	0.0732085	1.29722	1.60575e-12	1.14747e-11	0.844066	2.41352e-07	4.7054e-06
ENSMUSG00000021892.14	Sh3bp5	2539.53	3062.82	2232.49	2555.72	3104.93	2435.29	2455.81	2960.56	2137.82	1716.31	1766.7	1408.35	1180.79	1414.41	1104.07	2611.61	2698.65	2518.06	1630.45	1233.09	0.0468482	0.623432	0.999972	-0.0478047	0.616678	0.999996	0.0946528	0.31621	0.999986	-0.673242	5.18329e-21	1.18675e-19	-1.13125	9.28319e-57	8.38581e-55	-0.553783	5.87041e-05	0.000558841
ENSMUSG00000074064.6	Mlycd	431.496	481.071	446.229	402.588	496.789	415.01	462.511	382.172	426.125	278.794	325.304	280.778	121.789	210.357	108.721	452.932	438.129	423.603	294.959	146.956	-0.0578976	0.73014	0.999972	-0.0916644	0.584576	0.999996	0.0337666	0.837459	0.999986	-0.623808	0.0013793	0.00371503	-1.5895	8.40858e-16	7.9526e-15	-1.20498	1.47241e-07	3.03175e-06
ENSMUSG00000009907.17	Vps4b	4602.62	4904.63	5219.94	4967.39	5248.55	4732.82	4783.1	5204.34	5100.91	4781.83	4696.05	4981.58	3545.87	3493.91	3059.37	4909.06	4982.92	5029.45	4819.82	3366.38	0.0151107	0.876507	0.999972	0.0381671	0.694457	0.999996	-0.0230564	0.811408	0.999986	-0.0271625	0.751754	0.814597	-0.564463	4.33202e-11	2.68613e-10	-0.670319	2.5801e-06	3.75321e-05
ENSMUSG00000031983.7	2310022B05Rik	476.443	471.908	411.178	473.33	485.499	404.742	378.195	381.323	356.003	760.787	671.475	719.773	474.555	458.913	310.994	453.176	454.523	371.84	717.345	414.821	-0.00325537	0.98132	0.999972	-0.281604	0.0444771	0.999996	0.278348	0.0409863	0.999986	0.668184	8.46452e-07	4.05264e-06	-0.136515	0.308459	0.381142	-0.959513	7.03299e-07	1.20482e-05
ENSMUSG00000023473.13	Celsr3	155.069	151.194	114.591	153.06	183.877	189.108	145.711	236.098	151.032	269.723	239.163	126.462	110.59	111.981	82.5945	140.284	175.348	177.614	211.782	101.722	0.334189	0.199126	0.999972	0.33339	0.199735	0.999996	0.000798615	0.997457	0.999986	0.568255	0.0296081	0.056201	-0.823217	0.00139525	0.00311895	-1.15911	3.40953e-07	6.357e-06
ENSMUSG00000023027.13	Atf1	1424.83	1466.12	1451.93	1610.35	1524.24	1492.32	1430.92	1563.51	1643.37	1637.69	1694.47	1442.89	1164.69	1204.58	837.744	1447.63	1542.3	1545.93	1591.68	1069.01	0.0860059	0.445149	0.999972	0.0966872	0.389937	0.999996	-0.0106813	0.923179	0.999986	0.131518	0.306112	0.403902	-0.535837	2.77867e-05	8.2831e-05	-0.738365	9.99933e-07	1.64807e-05
ENSMUSG00000024146.9	Cript	1148.41	1161.44	1213.31	1149.88	1235.52	1203.1	1184.52	1290.04	1082.39	1263.95	1169.6	1304.73	1864.62	1676.05	1777.47	1174.39	1196.17	1185.65	1246.09	1772.71	0.0185696	0.878183	0.999972	0.0170574	0.887884	0.999996	0.00151215	0.989878	0.999986	0.0835279	0.376678	0.475678	0.567488	6.78217e-10	3.70922e-09	0.358609	0.00792241	0.0325307
ENSMUSG00000032606.7	Nicn1	285.416	377.984	350.512	371.718	320.977	296.925	342.176	267.521	336.225	204.409	231.137	199.442	380.764	434.842	314.365	337.971	329.873	315.307	211.662	376.657	-0.0483621	0.811999	0.999972	-0.106028	0.601771	0.999996	0.0576658	0.772834	0.999986	-0.68159	0.000114168	0.000382297	0.190306	0.266006	0.336455	0.673603	0.000156526	0.00128199
ENSMUSG00000037326.10	Capn15	914.681	1014.83	785.956	744.723	1071	852.268	865.264	947.788	825.28	498.322	528.619	454.593	285.573	364.2	270.539	905.156	889.33	879.444	493.845	306.771	-0.0346084	0.804922	0.999972	-0.0318274	0.82016	0.999996	-0.00278107	0.983932	0.999986	-0.867275	1.53835e-15	2.19126e-14	-1.5333	3.18723e-44	1.60409e-42	-0.84455	3.70311e-07	6.82083e-06
ENSMUSG00000059005.13	Hnrnpa3	11077.3	10631.7	12094	11520.7	9824.49	11876.1	11803.4	11578.1	13526.3	12007.5	10292	13768.2	8866.76	7349.93	9954.32	11267.7	11073.8	12302.6	12022.6	8723.67	-0.0326039	0.71793	0.999972	0.129728	0.150242	0.999996	-0.162332	0.0710727	0.999986	0.0858208	0.236993	0.327384	-0.349865	1.36191e-06	4.86859e-06	-0.613869	6.41158e-07	1.11541e-05
ENSMUSG00000000823.16	Zfp512b	1161.89	1099.59	878.977	911.932	1037.13	818.04	1098.57	942.692	881.018	432.403	436.593	265.179	183.383	237.567	110.407	1046.82	922.367	974.092	378.058	177.119	-0.182859	0.16238	0.999972	-0.0950977	0.46651	0.999996	-0.0877615	0.497004	0.999986	-1.49257	5.7406e-18	1.02973e-16	-2.41346	1.99808e-42	9.02466e-41	-1.26926	2.04708e-11	1.00154e-09
ENSMUSG00000032244.9	Fem1b	2018.14	1938.03	2169.13	2501.7	1998.45	2037.4	2123.46	1951.63	2299.64	4039.79	4303.33	4037.3	2887.93	3011.98	2639.65	2041.77	2179.18	2124.91	4126.81	2846.52	0.0838605	0.496337	0.999972	0.0583698	0.635584	0.999996	0.0254906	0.83461	0.999986	1.01463	1.96356e-19	3.91921e-18	0.388918	0.00049742	0.00120814	-0.687368	1.37336e-07	2.85816e-06
ENSMUSG00000034613.12	Ppm1h	2364.24	2272.49	2587.05	2443.82	2322.65	2698.85	2270.81	2567.35	2583.72	2110.61	2408.75	1815.59	1133.89	1448.95	1234.7	2407.93	2488.44	2473.96	2111.65	1272.52	0.0416676	0.702093	0.999972	0.0445216	0.682363	0.999996	-0.002854	0.978874	0.999986	-0.192917	0.140451	0.212599	-0.973285	9.86981e-14	7.8021e-13	-0.87894	5.58554e-10	2.02783e-08
ENSMUSG00000076613.4	Ighg2b	0	0	1.34812	0	0	0	0	0.849272	0	1.20952	0.53504	0	96.5909	109.365	5.89961	0.449375	0	0.283091	0.581519	70.6184	-1.57544	0.69893	0.999972	-0.824797	0.839236	0.999996	-0.750597	0.853778	NA	-0.537048	0.755964	0.818011	7.77105	2.61138e-07	1.03389e-06	6.6026	2.48441e-14	1.99794e-12
ENSMUSG00000015363.13	Trabd	1656.31	1587.53	1341.38	1439.28	1587.14	1662.61	1394.08	1707.89	1605.61	842.43	892.447	732.586	536.149	596.011	479.554	1528.41	1563.01	1569.19	822.487	537.238	0.0283014	0.845926	0.999972	0.0396458	0.785276	0.999996	-0.0113444	0.937359	0.999986	-0.893481	8.74664e-14	1.04338e-12	-1.54731	5.80252e-38	2.15182e-36	-0.765019	1.02487e-07	2.19727e-06
ENSMUSG00000110235.1	Gm5086	67.4212	57.2704	115.939	46.304	43.5497	48.7743	61.3953	12.7391	52.1419	29.0284	37.9878	45.1251	56.6947	60.7	63.2101	80.2101	46.2094	42.0921	37.3804	60.2016	-0.748171	0.116311	0.999972	-1.0403	0.0292951	0.999996	0.292128	0.541802	0.999986	-1.06168	0.0118793	0.0251821	0.405559	0.334869	0.408617	0.554557	0.0834569	0.197946
ENSMUSG00000054766.13	Set	3013.73	3509.53	3390.53	3303.02	4087.22	3395.38	3182.73	4096.89	3642.74	2470.44	2419.45	3039.54	1758.93	1872.8	1648.52	3304.6	3595.21	3640.79	2643.14	1760.09	0.111001	0.252815	0.999972	0.138166	0.154221	0.999996	-0.0271648	0.777388	0.999986	-0.318405	0.00774493	0.0172735	-1.02461	9.18454e-18	1.01169e-16	-0.730198	9.34411e-06	0.00011652
ENSMUSG00000034771.15	Tle2	310.138	293.224	248.055	268.82	377.431	306.337	304.521	318.477	242.729	232.832	238.093	144.846	96.5909	130.819	99.4505	283.806	317.529	288.576	205.257	108.953	0.156199	0.416141	0.999972	0.0294998	0.878217	0.999996	0.126699	0.498321	0.999986	-0.48651	0.00584695	0.0135041	-1.55076	2.79997e-18	3.22362e-17	-1.04501	5.23362e-06	7.01911e-05
ENSMUSG00000022008.4	Gpalpp1	1809.14	1951.77	1794.35	1903.61	1814.57	1711.38	1778.83	1949.93	1704.5	2053.16	1857.12	1944.83	1257.78	1375.69	1379.67	1851.75	1809.85	1811.08	1951.71	1337.71	-0.0384938	0.712173	0.999972	-0.0288958	0.781573	0.999996	-0.00959808	0.925746	0.999986	0.0772291	0.366708	0.465586	-0.435445	3.00561e-07	1.17784e-06	-0.694971	6.64914e-07	1.15134e-05
ENSMUSG00000041313.14	Slc7a1	856.249	1133.95	823.704	1405.84	1269.39	702.522	1093.65	1415.74	891.806	3526.35	3898.84	4030.62	2107.5	2359.45	1780.84	937.969	1125.92	1133.73	3818.6	2082.6	0.216972	0.255794	0.999972	0.258187	0.176332	0.999996	-0.0412157	0.827589	0.999986	2.05215	4.06113e-25	1.26222e-23	0.910687	3.73782e-06	1.26174e-05	-1.03122	1.77689e-10	7.22659e-09
ENSMUSG00000046711.16	Hmga1	3312.63	3653.85	3990.45	3777.64	3053.32	3824.94	3466.79	4078.2	4608.26	6133.47	6060.93	10874	3615.86	3673.4	3875.2	3652.31	3551.96	4051.08	7689.48	3721.48	-0.043206	0.751383	0.999972	0.150289	0.269757	0.999996	-0.193496	0.153878	0.999986	1.04109	5.19563e-10	3.97624e-09	0.070565	0.673348	0.732351	-1.13983	5.1691e-09	1.51109e-07
ENSMUSG00000020397.15	Med7	447.227	449	492.065	393.584	496.789	458.65	455.144	474.743	400.953	866.62	880.141	934.813	1271.08	1269.47	1313.08	462.764	449.674	443.613	893.858	1284.54	-0.0549554	0.73493	0.999972	-0.0554027	0.732324	0.999996	0.00044718	0.997754	0.999986	0.944703	2.29487e-19	4.5429e-18	1.51882	3.52776e-52	2.65373e-50	0.3736	0.00628501	0.0272069
ENSMUSG00000026739.13	Bmi1	755.118	1010.25	905.94	904.214	1291.97	853.123	990.51	1637.4	934.958	1768.32	1919.72	1876.87	1213.69	1310.28	1239.76	890.435	1016.44	1187.62	1854.97	1254.58	0.160558	0.311857	0.999972	0.380649	0.0162189	0.999996	-0.220091	0.158873	0.999986	1.06876	3.31181e-11	2.91213e-10	0.329437	0.0390263	0.0640032	-0.714142	7.44372e-08	1.66282e-06
ENSMUSG00000024456.16	Diaph1	7596.12	6865.57	7382.33	7126.96	6834.08	6751.4	6948.31	7383.57	7346.61	9029.66	7115.5	8087.42	6059.33	5267.82	5785.83	7281.34	6904.14	7226.16	8077.52	5704.32	-0.0825989	0.387277	0.999972	-0.00619738	0.948237	0.999996	-0.0764015	0.421943	0.999986	0.146568	0.0779834	0.129365	-0.27741	0.000831237	0.00193766	-0.647622	2.55156e-07	4.9478e-06
ENSMUSG00000096971.2	4930556M19Rik	35.958	43.5255	32.355	32.1556	19.3554	17.1138	34.3813	20.3825	32.3639	81.0377	82.9312	66.852	135.787	135.528	149.176	37.2795	22.8749	29.0426	76.9403	140.164	-0.753163	0.11892	0.999972	-0.395139	0.403514	0.999996	-0.358024	0.451699	0.999986	1.05763	0.000315459	0.00096523	2.64638	1.89718e-19	2.37998e-18	0.717331	0.00272614	0.0138128
ENSMUSG00000032384.16	Csnk1g1	782.086	865.928	722.595	837.331	841.961	776.967	807.962	895.982	742.572	830.939	861.949	637.322	540.349	598.628	499.781	790.203	818.753	815.505	776.737	546.253	0.0508105	0.670936	0.999972	0.0511749	0.668305	0.999996	-0.000364421	0.997507	0.999986	-0.0315427	0.728609	0.795547	-0.591273	3.6692e-11	2.28924e-10	-0.650131	1.38673e-05	0.000163455
ENSMUSG00000029175.17	Slc35f6	4638.58	3892.09	3812.5	4957.1	3566.24	4182.61	4621.84	4165.68	4214.5	1482.26	1408.23	1172.69	675.436	885.383	468.597	4114.39	4235.32	4334.01	1354.39	676.472	0.0318427	0.775473	0.999972	0.0842369	0.45017	0.999996	-0.0523943	0.636895	0.999986	-1.60628	2.57399e-18	4.71352e-17	-2.65863	6.63881e-47	3.81335e-45	-1.18975	6.38777e-11	2.80102e-09
ENSMUSG00000033209.17	Ttc28	89.8949	130.576	93.0206	115.76	187.102	77.0121	117.06	93.4199	97.0918	323.546	451.039	197.213	139.287	180.007	135.691	104.497	126.625	102.524	323.933	151.662	0.210629	0.515691	0.999972	-0.00532533	0.986958	0.999996	0.215954	0.495253	0.999986	1.57677	2.08701e-09	1.47713e-08	0.32675	0.201836	0.266784	-1.18622	9.24987e-08	1.99518e-06
ENSMUSG00000035069.3	Oma1	476.443	522.306	551.383	468.185	462.917	582.725	489.525	497.673	562.773	200.175	213.481	236.767	130.188	108.841	155.075	516.711	504.609	516.657	216.808	131.368	-0.038997	0.778125	0.999972	0.00678989	0.96068	0.999996	-0.0457869	0.733195	0.999986	-1.24883	4.84995e-30	2.10831e-28	-1.95581	3.35125e-66	4.40174e-64	-0.885521	1.71936e-05	0.000195943
ENSMUSG00000074733.14	Zfp950	337.106	487.943	517.68	331.845	395.173	479.187	493.618	428.033	523.217	254.604	300.157	269.079	424.16	521.183	420.558	447.576	402.068	481.623	274.613	455.3	-0.158222	0.393374	0.999972	0.130562	0.477535	0.999996	-0.288784	0.111196	0.999986	-0.696798	4.97228e-05	0.000177722	0.186939	0.265759	0.33625	0.576277	0.000439269	0.00307532
ENSMUSG00000021982.14	Cdadc1	593.307	639.137	614.745	697.133	753.249	639.201	623.776	628.461	571.763	485.017	461.204	401.669	340.868	334.373	332.064	615.73	696.527	608	449.297	335.768	0.165238	0.191148	0.999972	-0.0168961	0.894007	0.999996	0.182134	0.138683	0.999986	-0.463513	6.96046e-07	3.37547e-06	-1.05046	1.33231e-30	3.40949e-29	-0.566795	0.000449626	0.00313008
ENSMUSG00000056632.8	Dsg3	0	0	0	0	0	0	0	0	0	6.65235	5.88544	10.0278	1101.7	374.666	421.4	0	0	0	7.52186	632.587	NA	NA	NA	NA	NA	NA	0	NA	NA	4.43822	0.000595602	0.00172608	11.3387	5.09223e-19	6.20759e-18	6.08236	1.93494e-58	5.8908e-55
ENSMUSG00000023912.10	Slc25a27	40.4527	71.0152	72.7987	38.5867	88.7124	36.7947	67.1255	31.4231	52.1419	24.7951	39.593	17.2701	73.4931	110.411	48.8825	61.4222	54.6979	50.2301	27.2194	77.5956	-0.228251	0.655537	0.999972	-0.245728	0.630676	0.999996	0.0174758	0.972416	0.999986	-1.25958	0.00479804	0.0113461	0.537193	0.212862	0.279038	1.36598	1.30441e-05	0.000155384
ENSMUSG00000031931.4	Ankrd49	631.512	593.321	664.625	591.662	650.02	550.209	693.357	667.528	587.945	772.277	659.704	832.307	468.256	404.492	379.26	629.819	597.297	649.61	754.763	417.336	-0.0924121	0.524949	0.999972	0.0433992	0.76424	0.999996	-0.135811	0.339862	0.999986	0.256508	0.0517081	0.0912348	-0.515758	8.90001e-05	0.000245823	-1.00214	8.07237e-09	2.26654e-07
ENSMUSG00000043683.4	Fem1a	1146.16	1333.25	1256.45	1317.09	1353.27	1234.76	1222.18	1385.16	1271.18	610.202	698.227	560.999	350.667	417.574	198.901	1245.29	1301.71	1292.84	623.143	322.381	0.0584556	0.593634	0.999972	0.057146	0.601411	0.999996	0.00130958	0.990274	0.999986	-1.00859	1.5757e-08	9.74136e-08	-2.03875	8.05525e-30	1.96846e-28	-1.15422	3.77739e-08	9.03479e-07
ENSMUSG00000017485.11	Top2b	2982.26	2945.99	2940.26	2973.75	2954.93	2793.83	3043.57	2779.67	3020.63	1903.78	1667.18	2056.81	1306.78	1156.44	1349.32	2956.17	2907.5	2947.96	1875.93	1270.85	-0.0306328	0.739557	0.999972	-0.00149264	0.987057	0.999996	-0.0291402	0.749148	0.999986	-0.658893	2.02366e-15	2.85308e-14	-1.19686	3.98283e-47	2.31289e-45	-0.709658	9.93113e-08	2.13564e-06
ENSMUSG00000034187.18	Nsf	4245.29	3722.57	4645.64	4640.69	3735.6	4232.24	4487.58	3681.59	4885.15	5107.8	3882.25	4912.5	3361.08	3082.62	3519.54	4204.5	4202.84	4351.44	4634.18	3321.08	-0.0059282	0.952835	0.999972	0.0487609	0.62612	0.999996	-0.0546892	0.582539	0.999986	0.135783	0.0847396	0.138783	-0.335483	1.87069e-05	5.72833e-05	-0.622661	3.93132e-06	5.47584e-05
ENSMUSG00000079083.3	Jrkl	370.817	419.219	362.645	352.425	450.014	349.977	377.376	384.72	341.619	687.006	789.184	598.882	1120.59	1224.99	857.128	384.227	384.139	367.905	691.691	1067.57	-0.0135652	0.929327	0.999972	-0.0570637	0.708975	0.999996	0.0434984	0.769853	0.999986	0.836073	9.72317e-14	1.14992e-12	1.47023	1.21685e-43	5.85916e-42	0.469653	0.00125148	0.00731697
ENSMUSG00000030802.14	Bckdk	1609.12	1660.84	1495.07	1684.95	1659.73	1465.8	1555.35	1506.61	1646.96	800.096	917.593	851.248	1142.99	1314.99	1205.21	1588.34	1603.49	1569.64	856.313	1221.06	0.0068905	0.951704	0.999972	-0.012899	0.909653	0.999996	0.0197894	0.860097	0.999986	-0.889837	7.74199e-22	1.88197e-20	-0.392035	1.5082e-05	4.68278e-05	0.361672	0.00794644	0.0325917
ENSMUSG00000037408.10	Cnnm4	409.022	414.637	405.785	410.305	383.883	422.711	378.195	351.599	427.923	837.591	809.515	701.388	1181.49	1186.79	1142	409.815	405.633	385.905	782.832	1170.09	-0.0181532	0.902701	0.999972	-0.0869975	0.557548	0.999996	0.0688442	0.633248	0.999986	0.93351	1.4659e-16	2.29096e-15	1.52461	8.85257e-46	4.83529e-44	0.433364	0.00201794	0.0108187
ENSMUSG00000000826.16	Dnajc5	4467.78	4412.11	4249.29	4648.41	4625.95	4477.83	4360.7	4927.48	4101.23	3026.21	3013.34	2790.51	2142.5	2373.06	1647.68	4376.39	4584.06	4463.14	2943.36	2054.41	0.0613531	0.5471	0.999972	0.0301761	0.76706	0.999996	0.0311769	0.758195	0.999986	-0.574271	7.99119e-09	5.14985e-08	-1.16802	7.6398e-32	2.09184e-30	-0.683661	7.71295e-06	9.93777e-05
ENSMUSG00000069094.12	Pde7a	543.864	508.561	576.997	443.747	506.467	439.825	514.902	457.758	519.621	552.145	533.435	573.813	684.535	864.452	1100.7	543.141	463.346	497.427	553.131	883.228	-0.239892	0.111624	0.999972	-0.126672	0.398251	0.999996	-0.11322	0.443799	0.999986	0.0275589	0.859269	0.89827	0.920989	1.68436e-09	8.82598e-09	0.49972	0.0045073	0.0207552
ENSMUSG00000097585.2	E230029C05Rik	13.4842	6.87244	6.74062	9.00356	9.67771	9.41259	7.36743	10.1913	16.182	42.9379	23.5418	33.9831	188.282	149.657	318.579	9.03244	9.36462	11.2469	33.4876	218.839	0.0700422	0.930726	0.999972	0.30222	0.703735	0.999996	-0.232179	0.758724	0.999986	1.96403	0.000116493	0.000389472	4.54135	1.9815e-25	3.75986e-24	2.52562	8.90034e-19	1.4479e-16
ENSMUSG00000034709.8	Ppp1r21	2393.45	2059.44	2395.62	2257.32	2314.59	2773.29	2103.81	3108.34	2256.48	1828.19	1544.13	1953.75	1175.89	1298.77	1292.01	2282.84	2448.4	2489.54	1775.35	1255.56	0.0900965	0.626795	0.999972	0.120902	0.51387	0.999996	-0.0308055	0.867426	0.999986	-0.36425	0.0255313	0.0494114	-0.961562	3.53143e-09	1.77478e-08	-0.644167	2.81429e-05	0.000296949
ENSMUSG00000026103.14	Gls	3416.01	3798.17	3861.03	3637.44	4090.45	3543.41	3638.69	3790.3	3766.8	3150.8	3361.12	3117.53	2423.87	2408.64	2085.93	3691.74	3757.1	3731.93	3209.82	2306.15	0.0174019	0.857983	0.999972	0.0198428	0.838193	0.999996	-0.00244091	0.979811	0.999986	-0.204364	0.010974	0.0235109	-0.701803	1.80452e-18	2.11559e-17	-0.629602	3.3804e-06	4.77717e-05
ENSMUSG00000034201.13	Gas2l1	1669.8	1729.56	1423.62	1677.23	1888.77	1470.08	1677.32	1696	1530.09	1217.98	1193.14	1086.34	860.919	1001.03	702.896	1607.66	1678.69	1634.47	1165.82	854.947	0.0542816	0.594824	0.999972	0.030593	0.764297	0.999996	0.0236885	0.813504	0.999986	-0.459316	1.27736e-07	6.95648e-07	-0.974021	1.82612e-29	4.34691e-28	-0.60941	8.97725e-05	0.000802941
ENSMUSG00000025353.5	Ormdl2	979.855	973.596	1009.75	1040.55	962.932	865.103	965.952	859.463	949.342	807.958	736.215	753.756	1115.69	1000.5	1019.79	987.732	956.196	924.919	765.976	1045.33	-0.0586511	0.637301	0.999972	-0.095763	0.440958	0.999996	0.0371118	0.76173	0.999986	-0.371716	6.15483e-06	2.58642e-05	0.133782	0.0907058	0.134098	0.298002	0.0314046	0.0945367
ENSMUSG00000057134.5	Ado	1573.16	1544.01	1528.77	1796.85	1533.92	1632.66	1539.79	1867.55	1726.08	1389.13	1455.31	1312.53	1165.39	971.2	941.409	1548.65	1654.48	1711.14	1385.66	1026	0.0905767	0.502662	0.999972	0.14789	0.273073	0.999996	-0.0573135	0.667961	0.999986	-0.161372	0.157316	0.233872	-0.692087	1.03465e-09	5.5551e-09	-0.588991	8.79783e-05	0.000789766
ENSMUSG00000029407.10	Uso1	3078.9	3278.16	3265.16	3143.53	3400.1	3518.6	3110.69	3975.44	3585.2	2654.89	2295.86	2743.16	1927.62	1850.3	1919.9	3207.4	3354.08	3557.11	2564.64	1899.27	0.0583482	0.587043	0.999972	0.148628	0.165906	0.999996	-0.0902798	0.396566	0.999986	-0.321746	0.00214404	0.00550735	-0.818703	4.69279e-15	4.1644e-14	-0.57928	2.01682e-05	0.000224793
ENSMUSG00000022255.16	Mtdh	4481.26	4826.75	4340.96	4676.7	4908.21	4536.87	4472.03	5897.35	4311.59	5382.36	5800.37	7253.44	4019.02	3821.48	4144.89	4549.66	4707.26	4893.66	6145.39	3995.13	0.0448999	0.705471	0.999972	0.0998631	0.400345	0.999996	-0.0549633	0.642088	0.999986	0.433438	0.00206178	0.00531159	-0.234889	0.0944696	0.139021	-0.760385	2.91494e-07	5.57132e-06
ENSMUSG00000039701.11	Usp53	170.8	164.939	179.301	158.205	172.586	180.551	200.558	217.414	178.002	296.937	307.648	188.857	733.531	614.326	446.684	171.68	170.447	198.658	264.48	598.18	-0.0173296	0.934495	0.999972	0.218735	0.294287	0.999996	-0.236065	0.241858	0.999986	0.584895	0.00502375	0.0118207	1.77673	6.77048e-19	8.19201e-18	1.03022	7.07429e-10	2.48779e-08
ENSMUSG00000001767.5	Crnkl1	946.144	1113.34	1046.14	1121.59	1190.36	1139.78	1083.83	1143.97	1168.7	633.788	693.947	745.956	520.051	556.766	462.698	1035.21	1150.57	1132.17	691.23	513.171	0.148388	0.170471	0.999972	0.134151	0.214533	0.999996	0.0142369	0.892596	0.999986	-0.582063	6.19403e-10	4.68643e-09	-1.16128	9.78319e-36	3.19625e-34	-0.579535	0.000657894	0.00432194
ENSMUSG00000031478.16	Nek3	56.1843	43.5255	41.7919	46.304	50.0015	53.9085	40.1116	28.8752	39.5559	21.7713	24.6118	25.6266	72.0932	61.2233	89.3369	47.1672	50.0713	36.1809	24.0032	74.2178	0.0993289	0.791442	0.999972	-0.379594	0.320988	0.999996	0.478922	0.19159	0.999986	-0.941062	0.000822277	0.00232539	0.559147	0.0200935	0.0354984	1.46249	8.39023e-06	0.000106621
ENSMUSG00000021811.7	Dnajc9	465.206	508.561	649.796	490.051	519.371	486.888	485.432	352.448	577.157	514.65	520.594	552.643	832.221	807.415	765.263	541.188	498.77	471.679	529.296	801.633	-0.111573	0.563545	0.999972	-0.206866	0.283706	0.999996	0.0952925	0.617594	0.999986	-0.0299154	0.856393	0.896186	0.689793	2.18243e-05	6.61584e-05	0.448855	0.00326886	0.016007
ENSMUSG00000029364.15	Wsb2	3485.68	4116.59	3385.14	4263.83	4158.19	4516.33	3483.98	5066.76	3750.62	4065.8	4584.22	5189.94	3403.08	3541.01	3753.84	3662.47	4312.78	4100.45	4613.32	3565.97	0.242421	0.102481	0.999972	0.159138	0.283756	0.999996	0.0832836	0.573295	0.999986	0.333437	0.0135853	0.0283287	-0.27696	0.0396867	0.0649804	-0.51572	0.000125589	0.00106801
ENSMUSG00000068394.4	Cep152	348.343	297.806	308.72	347.28	359.688	295.213	355.274	332.065	372.185	136.071	126.804	177.715	273.674	295.128	356.505	318.29	334.061	353.175	146.863	308.436	0.058726	0.729752	0.999972	0.150334	0.374262	0.999996	-0.0916082	0.576979	0.999986	-1.11724	3.30181e-11	2.90466e-10	-0.116449	0.466549	0.540408	0.926894	6.79854e-07	1.1722e-05
ENSMUSG00000019558.14	Slc6a8	5987	9642.04	6315.96	6814.41	9884.17	5035.74	6227.12	7020.08	5670.88	7468.17	10880.6	5656.79	4161.81	6352.57	2305.06	7315	7244.77	6306.03	8001.84	4273.15	-0.0381935	0.802366	0.999972	-0.179929	0.238506	0.999996	0.141735	0.352447	0.999986	0.101743	0.59175	0.680159	-0.80191	2.3747e-05	7.15864e-05	-1.12061	9.63116e-12	5.04299e-10
ENSMUSG00000067995.4	Gtf2f2	525.885	503.979	471.844	582.659	538.726	539.941	498.53	540.137	569.965	477.76	424.287	604.453	312.87	322.338	315.208	500.569	553.775	536.21	502.166	316.805	0.142982	0.323796	0.999972	0.102932	0.477036	0.999996	0.0400493	0.775943	0.999986	0.00361645	0.979101	0.986145	-0.802014	4.1977e-09	2.08779e-08	-0.797618	1.79897e-05	0.00020306
ENSMUSG00000031016.9	Wee1	276.427	281.77	346.468	276.538	227.426	272.965	279.962	222.509	381.175	892.625	877.465	651.249	1486.66	1770.77	1163.91	301.555	258.976	294.549	807.113	1473.78	-0.224431	0.238652	0.999972	-0.0563651	0.765159	0.999996	-0.168066	0.36504	0.999986	1.41764	3.43679e-09	2.35392e-08	2.51175	3.30222e-26	6.54193e-25	0.712676	8.49252e-07	1.42283e-05
ENSMUSG00000025959.13	Klf7	523.638	318.423	403.089	590.376	472.595	624.654	511.627	949.486	465.681	2133.59	1890.83	2866.83	5487.48	5024.49	6067.32	415.05	562.542	642.265	2297.09	5526.43	0.440529	0.16065	0.999972	0.624099	0.0466064	0.999996	-0.18357	0.554858	0.999986	2.46599	1.06665e-17	1.88185e-16	3.29657	5.19565e-31	1.35253e-29	1.1346	8.00135e-15	7.13459e-13
ENSMUSG00000047459.14	Dynlrb1	1854.08	1814.32	1757.95	1597.49	1496.82	1798.66	1711.7	1718.93	1733.27	1818.51	1581.04	1812.8	2204.09	2081.59	2250.28	1808.79	1630.99	1721.3	1737.45	2178.65	-0.154327	0.187415	0.999972	-0.0658054	0.573069	0.999996	-0.0885213	0.444688	0.999986	-0.0577824	0.46149	0.559886	0.416311	6.44915e-08	2.77303e-07	0.178623	0.173571	0.334687
ENSMUSG00000015776.12	Med22	3128.34	3564.51	2802.75	3057.35	3800.12	2813.51	2813.54	2907.06	2616.08	1710.86	2123.57	1443.45	2312.58	3557.75	2132.29	3165.2	3223.66	2778.89	1759.29	2667.54	0.0165657	0.870603	0.999972	-0.177907	0.0806651	0.999996	0.194472	0.0543006	0.999986	-0.858332	1.92181e-13	2.18193e-12	-0.290992	0.0120165	0.0223143	0.431091	0.00220992	0.011653
ENSMUSG00000038740.9	Mvb12b	894.455	1076.68	872.236	927.366	1069.39	1035.39	893.096	1141.42	938.554	528.56	563.397	350.416	235.178	347.455	249.469	947.791	1010.71	991.024	480.791	277.367	0.0953035	0.441283	0.999972	0.0695303	0.573942	0.999996	0.0257731	0.831683	0.999986	-0.987107	1.04499e-10	8.71244e-10	-1.88532	1.76331e-34	5.48129e-33	-0.935605	1.50595e-06	2.35807e-05
ENSMUSG00000030374.15	Strn4	2382.22	2483.24	2046.45	2171.14	2658.15	2219.66	2291.27	2555.46	2378.75	1947.32	1955.04	1784.95	1317.28	1417.55	899.269	2303.97	2349.65	2408.49	1895.77	1211.37	0.0214522	0.844126	0.999972	0.0702091	0.519431	0.999996	-0.048757	0.651542	0.999986	-0.276532	0.0264779	0.0510182	-0.966643	8.29423e-15	7.2031e-14	-0.820611	1.16445e-06	1.88855e-05
ENSMUSG00000019437.17	Tlcd1	76.4107	75.5969	62.0137	41.1591	93.5512	56.4756	65.4883	63.6954	39.5559	150.585	189.404	79.6652	301.672	456.82	226.713	71.3404	63.7286	56.2465	139.885	328.402	-0.206708	0.58052	0.999972	-0.343146	0.360868	0.999996	0.136438	0.711324	0.999986	0.893934	0.000985731	0.00274025	2.33815	1.86514e-19	2.34256e-18	1.10517	1.9933e-08	5.11182e-07
ENSMUSG00000097162.2	2310010J17Rik	22.4737	32.0714	25.6144	16.7209	30.6461	15.4024	12.2791	20.3825	25.1719	203.804	170.678	237.882	571.146	445.831	685.197	26.7198	20.9231	19.2778	204.121	567.391	-0.398937	0.454577	0.999972	-0.508157	0.341636	0.999996	0.10922	0.835537	0.999986	2.95211	1.11157e-16	1.76434e-15	4.81602	7.18582e-45	3.70473e-43	1.31617	4.62581e-16	5.08147e-14
ENSMUSG00000044857.8	Lemd2	1330.45	1424.89	1295.55	1341.53	1462.95	1458.1	1371.98	1563.51	1326.92	1146.02	1159.43	1048.46	744.73	923.059	650.642	1350.29	1420.86	1420.8	1117.97	772.81	0.0705959	0.531839	0.999972	0.078069	0.488737	0.999996	-0.0074732	0.946312	0.999986	-0.272815	0.00707378	0.0159591	-0.888539	1.10397e-18	1.31247e-17	-0.695105	8.45838e-06	0.000107296
ENSMUSG00000097729.2	2310015A10Rik	134.842	132.867	144.249	127.336	151.618	94.9816	140.8	107.008	143.84	218.923	225.252	174.372	333.169	382.515	295.823	137.32	124.645	130.549	206.182	337.169	-0.167295	0.547311	0.999972	-0.0839126	0.761695	0.999996	-0.0833823	0.758814	0.999986	0.56299	0.00465286	0.011042	1.45748	2.26581e-14	1.88413e-13	0.560928	0.00123393	0.00723223
ENSMUSG00000027287.14	Snap23	5124.01	4304.44	5004.24	4860.63	3653.34	4432.48	4838.77	3823.42	4602.87	3881.34	3384.13	3314.74	4590.17	4169.99	4366.55	4810.9	4315.48	4421.69	3526.74	4375.57	-0.167763	0.053865	0.999972	-0.120905	0.164024	0.999996	-0.046858	0.587643	0.999986	-0.446302	2.2095e-08	1.3356e-07	0.0275496	0.728122	0.780202	0.163411	0.196904	0.365047
ENSMUSG00000097791.1	Gm17315	4.49475	0	4.04437	0	0	0	0.818604	0	1.798	7.25711	15.5162	7.2423	65.0939	39.769	37.926	2.84637	0	0.8722	10.0052	47.5963	-3.26071	0.258012	0.999972	-1.7122	0.543123	0.999996	-1.54848	0.598611	0.999986	1.76507	0.0645134	0.109939	7.71279	1.19848e-08	5.62716e-08	2.11885	2.15929e-05	0.000237812
ENSMUSG00000096751.3	Gm28373	2.24737	9.16326	1.34812	1.28622	1.61295	3.42276	1.63721	3.39709	3.59599	7.25711	6.42048	7.2423	53.8949	61.7465	122.206	4.25292	2.10731	2.87676	6.97329	79.2825	-0.74539	0.594388	0.999972	-0.41442	0.761691	0.999996	-0.330969	0.809588	0.999986	0.908352	0.250065	0.341603	5.13205	4.69676e-11	2.90123e-10	3.27708	2.53406e-14	2.0302e-12
ENSMUSG00000087305.8	A430035B10Rik	31.4632	20.6173	17.5256	18.0071	16.1295	14.5467	17.1907	9.34199	12.586	55.0331	49.2237	46.2393	135.087	99.4224	140.748	23.2021	16.2278	13.0395	50.1653	125.086	-0.485632	0.390975	0.999972	-0.829433	0.149576	0.999996	0.343801	0.546329	0.999986	1.16602	0.000478316	0.00141205	2.96123	1.20107e-20	1.65539e-19	1.15355	1.31457e-05	0.000156507
ENSMUSG00000029571.14	Tmem106b	2712.58	3120.09	2808.14	3099.8	3482.36	2678.31	2908.5	2873.09	2716.77	858.758	1121.44	746.514	564.147	803.752	492.196	2880.27	3086.82	2832.79	908.905	620.031	0.0874772	0.418224	0.999972	-0.0193982	0.857594	0.999996	0.106875	0.318892	0.999986	-1.68332	8.11516e-39	6.44571e-37	-2.32888	5.92276e-72	9.55689e-70	-0.711555	8.74945e-07	1.46243e-05
ENSMUSG00000045973.18	Slc25a51	2006.9	2167.11	2104.42	2357.65	2251.68	2176.02	2071.07	2150.36	2168.38	2694.2	2773.65	2569.34	1584.65	2107.23	1193.41	2092.81	2261.78	2129.94	2679.06	1628.43	0.106142	0.285667	0.999972	0.0287137	0.772667	0.999996	0.0774278	0.429685	0.999986	0.35415	0.0194394	0.0388288	-0.490824	0.00116722	0.00264757	-0.905005	5.81194e-07	1.02109e-05
ENSMUSG00000029486.13	Mrpl1	489.927	588.739	548.687	522.206	477.434	519.404	517.357	609.777	577.157	509.812	551.626	491.919	321.97	334.897	294.98	542.451	506.348	568.097	517.786	317.282	-0.0979304	0.508199	0.999972	0.0716083	0.626321	0.999996	-0.169539	0.239987	0.999986	-0.069078	0.508882	0.605172	-0.680525	7.03282e-11	4.27552e-10	-0.856834	5.08039e-08	1.17683e-06
ENSMUSG00000016757.11	Ttll12	575.328	668.918	639.011	675.267	712.925	637.489	618.864	695.554	677.844	267.908	342.426	298.605	481.555	537.928	442.47	627.752	675.227	664.087	302.98	487.318	0.0982036	0.440245	0.999972	0.0829307	0.513851	0.999996	0.0152728	0.901583	0.999986	-1.05703	4.0814e-26	1.36054e-24	-0.469555	5.77717e-07	2.18184e-06	0.537896	0.00137454	0.00790418
ENSMUSG00000037210.16	Fam193a	1316.96	1454.67	1326.55	1272.07	1422.62	1187.7	1268.84	1314.67	1202.86	812.192	895.657	792.753	483.654	627.408	380.103	1366.06	1294.13	1262.12	833.534	497.055	-0.0880465	0.393166	0.999972	-0.110734	0.282422	0.999996	0.0226877	0.823017	0.999986	-0.715637	7.83884e-10	5.8529e-09	-1.38886	2.1397e-32	6.0065e-31	-0.920845	1.83611e-07	3.68102e-06
ENSMUSG00000048677.9	Tpcn2	3577.82	4276.95	3449.85	3524.25	4187.22	2988.93	3744.29	3105.79	3376.64	3725.32	3728.16	2672.96	2238.39	2573.99	1794.32	3768.21	3566.8	3408.91	3375.48	2202.24	-0.0909521	0.530322	0.999972	-0.132519	0.360546	0.999996	0.0415663	0.77366	0.999986	-0.16898	0.212059	0.298407	-0.696784	2.64549e-07	1.04642e-06	-0.764829	6.54622e-09	1.88014e-07
ENSMUSG00000029095.17	Ablim2	58.4317	41.2347	40.4437	50.1627	29.0331	77.8678	38.4744	51.8056	19.778	199.571	225.252	362.115	65.7938	76.3983	132.32	46.7034	52.3545	36.686	262.312	91.5039	0.187697	0.727529	0.999972	-0.29632	0.585544	0.999996	0.484016	0.362356	0.999986	2.45744	3.63357e-09	2.47902e-08	0.789008	0.0520974	0.082781	-1.68638	2.22549e-17	2.96421e-15
ENSMUSG00000059866.13	Tnip2	1150.66	1191.22	1096.03	905.501	1132.29	968.641	1123.94	1042.06	1028.45	1311.12	1173.34	1287.46	677.536	733.109	743.35	1145.97	1002.14	1064.82	1257.31	717.999	-0.202121	0.115088	0.999972	-0.100169	0.433469	0.999996	-0.101952	0.420735	0.999986	0.136377	0.194384	0.277406	-0.477706	5.67363e-06	1.86835e-05	-0.957465	4.2885e-11	1.92e-09
ENSMUSG00000026229.17	Psmd1	3721.65	4137.21	3684.42	4067.04	4567.88	3923.34	3953.04	5048.07	3835.12	2293.25	2322.07	2242.33	1951.42	2022.46	1788.42	3847.76	4186.09	4278.74	2285.88	1920.77	0.114229	0.262014	0.999972	0.149506	0.141857	0.999996	-0.0352764	0.727036	0.999986	-0.748632	1.3517e-20	2.99531e-19	-1.12236	1.17142e-44	5.99552e-43	-0.402746	0.00242107	0.0125445
ENSMUSG00000106990.1	Gm42547	265.19	183.265	234.574	195.506	148.392	327.729	171.907	380.474	226.547	195.337	225.252	341.502	83.9921	51.281	150.861	227.676	223.876	259.643	254.03	95.3782	-0.060992	0.872259	0.999972	0.186818	0.621177	0.999996	-0.24781	0.509063	0.999986	0.109964	0.770721	0.829422	-1.25866	0.000911094	0.00210916	-1.65262	1.60967e-10	6.59684e-09
ENSMUSG00000060586.11	H2-Eb1	2750.79	1530.26	2744.78	2939.02	1416.17	4162.08	2894.58	1797.91	3439.57	6095.37	3619.54	7697.45	3711.75	2040.78	5904.66	2341.94	2839.09	2710.69	5804.12	3885.73	0.200845	0.226435	0.999972	0.213957	0.196931	0.999996	-0.0131119	0.936641	0.999986	1.28722	2.41849e-17	4.11634e-16	0.454363	0.00265449	0.00564607	-0.791454	8.04103e-08	1.77394e-06
ENSMUSG00000019659.8	Ccdc12	1620.36	1571.5	1482.94	1615.5	1503.27	1507.73	1491.5	1448.86	1488.74	1485.89	1616.36	1349.85	2029.11	2018.27	1933.39	1558.26	1542.16	1476.36	1484.03	1993.59	-0.0193883	0.846554	0.999972	-0.0731704	0.464929	0.999996	0.053782	0.585322	0.999986	-0.0704669	0.349363	0.448312	0.368725	4.51218e-07	1.72599e-06	0.278968	0.0382908	0.110079
ENSMUSG00000004677.17	Myo9b	9513.13	9051.01	9258.92	9788.15	8351.87	8836.71	8966.98	7835.38	8731.07	6173.38	6068.42	5470.16	3437.38	4234.87	2865.52	9274.35	8992.24	8511.14	5903.99	3512.59	-0.05319	0.529104	0.999972	-0.122459	0.147256	0.999996	0.0692693	0.410696	0.999986	-0.654189	6.2783e-07	3.06081e-06	-1.35951	4.27145e-25	7.96208e-24	-0.915368	1.21578e-09	4.01698e-08
ENSMUSG00000052713.9	Zfp608	204.511	183.265	250.751	162.064	204.845	177.128	186.642	157.965	228.345	563.031	579.983	373.814	949.81	911.023	852.072	212.842	181.346	190.984	505.609	904.302	-0.23645	0.291902	0.999972	-0.162824	0.46519	0.999996	-0.0736268	0.737014	0.999986	1.23613	1.82907e-08	1.11895e-07	2.32114	4.93195e-27	1.02711e-25	0.712438	3.03578e-05	0.00031636
ENSMUSG00000072704.6	Smim10l1	876.476	1033.16	1035.36	995.536	1145.2	970.353	863.627	972.416	1062.62	588.431	683.781	655.149	470.356	454.203	420.558	981.664	1037.03	966.22	642.454	448.372	0.0726951	0.56792	0.999972	-0.0223238	0.860759	0.999996	0.0950188	0.4474	0.999986	-0.613583	9.6143e-09	6.10614e-08	-1.20266	1.45282e-29	3.4932e-28	-0.667764	4.30594e-05	0.000428803
ENSMUSG00000016637.7	Ift27	240.469	265.734	250.751	253.386	264.524	228.469	287.33	225.906	251.719	177.799	179.773	163.787	407.362	472.518	235.141	252.318	248.793	254.985	173.787	371.674	-0.0328771	0.861871	0.999972	0.0131447	0.944333	0.999996	-0.046022	0.801664	0.999986	-0.546441	0.00985579	0.021381	0.558371	0.0064727	0.0127227	0.894157	0.000110513	0.000954662
ENSMUSG00000087385.8	Frg2f1	56.1843	68.7244	48.5325	64.3111	67.744	44.4959	68.7627	46.71	43.1519	120.952	169.073	93.5927	263.175	381.991	194.687	57.8137	58.8503	52.8749	127.872	279.951	0.00107396	0.997533	0.999972	-0.138158	0.692175	0.999996	0.139232	0.679128	0.999986	1.11577	1.17664e-05	4.70388e-05	2.22839	2.04969e-21	2.98597e-20	0.970635	3.06806e-07	5.7964e-06
ENSMUSG00000051007.15	Gatd1	759.612	836.147	857.407	771.733	811.315	830.875	769.487	778.782	855.846	501.345	426.427	465.178	317.07	295.651	276.439	817.722	804.641	801.372	464.317	296.387	-0.0284713	0.802906	0.999972	-0.025643	0.821626	0.999996	-0.00282844	0.979692	0.999986	-0.819562	1.74203e-15	2.46502e-14	-1.43733	1.43629e-43	6.88444e-42	-0.79559	1.45497e-06	2.28664e-05
ENSMUSG00000055639.16	Dach1	42.7001	11.4541	39.0956	28.2969	16.1295	42.7845	31.1069	45.0114	53.9399	83.4568	25.6819	48.4677	16.7984	4.18621	14.3276	31.0833	29.0703	43.3527	52.5354	11.7707	-0.0917624	0.866212	0.999972	0.598062	0.260165	0.999996	-0.689825	0.181879	0.999986	0.766236	0.118736	0.184802	-1.3874	0.00669631	0.0131244	-2.35411	3.12307e-08	7.61508e-07
ENSMUSG00000095079.6	Igha	0	0	6.74062	0	0	2.56707	0	8.49272	5.39399	16.3285	9.63072	9.47069	1788.33	1226.56	839.43	2.24687	0.85569	4.6289	11.81	1284.77	-1.09293	0.64879	0.999972	1.28126	0.57438	0.999996	-2.37417	0.304533	0.999986	2.944	0.0733135	0.122693	10.9739	8.51554e-11	5.12095e-10	6.60801	3.74738e-146	7.98604e-142
ENSMUSG00000001521.12	Tulp3	298.901	423.801	265.58	316.411	451.627	337.998	353.637	439.074	302.063	381.603	489.562	326.46	698.534	814.74	707.11	329.427	368.678	364.925	399.208	740.128	0.172805	0.290028	0.999972	0.167821	0.303946	0.999996	0.0049837	0.974762	0.999986	0.287192	0.0233856	0.0457959	1.01492	7.53984e-18	8.37065e-17	0.755448	2.90766e-06	4.1925e-05
ENSMUSG00000024487.5	Yipf5	1285.5	1477.58	1367	1524.17	1421.01	1480.34	1371.98	1520.2	1504.92	1257.29	1288.91	1212.81	1011.4	970.153	967.535	1376.69	1475.18	1465.7	1253	983.031	0.0977674	0.395815	0.999972	0.0947431	0.40995	0.999996	0.00302423	0.978689	0.999986	-0.135191	0.0859524	0.14046	-0.587738	2.89535e-14	2.38976e-13	-0.500234	0.000244364	0.00186654
ENSMUSG00000026202.13	Tuba4a	1107.96	1230.17	1247.02	1315.81	1451.66	1457.24	1277.84	1804.7	1558.86	483.203	491.702	384.399	309.371	353.211	218.285	1195.05	1408.23	1547.14	453.101	293.622	0.231854	0.0695791	0.999972	0.367704	0.00390004	0.999996	-0.13585	0.278308	0.999986	-1.40684	1.20033e-17	2.10233e-16	-2.27249	5.14413e-43	2.38982e-41	-0.791898	5.30865e-06	7.10186e-05
ENSMUSG00000036167.16	Pphln1	1202.34	1138.53	1158.04	1169.18	1277.46	1212.51	1239.37	1381.77	1186.68	1487.1	1457.98	1628.4	1130.39	1084.75	1227.96	1166.31	1219.72	1269.27	1524.5	1147.7	0.0569041	0.629804	0.999972	0.124374	0.290944	0.999996	-0.0674703	0.56024	0.999986	0.386706	3.65493e-05	0.000134114	-0.0878274	0.340319	0.414357	-0.560012	2.53724e-05	0.000272124
ENSMUSG00000038593.18	Tctn1	341.601	343.622	285.802	331.845	343.559	279.811	317.618	305.738	275.093	407.003	409.306	267.408	582.345	677.642	649.799	323.675	318.405	299.483	361.239	636.596	-0.0301333	0.845634	0.999972	-0.107001	0.489849	0.999996	0.0768673	0.608661	0.999986	0.147488	0.332323	0.431292	1.00903	5.00485e-12	3.40826e-11	0.689024	0.000439201	0.00307532
ENSMUSG00000037300.19	Ttc13	1287.75	1395.11	1325.21	1356.96	1535.53	1294.66	1358.88	1436.97	1337.71	700.916	632.417	757.098	387.763	373.619	514.109	1336.02	1395.72	1377.85	696.81	425.164	0.0523682	0.611941	0.999972	0.0470689	0.647992	0.999996	0.00529929	0.958224	0.999986	-0.939368	2.77394e-12	2.77552e-11	-1.72198	2.98424e-37	1.06197e-35	-0.87384	1.87065e-08	4.83218e-07
ENSMUSG00000030850.17	Ate1	1728.23	1960.94	2039.71	1975.64	2012.96	1794.38	1871.33	1729.97	1826.76	2063.44	2384.67	1911.97	1437.66	1451.04	1069.51	1909.63	1927.66	1809.35	2120.03	1319.41	0.00577939	0.96167	0.999972	-0.0744977	0.535518	0.999996	0.080277	0.50043	0.999986	0.14146	0.268969	0.363357	-0.550739	1.60461e-05	4.96243e-05	-0.841721	1.05734e-08	2.88884e-07
ENSMUSG00000079260.3	Tmppe	505.659	451.29	415.222	553.076	554.856	393.618	513.264	496.824	373.983	356.808	493.842	303.062	244.977	286.755	171.931	457.391	500.516	461.357	384.571	234.554	0.10456	0.477415	0.999972	0.00430944	0.976693	0.999996	0.100251	0.484478	0.999986	-0.278118	0.0541166	0.094817	-1.09896	2.33356e-14	1.93742e-13	-0.863885	1.04383e-06	1.71115e-05
ENSMUSG00000009647.13	Mcu	440.485	524.596	450.274	501.627	591.953	413.298	450.232	456.908	593.339	489.25	534.505	571.584	328.969	365.77	311.836	471.785	502.293	500.16	531.78	335.525	0.0801076	0.684215	0.999972	0.0878689	0.655071	0.999996	-0.00776146	0.968041	0.999986	0.177021	0.269619	0.363884	-0.573237	0.000309748	0.000780761	-0.813277	1.84941e-06	2.81319e-05
ENSMUSG00000025144.17	Cenpx	615.78	655.173	683.499	542.786	514.532	643.479	597.581	549.479	528.611	529.164	465.485	582.169	632.04	620.082	731.551	651.484	566.932	558.557	525.606	661.224	-0.205745	0.176565	0.999972	-0.210754	0.165249	0.999996	0.00500911	0.973364	0.999986	-0.312016	0.00358096	0.00871908	0.219038	0.0358542	0.0594793	0.183207	0.217484	0.391553
ENSMUSG00000036873.13	2410004B18Rik	325.869	306.969	341.075	347.28	348.398	348.266	305.339	351.599	361.397	384.022	387.369	465.178	276.474	284.662	278.967	324.638	347.981	339.445	412.19	280.034	0.0928977	0.564062	0.999972	0.0639851	0.690554	0.999996	0.0289126	0.852368	0.999986	0.341915	0.00300696	0.00745119	-0.307029	0.00578951	0.0115007	-0.701228	5.61434e-05	0.00053774
ENSMUSG00000028016.9	Ints12	1231.56	1243.91	1273.98	1259.21	1059.71	1344.29	1253.28	1250.13	1152.52	1286.32	1197.95	1271.86	1723.24	1632.1	1723.53	1249.82	1221.07	1218.64	1252.05	1692.95	-0.0398185	0.769659	0.999972	-0.0284726	0.833892	0.999996	-0.011346	0.932708	0.999986	0.0019366	0.982455	0.988292	0.469058	4.46902e-08	1.95299e-07	0.285365	0.0301358	0.0916284
ENSMUSG00000031987.6	Egln1	1182.12	1360.74	1238.93	1214.19	1522.63	1236.47	1198.44	1371.57	1267.59	861.782	773.133	944.284	421.36	588.685	299.194	1260.6	1324.43	1279.2	859.733	436.413	0.0594261	0.572529	0.999972	0.0241793	0.818259	0.999996	0.0352467	0.732675	0.999986	-0.539506	0.00416822	0.0100138	-1.61323	1.36995e-17	1.4856e-16	-1.17348	1.99888e-06	2.99776e-05
ENSMUSG00000045503.16	Sys1	325.869	373.403	397.697	338.276	341.946	414.154	329.079	406.801	386.569	264.28	267.52	280.221	386.364	395.073	448.37	365.656	364.792	374.15	270.674	409.936	-0.00484446	0.9761	0.999972	0.041579	0.796149	0.999996	-0.0464235	0.766947	0.999986	-0.432453	0.000124932	0.000415029	0.161857	0.124657	0.17687	0.445924	0.00625716	0.0271164
ENSMUSG00000004127.12	Trmt10a	141.585	105.377	140.205	106.756	125.81	161.725	139.163	123.994	160.022	226.18	249.864	277.993	531.25	579.79	470.283	129.056	131.431	141.059	251.345	527.107	0.020272	0.934184	0.999972	0.136821	0.57404	0.999996	-0.116549	0.620053	0.999986	0.958881	8.56826e-07	4.09752e-06	2.01231	3.63412e-28	8.06065e-27	0.918937	9.99535e-07	1.64807e-05
ENSMUSG00000025077.13	Dclre1a	427.001	446.709	434.096	405.16	391.947	397.04	447.776	364.338	402.751	1182.3	1191.53	1222.83	2281.08	1653.55	1640.93	435.935	398.049	404.955	1198.89	1858.52	-0.137671	0.361303	0.999972	-0.105223	0.483728	0.999996	-0.0324483	0.825418	0.999986	1.45934	4.80909e-28	1.80584e-26	2.21379	7.6401e-66	9.90775e-64	0.464703	0.00655449	0.0281176
ENSMUSG00000039108.14	Lsm14b	856.249	996.504	876.281	852.765	1045.19	951.528	843.98	946.938	916.978	600.526	558.582	579.384	347.867	419.667	252.84	909.678	949.829	902.632	579.497	340.125	0.0568038	0.614356	0.999972	-0.00506281	0.964163	0.999996	0.0618665	0.573976	0.999986	-0.64426	1.24593e-05	4.95828e-05	-1.48629	9.96078e-24	1.70625e-22	-0.944214	3.97666e-06	5.52456e-05
ENSMUSG00000026736.1	4930426L09Rik	17.979	20.6173	9.43687	19.2933	8.06476	10.2683	15.5535	13.5884	16.182	110.671	130.015	95.264	333.869	323.384	339.649	16.0111	12.5421	15.1079	111.983	332.301	-0.34261	0.609668	0.999972	-0.0468392	0.943475	0.999996	-0.295771	0.647997	0.999986	2.88102	9.68815e-16	1.42524e-14	4.72243	1.19145e-47	7.09431e-46	1.42687	2.32845e-12	1.35209e-10
ENSMUSG00000022545.13	Ercc4	685.449	680.372	657.885	825.755	730.667	636.634	771.943	627.612	674.248	319.918	320.489	267.408	167.284	218.729	98.6077	674.568	731.019	691.268	302.605	161.54	0.0996658	0.461725	0.999972	0.0311245	0.818219	0.999996	0.0685412	0.604662	0.999986	-1.16778	2.20806e-09	1.55653e-08	-2.19113	1.40882e-28	3.17818e-27	-1.11256	1.87213e-06	2.8437e-05
ENSMUSG00000042333.16	Tnfrsf14	851.755	597.903	641.707	737.005	579.05	1340.87	687.627	2039.1	632.895	633.183	696.622	799.438	270.175	279.429	493.881	697.121	885.641	1119.87	709.748	347.828	0.330754	0.607059	0.999972	0.599218	0.351367	0.999996	-0.268466	0.675931	0.999986	-0.00828627	0.984708	0.989785	-1.35144	0.00176656	0.00388732	-1.2297	4.12798e-11	1.85594e-09
ENSMUSG00000024399.5	Ltb	13.4842	6.87244	17.5256	12.8622	14.5166	12.8354	13.9163	16.1362	17.98	126.999	112.358	216.712	453.557	435.366	686.04	12.6274	13.4047	16.0108	152.023	524.988	0.069141	0.917747	0.999972	0.343331	0.60226	0.999996	-0.274191	0.661357	0.999986	3.55136	5.24563e-22	1.2914e-20	5.34905	2.04775e-65	2.62336e-63	1.66456	5.34426e-21	1.05455e-18
ENSMUSG00000025354.5	Dnajc14	2260.86	2382.45	2132.73	2481.12	2580.72	2202.55	2333.02	2394.1	2385.94	1828.79	1927.21	1818.93	1532.86	1666.63	1436.13	2258.68	2421.46	2371.02	1858.31	1545.21	0.092912	0.345384	0.999972	0.0748273	0.44701	0.999996	0.0180847	0.852342	0.999986	-0.279857	1.76444e-05	6.82883e-05	-0.645362	7.70224e-24	1.33451e-22	-0.41824	0.00188667	0.0102673
ENSMUSG00000032456.13	Nmnat3	375.311	364.239	339.727	392.298	332.268	314.894	398.66	285.355	356.003	175.985	196.895	124.79	65.7938	104.132	47.1968	359.759	346.487	346.673	165.89	72.3742	-0.0663211	0.694252	0.999972	-0.0615534	0.714592	0.999996	-0.00476782	0.976886	0.999986	-1.1386	1.62959e-06	7.45854e-06	-2.2717	1.20988e-20	1.665e-19	-1.38344	1.29651e-08	3.47985e-07
ENSMUSG00000028920.9	Fbxo42	1523.72	1511.94	1460.02	1683.67	1469.4	1676.3	1549.62	1662.87	1431.2	1472.59	1596.02	1579.93	1097.5	1209.29	1235.55	1498.56	1609.79	1547.9	1549.52	1180.78	0.0998861	0.432193	0.999972	0.0526935	0.678478	0.999996	0.0471925	0.707232	0.999986	0.0490412	0.603908	0.691097	-0.45079	1.38353e-06	4.94253e-06	-0.543222	3.98796e-05	0.000400506
ENSMUSG00000022272.17	Myo10	1579.9	2013.63	1884.68	2055.38	2361.36	2828.91	1741.17	2434.01	1792.6	2202.53	2262.15	3901.93	1809.33	1712.16	2414.62	1826.07	2415.22	1989.26	2788.87	1978.7	0.401522	0.0103324	0.999972	0.127708	0.415089	0.999996	0.273814	0.078132	0.999986	0.582518	0.00328999	0.00807991	-0.286361	0.146935	0.203334	-0.609716	7.6233e-05	0.000699958
ENSMUSG00000042444.10	Mindy2	2953.05	3177.36	3367.61	3596.28	3361.39	3048.82	3227.75	3293.48	3029.62	2500.68	2723.89	2078.54	1679.84	1695.41	1618.18	3166.01	3335.5	3183.62	2434.37	1664.48	0.0654077	0.577255	0.999972	0.00961629	0.934674	0.999996	0.0557913	0.632308	0.999986	-0.388678	0.000149178	0.000487435	-1.00131	1.26278e-22	1.99496e-21	-0.690393	8.62568e-07	1.44287e-05
ENSMUSG00000062661.6	Ncs1	170.8	217.627	97.065	196.792	148.392	137.766	130.977	102.762	102.486	273.956	249.329	184.4	145.586	132.912	76.6949	161.831	160.983	112.075	235.895	118.398	0.030538	0.913307	0.999972	-0.48969	0.0851809	0.999996	0.520227	0.0620012	0.999986	0.580623	0.00440759	0.0105247	-0.477686	0.0181233	0.0323474	-1.16883	2.51093e-08	6.24393e-07
ENSMUSG00000039844.19	Rapgef1	3366.57	3546.18	3056.2	3290.16	3614.63	2910.2	3323.53	3410.68	3081.76	2980.86	2505.06	3308.06	1726.04	1853.44	1405.79	3322.98	3271.66	3271.99	2931.32	1661.76	-0.0313928	0.72139	0.999972	-0.0174633	0.84264	0.999996	-0.0139295	0.873012	0.999986	-0.171535	0.212451	0.298828	-0.977797	1.20532e-12	8.68666e-12	-0.968273	3.64145e-07	6.74222e-06
ENSMUSG00000038072.14	Galnt11	784.333	735.351	769.779	721.571	738.732	683.697	705.636	600.435	729.986	734.178	720.164	675.205	433.959	473.565	314.365	763.155	714.666	678.686	709.849	407.296	-0.101496	0.442953	0.999972	-0.170495	0.197152	0.999996	0.0689984	0.595682	0.999986	-0.108244	0.449758	0.548449	-0.812118	1.50283e-08	6.98174e-08	-0.968703	3.94665e-08	9.37649e-07
ENSMUSG00000059939.13	9430015G10Rik	350.59	359.658	389.608	291.972	388.721	328.585	332.353	306.587	386.569	307.822	341.89	316.99	601.943	920.442	437.414	366.619	336.426	341.836	322.234	653.266	-0.136642	0.444427	0.999972	-0.102254	0.565652	0.999996	-0.0343876	0.844031	0.999986	-0.193904	0.392108	0.491465	0.943261	2.35277e-05	7.09759e-05	0.80731	0.00027583	0.00206688
ENSMUSG00000028779.16	Pef1	1098.97	1204.97	1046.14	1095.86	1085.52	1138.07	1063.37	1078.58	1166.9	649.511	615.296	618.381	926.713	960.211	810.774	1116.69	1106.48	1102.95	627.729	899.233	-0.0149427	0.900633	0.999972	-0.0132012	0.912009	0.999996	-0.00174156	0.988186	0.999986	-0.827625	3.82853e-18	6.92544e-17	-0.301195	0.00113052	0.00256846	0.365825	0.0150642	0.0534699
ENSMUSG00000036850.4	Mrpl41	289.911	343.622	346.468	419.309	427.432	483.465	335.627	451.813	388.367	169.937	220.436	135.375	119.689	130.296	112.093	326.667	443.402	391.936	175.25	120.692	0.441412	0.00857812	0.999972	0.267193	0.112277	0.999996	0.174219	0.28064	0.999986	-0.91305	1.28863e-07	7.01012e-07	-1.88754	3.65365e-28	8.09548e-27	-0.668197	0.00214992	0.0113944
ENSMUSG00000026049.11	Tex30	114.616	148.903	122.679	120.905	133.875	115.518	124.428	169.854	138.446	50.195	72.2304	66.852	107.79	122.97	132.32	128.733	123.433	144.243	63.0925	121.026	-0.0599288	0.792488	0.999972	0.164919	0.46389	0.999996	-0.224847	0.300211	0.999986	-1.02273	1.21333e-08	7.62321e-08	-0.0303722	0.851906	0.884082	0.797178	0.00136738	0.0078736
ENSMUSG00000031878.18	Nae1	1056.27	1076.68	1031.32	937.656	1158.1	924.146	1054.36	1081.12	1006.88	797.677	974.843	689.132	538.249	561.998	435.728	1054.75	1006.63	1047.45	820.551	511.992	-0.0815663	0.497719	0.999972	-0.00784977	0.947827	0.999996	-0.0737166	0.532799	0.999986	-0.377746	0.000402326	0.00120654	-0.974186	8.51129e-20	1.09369e-18	-0.825261	4.46248e-08	1.04851e-06
ENSMUSG00000002031.12	Ift46	786.581	765.132	746.861	797.458	793.572	665.727	781.766	654.789	791.118	468.688	490.097	399.998	641.14	648.339	568.048	766.191	752.252	742.558	452.927	619.175	-0.0366664	0.796952	0.999972	-0.0462278	0.745301	0.999996	0.00956132	0.945601	0.999986	-0.762911	4.88866e-11	4.21797e-10	-0.27606	0.0145681	0.0265861	0.303386	0.0418758	0.117904
ENSMUSG00000039000.8	Ube3c	1478.77	1541.72	1416.88	1546.04	1656.5	1416.17	1400.63	1607.67	1379.06	1002.69	1051.89	1022.83	797.925	828.869	645.585	1479.12	1539.57	1462.46	1025.8	757.46	0.048886	0.635463	0.999972	-0.0152232	0.882648	0.999996	0.0641092	0.527216	0.999986	-0.52757	3.48307e-10	2.71513e-09	-1.02275	1.67752e-34	5.23e-33	-0.594615	0.00017168	0.00138149
ENSMUSG00000022797.16	Tfrc	1490.01	1956.36	2604.58	4427.18	5214.67	6253.38	1973.65	6321.98	2743.74	1657.64	2112.87	2854.02	2850.13	4153.24	3742.04	2016.98	5298.41	3679.79	2208.18	3581.8	1.40915	1.97631e-06	0.00781664	0.777729	0.00869505	0.999996	0.631417	0.0326098	0.999986	0.133102	0.640636	0.722207	-0.577351	0.0421229	0.0685657	0.566024	0.000825522	0.00516976
ENSMUSG00000056531.11	Ccdc18	24.7211	38.9438	55.2731	14.1484	16.1295	35.0833	23.7395	20.3825	32.3639	51.4045	48.1536	61.281	90.9914	80.0612	107.036	39.646	21.7871	25.4953	53.613	92.6961	-0.887748	0.0642824	0.999972	-0.578542	0.215493	0.999996	-0.309205	0.51381	0.999986	0.444194	0.123551	0.191063	2.08371	1.05683e-12	7.65567e-12	0.636776	0.0156416	0.0550609
ENSMUSG00000033107.6	Rnf125	6.74212	9.16326	5.3925	3.85867	6.45181	4.27845	4.09302	3.39709	8.98998	134.257	93.632	123.119	872.118	418.097	442.47	7.09929	4.86298	5.49336	117.003	577.562	-0.557278	0.574767	0.999972	-0.422287	0.666591	0.999996	-0.134992	0.889668	0.999986	4.07963	1.54238e-13	1.77094e-12	6.88839	1.04855e-37	3.84798e-36	2.08687	9.86114e-21	1.87635e-18
ENSMUSG00000031565.18	Fgfr1	406.775	556.668	388.26	409.019	374.205	290.935	353.637	281.109	356.003	1480.45	1620.64	884.117	657.938	563.045	461.012	450.567	358.053	330.25	1328.4	560.665	-0.340574	0.115186	0.999972	-0.437787	0.0430272	0.999996	0.0972128	0.651136	0.999986	1.53461	7.00102e-14	8.43488e-13	0.647828	0.00157305	0.00348946	-1.364	1.2602e-15	1.31648e-13
ENSMUSG00000035062.13	Zc4h2	168.553	171.811	175.256	203.223	196.78	171.994	185.004	149.472	185.194	71.3616	100.052	58.4955	159.585	178.96	165.189	171.873	190.666	173.223	76.6365	167.911	0.135547	0.517617	0.999972	0.00381091	0.985514	0.999996	0.131736	0.513999	0.999986	-1.18049	1.00794e-08	6.38261e-08	-0.181178	0.345697	0.41989	1.00807	3.74208e-05	0.000379389
ENSMUSG00000044442.11	N6amt1	413.517	458.163	439.489	454.037	540.339	416.721	463.33	481.537	393.761	378.579	332.795	347.073	241.477	198.322	222.499	437.056	470.366	446.209	352.816	220.766	0.0857925	0.568546	0.999972	0.0280103	0.852341	0.999996	0.0577822	0.692892	0.999986	-0.313673	0.0210255	0.0416389	-1.08766	9.15817e-16	8.6345e-15	-0.829345	1.08896e-06	1.7765e-05
ENSMUSG00000023868.17	Pde10a	2.24737	9.16326	8.08875	16.7209	4.83886	30.8049	20.4651	50.1071	12.586	66.5235	41.1981	82.4507	20.998	9.94224	46.354	6.49979	17.4549	27.7194	63.3908	25.7648	1.54114	0.106695	0.999972	2.15484	0.0226971	0.999996	-0.613695	0.470219	0.999986	3.29508	4.06935e-05	0.000148193	0.507841	0.472897	0.54664	-1.63109	1.81983e-05	0.000205198
ENSMUSG00000062753.14	AI413582	1074.24	1051.48	990.871	1046.99	1111.32	1083.3	1016.71	961.376	1077	797.677	869.975	786.068	592.144	685.491	542.764	1038.87	1080.54	1018.36	817.907	606.8	0.0525848	0.652642	0.999972	-0.0254786	0.827311	0.999996	0.0780633	0.495744	0.999986	-0.344696	0.000532479	0.00155624	-0.832975	2.82778e-17	3.00975e-16	-0.585169	8.41056e-05	0.000759481
ENSMUSG00000038679.16	Trps1	964.123	813.239	980.086	1079.14	891.963	1154.33	967.589	1243.33	1051.83	1203.47	1136.42	1256.82	720.932	779.158	1070.36	919.15	1041.81	1087.58	1198.9	856.816	0.174597	0.319748	0.999972	0.254188	0.146742	0.999996	-0.079591	0.646032	0.999986	0.385213	0.0138135	0.0287487	-0.291588	0.0601217	0.0939008	-0.654946	4.27546e-05	0.000426765
ENSMUSG00000073437.10	D330041H03Rik	65.1738	75.5969	55.2731	27.0107	58.0663	34.2276	50.7534	34.8202	48.5459	25.3999	35.8477	18.9414	39.8962	52.3276	40.4544	65.3479	39.7682	44.7065	26.7296	44.2261	-0.747251	0.0755407	0.999972	-0.524776	0.206926	0.999996	-0.222475	0.593935	0.999986	-1.30261	4.9941e-05	0.000178436	0.182803	0.564131	0.633075	0.603129	0.0994556	0.224761
ENSMUSG00000027519.10	Rab22a	2317.04	2620.69	2378.09	2391.09	2459.75	2365.13	2254.43	2693.04	2373.35	2773.43	2483.12	3104.72	1856.22	1452.61	1838.15	2438.61	2405.32	2440.28	2787.09	1715.66	-0.0225069	0.822494	0.999972	0.0039944	0.9682	0.999996	-0.0265013	0.789347	0.999986	0.190928	0.145779	0.219304	-0.489375	0.00018781	0.000492362	-0.853163	4.55869e-10	1.71039e-08
ENSMUSG00000029833.17	Trim24	451.722	531.469	459.71	452.75	495.176	343.132	487.069	335.462	453.095	1650.39	1562.85	1339.27	2519.76	2077.41	1932.54	480.967	430.353	425.209	1517.5	2176.57	-0.178076	0.405057	0.999972	-0.179042	0.402053	0.999996	0.000966035	0.996361	0.999986	1.6488	4.03674e-23	1.07024e-21	2.344	2.59534e-46	1.45133e-44	0.366523	0.00709826	0.0299191
ENSMUSG00000017631.18	Abr	10299.7	9596.22	11056	10980.5	10247.1	11784.6	10641	11640.1	10532.7	9538.87	10444.5	11919.7	6513.59	8408.52	7375.35	10317.3	11004	10937.9	10634.4	7432.49	0.0872673	0.44619	0.999972	0.0921463	0.42106	0.999996	-0.00487909	0.965949	0.999986	0.039728	0.724933	0.79261	-0.568434	4.65887e-07	1.78146e-06	-0.668649	4.14841e-06	5.73697e-05
ENSMUSG00000034636.9	Zyg11b	1654.07	1665.42	1794.35	1970.49	1635.53	1513.72	1633.11	1774.13	1591.23	1227.66	1361.14	870.19	621.541	732.063	436.571	1704.61	1706.58	1666.16	1153	596.725	-0.0119714	0.931659	0.999972	-0.0317174	0.820167	0.999996	0.0197458	0.886628	0.999986	-0.594911	0.000462971	0.001372	-1.53202	2.58093e-19	3.20539e-18	-1.10635	4.93064e-15	4.54878e-13
ENSMUSG00000035969.15	Rusc2	2022.64	2036.53	1934.56	2122.27	2183.94	1875.67	2167.66	1989.84	2055.11	1858.42	1596.56	1820.04	1132.49	1328.6	963.321	1997.91	2060.63	2070.87	1758.34	1141.47	0.0355151	0.72757	0.999972	0.0545267	0.592297	0.999996	-0.0190117	0.850032	0.999986	-0.182565	0.124814	0.19267	-0.851882	7.14429e-13	5.24543e-12	-0.781827	1.18881e-05	0.000143134
ENSMUSG00000014601.13	Strip1	988.844	1188.93	1029.97	1046.99	1179.07	1105.55	1044.54	1388.56	1163.3	463.85	472.44	554.871	313.57	378.328	297.509	1069.25	1110.53	1198.8	497.054	329.803	0.053983	0.643812	0.999972	0.16594	0.153817	0.999996	-0.111957	0.326849	0.999986	-1.09805	4.86337e-21	1.11482e-19	-1.75161	2.36893e-50	1.64718e-48	-0.742411	8.28458e-05	0.000751288
ENSMUSG00000046574.8	Prr12	1281	1594.41	1251.06	1219.34	1466.17	1286.96	1248.37	1513.4	1247.81	522.512	593.359	398.883	195.282	375.189	144.962	1375.49	1324.16	1336.53	504.918	238.477	-0.0541921	0.605933	0.999972	-0.0335794	0.748846	0.999996	-0.0206128	0.84175	0.999986	-1.4545	2.49456e-13	2.79765e-12	-2.54075	1.58012e-36	5.39589e-35	-1.32225	2.00514e-09	6.3306e-08
ENSMUSG00000049305.6	Ccdc71	997.834	1030.87	939.643	1008.4	1072.61	1057.63	1001.97	1013.18	1010.47	951.891	964.142	925.9	690.835	806.891	644.743	989.448	1046.21	1008.54	947.311	714.156	0.0776423	0.484109	0.999972	0.0335456	0.762214	0.999996	0.0440966	0.684071	0.999986	-0.060658	0.478108	0.576424	-0.552883	4.2658e-11	2.6474e-10	-0.562904	0.000180284	0.00144005
ENSMUSG00000020171.8	Yeats4	1060.76	991.923	1071.76	1068.85	1106.49	1116.68	1093.65	1047.15	1069.81	438.45	436.058	490.248	356.966	322.861	356.505	1041.48	1097.34	1070.2	454.919	345.444	0.0691149	0.526379	0.999972	0.0439353	0.686676	0.999996	0.0251795	0.813153	0.999986	-1.19484	1.32329e-52	2.11081e-50	-1.66824	1.14562e-100	4.56908e-98	-0.546794	0.000711859	0.00460407
ENSMUSG00000000532.11	Acvr1b	1433.82	1489.03	1292.85	1405.84	1527.47	1437.56	1408.82	1904.07	1325.12	1645.55	1628.66	1344.28	923.913	1177.37	616.087	1405.23	1456.96	1546	1539.5	905.79	0.0501351	0.718384	0.999972	0.131515	0.343524	0.999996	-0.0813804	0.553907	0.999986	0.127643	0.41478	0.513579	-0.722234	3.80883e-06	1.28468e-05	-0.956548	9.79766e-08	2.10907e-06
ENSMUSG00000029681.12	Bcl7b	1089.98	1127.08	876.281	1068.85	1040.35	1020.84	1044.54	1088.77	974.514	810.377	840.548	752.085	1210.89	1168.47	1056.03	1031.11	1043.35	1035.94	801.003	1145.13	0.022956	0.853906	0.999972	0.0176565	0.887274	0.999996	0.00529944	0.96551	0.999986	-0.353765	9.99613e-06	4.03799e-05	0.127888	0.094621	0.139166	0.364637	0.00903363	0.0359559
ENSMUSG00000030774.13	Pak1	2114.78	1757.05	2162.39	1839.3	1780.7	1582.17	2135.74	1583.89	1922.06	1043.21	1064.73	1056.82	1324.98	1515.93	1363.65	2011.41	1734.06	1880.56	1054.92	1401.52	-0.217072	0.104828	0.999972	-0.0994881	0.456346	0.999996	-0.117584	0.376307	0.999986	-0.92951	9.99354e-13	1.04772e-11	-0.302313	0.0196309	0.0347768	0.257667	0.0625914	0.159289
ENSMUSG00000006705.13	Pknox1	528.133	618.52	598.567	625.104	696.795	564.756	527.999	615.722	526.813	1522.18	1594.95	1328.13	966.609	1156.96	680.14	581.74	628.885	556.845	1481.75	934.571	0.0984033	0.471378	0.999972	-0.0642488	0.63901	0.999996	0.162652	0.222921	0.999986	1.33612	1.04427e-21	2.51314e-20	0.557857	4.76803e-05	0.000137069	-0.842619	3.65301e-07	6.75775e-06
ENSMUSG00000003731.13	Kpna6	2660.89	3104.05	2729.95	3020.05	2962.99	2842.6	2829.91	3244.22	2921.74	1609.87	1715.34	1639.54	1238.88	1370.98	1042.54	2831.63	2941.88	2998.62	1654.92	1217.47	0.0534833	0.60006	0.999972	0.087384	0.391142	0.999996	-0.0339008	0.737076	0.999986	-0.772684	2.25831e-19	4.47511e-18	-1.27777	2.83375e-50	1.95751e-48	-0.600703	6.96238e-05	0.000646797
ENSMUSG00000067870.5	Rpl31-ps8	121.358	112.25	122.679	52.7351	22.5813	77.0121	77.7673	64.5447	79.1118	74.3854	47.6186	74.0943	82.5922	58.0836	78.3805	118.762	50.7762	73.8079	65.3661	73.0188	-1.28337	0.000467497	0.583903	-0.677103	0.0575022	0.999996	-0.60627	0.0970149	0.999986	-0.876809	0.000286505	0.000883784	0.519239	0.0405064	0.0661896	0.0220104	0.934882	0.966627
ENSMUSG00000044393.15	Dsg2	0	0	1.34812	0	0	0	0	0	0	40.5189	13.911	36.2115	1349.47	503.915	632.101	0.449375	0	0	30.2138	828.496	-1.53091	0.706523	0.999972	-1.68981	0.677694	0.999996	0.158936	0.96893	NA	5.3502	1.71279e-05	6.6476e-05	11.75	8.08568e-21	1.12666e-19	4.61651	1.24118e-69	6.61272e-66
ENSMUSG00000078945.10	Naip2	2175.46	2137.33	2169.13	2380.8	2258.13	2340.31	2147.2	2753.34	1929.25	1312.93	1383.61	1583.83	985.507	769.215	1150.42	2160.64	2326.41	2276.6	1426.79	968.382	0.10175	0.499612	0.999972	0.0714516	0.635372	0.999996	0.0302987	0.839747	0.999986	-0.600768	0.00040793	0.00122145	-1.26948	7.73724e-14	6.17869e-13	-0.724223	5.47876e-06	7.30193e-05
ENSMUSG00000007836.6	Hnrnpa0	2141.75	2588.62	2546.61	2456.68	2769.44	2478.08	2281.45	2418.73	2896.57	3064.31	2993.01	3510.28	2169.8	2103.57	1577.72	2425.66	2568.07	2532.25	3189.2	1950.36	0.0802032	0.500166	0.999972	0.0643377	0.588285	0.999996	0.0158654	0.892944	0.999986	0.396812	0.00941492	0.0205446	-0.392194	0.0101096	0.0191141	-0.868754	2.93709e-06	4.22921e-05
ENSMUSG00000029034.9	Ints11	871.981	998.795	1039.4	968.525	1061.32	974.631	933.208	954.582	1042.84	373.136	446.223	355.987	647.439	711.655	534.336	970.06	1001.49	976.876	391.782	631.143	0.0395924	0.739159	0.999972	0.0131615	0.911724	0.999996	0.0264308	0.8204	0.999986	-1.31581	5.84996e-26	1.91698e-24	-0.666557	4.37625e-08	1.91285e-07	0.535094	0.000655633	0.00431241
ENSMUSG00000069662.5	Marcks	8398.43	8794.44	8381.29	9525.76	8458.32	9651.33	8091.9	8771.28	8461.37	9613.25	11434.9	13135.3	7275.11	8575.44	7299.5	8524.72	9211.8	8441.52	11394.5	7716.69	0.106467	0.316643	0.999972	-0.00981808	0.926426	0.999996	0.116285	0.272686	0.999986	0.413661	0.000377547	0.00113913	-0.258328	0.0261866	0.0448967	-0.704709	8.72731e-06	0.000110023
ENSMUSG00000039208.15	Metrnl	5697.09	6913.68	6326.75	5696.68	7005.05	5513.21	5452.72	5780.99	6542.91	12051.6	11498.5	10651.2	7587.28	7344.18	5323.13	6312.51	6071.65	5925.54	11400.5	6751.53	-0.0631931	0.601861	0.999972	-0.084186	0.486912	0.999996	0.0209928	0.862021	0.999986	0.854038	6.61591e-09	4.32127e-08	0.15314	0.297914	0.370016	-0.921452	4.73281e-10	1.76639e-08
ENSMUSG00000044715.7	Gskip	600.049	703.28	737.424	662.405	703.247	690.542	676.167	694.705	676.046	584.802	573.028	625.066	415.761	408.155	377.575	680.251	685.398	682.306	594.299	400.497	0.00438941	0.97297	0.999972	0.0112831	0.930414	0.999996	-0.00689379	0.956479	0.999986	-0.199993	0.0361133	0.0668412	-0.77103	3.27002e-16	3.20899e-15	-0.718724	8.11672e-06	0.000103702
ENSMUSG00000026696.15	Vamp4	1654.07	1308.05	1736.38	1575.62	1440.37	1775.56	1550.44	1637.4	1767.43	1542.74	1262.16	1343.17	989.707	920.965	990.291	1566.17	1597.18	1651.75	1382.69	966.988	0.0246085	0.845794	0.999972	0.0889923	0.480802	0.999996	-0.0643839	0.606242	0.999986	-0.17661	0.0971687	0.155898	-0.720818	1.00376e-11	6.65334e-11	-0.661762	1.87783e-06	2.84626e-05
ENSMUSG00000031910.14	Has3	0	2.29081	2.69625	0	0	0	0.818604	0.849272	3.59599	0.604759	3.21024	1.6713	20.2981	15.175	79.2233	1.66235	0	1.75462	1.82877	38.2321	-2.70941	0.305555	0.999972	0.0195143	0.993708	0.999996	-2.72889	0.289152	0.999986	0.246414	0.842426	0.886278	7.15336	3.26031e-07	1.27176e-06	3.98913	7.43851e-07	1.26413e-05
ENSMUSG00000003198.10	Zfp959	177.543	226.791	230.529	180.071	212.91	212.211	250.493	242.043	215.759	354.994	309.253	358.215	499.053	659.851	583.218	211.621	201.731	236.098	340.821	580.707	-0.0764747	0.710075	0.999972	0.172577	0.396628	0.999996	-0.249052	0.209112	0.999986	0.686705	1.75804e-05	6.80681e-05	1.52346	1.45821e-23	2.46391e-22	0.613524	0.000949443	0.00580206
ENSMUSG00000074698.10	Csnk2a1	1892.29	2148.78	2108.47	1967.92	2282.33	2190.57	1917.17	2218.3	2159.39	1474.4	1394.85	1500.83	1069.5	1121.38	943.937	2049.85	2146.94	2098.29	1456.69	1044.94	0.0603381	0.505681	0.999972	0.0371425	0.681628	0.999996	0.0231956	0.794552	0.999986	-0.490688	1.97332e-07	1.04721e-06	-1.03548	3.0246e-28	6.7441e-27	-0.631655	3.20947e-05	0.000331221
ENSMUSG00000002111.8	Spi1	10099.7	9868.83	8809.99	9627.37	10487.4	9890.07	9594.03	10290.6	9827.84	8445.46	8287.23	10759.3	5659.67	6475.54	5859.15	9592.84	10001.6	9904.17	9163.99	5998.12	0.0552841	0.562602	0.999972	0.0508523	0.594242	0.999996	0.00443179	0.962859	0.999986	-0.0675822	0.557618	0.649899	-0.737949	1.48123e-10	8.6732e-10	-0.753293	2.34353e-06	3.45387e-05
ENSMUSG00000028955.3	Vamp3	3458.71	3358.33	3572.53	3542.26	3954.96	3504.91	3325.99	3526.18	3455.75	3013.51	2631.86	3224.49	2246.79	2065.89	1999.12	3463.19	3667.37	3435.97	2956.62	2103.93	0.073564	0.455656	0.999972	-0.0092032	0.925633	0.999996	0.0827672	0.397402	0.999986	-0.229329	0.0200756	0.0399339	-0.801134	3.70836e-16	3.61899e-15	-0.637306	1.58786e-05	0.000183408
ENSMUSG00000025268.15	Maged2	696.686	705.571	744.165	652.115	938.738	705.089	699.087	814.452	631.097	316.894	396.465	367.129	539.649	634.734	600.074	715.474	765.314	714.879	360.162	591.486	0.0690283	0.661744	0.999972	-0.00775935	0.960784	0.999996	0.0767876	0.621249	0.999986	-1.00088	9.16985e-17	1.47367e-15	-0.359874	0.0019275	0.00421383	0.568005	0.000215575	0.0016773
ENSMUSG00000004383.18	Large1	2505.82	2826.86	1922.43	2738.37	2608.14	2037.4	2306.01	2252.27	1659.55	934.353	1337.6	579.384	524.95	647.292	430.671	2418.37	2461.3	2072.61	950.445	534.305	0.0261717	0.80004	0.999972	-0.216325	0.0368693	0.999996	0.242497	0.0181288	0.999986	-1.39051	1.41765e-19	2.85319e-18	-2.21671	1.24636e-46	7.10121e-45	-0.923016	1.52141e-07	3.12058e-06
ENSMUSG00000074406.5	Zfp628	600.049	497.107	452.97	511.917	480.66	486.888	505.897	474.743	460.287	396.722	356.337	403.897	723.032	697.527	507.366	516.708	493.155	480.309	385.652	642.642	-0.0614408	0.671564	0.999972	-0.0933304	0.519115	0.999996	0.0318895	0.82191	0.999986	-0.410083	0.00288406	0.0071789	0.373783	0.00508366	0.0102166	0.573518	0.00318652	0.0156831
ENSMUSG00000036968.15	Cnpy4	716.912	602.484	723.943	691.988	616.148	696.532	632.781	697.252	614.915	414.26	427.497	465.735	590.744	675.026	659.913	681.113	668.222	648.316	435.831	641.894	-0.0331961	0.826058	0.999972	-0.0610138	0.685846	0.999996	0.0278176	0.851409	0.999986	-0.646762	8.93721e-09	5.70993e-08	-0.058987	0.587217	0.654604	0.408283	0.00752164	0.0312951
ENSMUSG00000030245.10	Golt1b	768.602	859.055	980.086	974.957	935.512	1020.84	889.003	1256.92	1064.41	1074.66	1083.46	1310.86	928.112	840.381	980.177	869.248	977.102	1070.11	1156.32	916.224	0.169573	0.282179	0.999972	0.300881	0.0556708	0.999996	-0.131308	0.396955	0.999986	0.410535	0.00209046	0.00537828	-0.0936419	0.476451	0.550069	-0.482754	0.000823666	0.00516269
ENSMUSG00000097204.2	Gm17690	53.937	34.3622	35.0512	39.8729	45.1627	29.0935	46.6604	28.8752	52.1419	92.5282	117.174	80.7794	193.882	248.033	198.058	41.1168	38.043	42.5592	96.8271	213.324	-0.106572	0.808451	0.999972	0.044744	0.918265	0.999996	-0.151316	0.721084	0.999986	1.23989	4.51247e-05	0.000162764	2.51454	8.73584e-19	1.04563e-17	0.995699	1.37707e-06	2.17867e-05
ENSMUSG00000043015.15	Nemp2	209.006	206.173	249.403	174.926	208.071	166.004	219.386	145.226	208.568	176.59	196.36	138.718	331.069	384.608	203.115	221.527	183	191.06	170.556	306.264	-0.285004	0.238267	0.999972	-0.223036	0.353864	0.999996	-0.0619686	0.794295	0.999986	-0.404821	0.113117	0.177242	0.731466	0.0036395	0.00754085	0.664724	0.000732389	0.00469836
ENSMUSG00000033502.14	Cdc14a	177.543	178.684	180.649	208.368	243.556	200.232	181.73	218.263	188.79	425.146	484.746	427.295	308.671	319.722	352.291	178.958	217.385	196.261	445.729	326.894	0.263251	0.173201	0.999972	0.128892	0.50602	0.999996	0.134359	0.466304	0.999986	1.31141	7.63853e-23	1.99771e-21	0.595946	1.06148e-06	3.85924e-06	-0.598276	0.00032118	0.00234808
ENSMUSG00000032366.15	Tpm1	2553.02	2439.72	2574.92	2490.13	2254.91	2573.06	2536.03	2200.46	2898.37	6297.96	5193.1	8329.2	4218.5	3158.49	4436.5	2522.55	2439.36	2544.96	6606.75	3937.83	-0.0558764	0.592849	0.999972	0.00856655	0.934522	0.999996	-0.0644431	0.533058	0.999986	1.36617	5.60359e-31	2.58744e-29	0.679077	7.53782e-09	3.6386e-08	-0.884895	6.82875e-10	2.41339e-08
ENSMUSG00000019256.17	Ahr	177.543	171.811	156.382	180.071	185.489	118.941	208.744	217.414	174.406	380.394	355.802	257.38	645.339	959.688	413.815	168.579	161.501	200.188	331.192	672.947	-0.100293	0.636498	0.999972	0.237615	0.256589	0.999996	-0.337907	0.0965054	0.999986	0.942817	4.51972e-06	1.93684e-05	2.03086	1.34002e-24	2.42928e-23	0.812769	7.99194e-05	0.000728782
ENSMUSG00000017291.13	Taok1	2865.4	3140.71	3296.16	3403.34	3288.81	3133.54	3136.07	3566.94	3139.3	3916.42	3907.93	3674.07	2959.32	3121.86	2744.16	3100.76	3275.23	3280.77	3832.81	2941.78	0.0731797	0.521103	0.999972	0.0840787	0.460679	0.999996	-0.0108991	0.923298	0.999986	0.302154	0.000200981	0.000639804	-0.15601	0.0528802	0.083842	-0.533113	3.2208e-05	0.00033191
ENSMUSG00000072884.10	Gm10433	0	4.58163	1.34812	0	0	0	0	0.849272	3.59599	6.04759	6.42048	4.4568	41.2961	39.769	37.0832	1.97658	0	1.48175	5.64162	39.3828	-2.7969	0.361136	0.999972	-0.674444	0.820041	0.999996	-2.12242	0.489687	0.999986	1.61595	0.126638	0.195009	7.47695	1.45495e-08	6.76373e-08	2.66087	8.411e-08	1.83843e-06
ENSMUSG00000023993.7	Treml1	139.337	80.1785	117.287	84.8907	112.907	83.002	100.688	58.5998	88.1018	301.17	246.653	177.715	72.0932	90.5267	35.3976	112.267	93.5998	82.4633	241.846	66.0059	-0.243325	0.459404	0.999972	-0.451725	0.170984	0.999996	0.208399	0.521855	0.999986	1.06975	0.00114669	0.00313933	-0.526644	0.114488	0.164584	-2.07011	6.54185e-16	7.00569e-14
ENSMUSG00000042699.11	Dhx9	5263.35	5559.81	5945.23	4825.91	5505.01	5266.77	5238.24	6342.36	5446.13	3162.89	3040.1	3172.68	2162.1	2189.91	1987.32	5589.46	5199.23	5675.58	3125.22	2113.11	-0.112604	0.282578	0.999972	0.0232063	0.824541	0.999996	-0.135811	0.192876	0.999986	-0.838241	3.53399e-21	8.17859e-20	-1.29672	3.28462e-48	2.04207e-46	-0.715517	1.25362e-07	2.63991e-06
ENSMUSG00000043257.15	Pigv	498.917	437.546	438.14	378.149	441.949	383.349	455.962	408.5	388.367	367.089	516.849	574.927	760.828	729.447	921.181	458.201	401.149	417.61	486.288	803.819	-0.198354	0.205044	0.999972	-0.129833	0.404974	0.999996	-0.0685213	0.65492	0.999986	0.0798324	0.656789	0.736204	1.00213	1.44541e-08	6.72236e-08	0.590622	0.00088457	0.00548156
ENSMUSG00000008859.8	Rala	2501.33	3007.84	2775.79	2622.61	3080.74	2432.73	2721.86	2897.72	2698.79	2252.73	2526.46	2555.42	1681.24	1770.24	1484.17	2761.65	2712.02	2772.79	2444.87	1645.22	-0.0366465	0.726213	0.999972	0.0112215	0.914513	0.999996	-0.047868	0.644378	0.999986	-0.174108	0.0582206	0.100755	-0.716242	5.72496e-15	5.03806e-14	-0.722773	1.66432e-06	2.57016e-05
ENSMUSG00000055817.18	Mta3	1166.39	1159.15	1132.42	1131.88	1277.46	909.599	1164.05	881.544	1240.62	925.282	843.758	691.361	1244.48	1222.9	1037.49	1152.65	1106.31	1095.41	820.133	1168.29	-0.0691186	0.708853	0.999972	-0.0738533	0.689717	0.999996	0.00473447	0.979463	0.999986	-0.499831	0.00230492	0.00587289	0.0826627	0.611207	0.676813	0.365871	0.0081553	0.0332564
ENSMUSG00000021279.5	Cdc42bpb	3004.74	3736.32	2880.94	3402.06	3953.35	3022.3	3145.89	3716.41	2864.21	5505.12	5696.57	4733.12	4417.28	4853.91	3893.74	3207.33	3459.23	3242.17	5311.6	4388.31	0.103483	0.234038	0.999972	0.020287	0.815645	0.999996	0.0831959	0.333382	0.999986	0.731605	5.5224e-32	2.71112e-30	0.346297	1.41783e-08	6.59987e-08	-0.426811	0.000661763	0.00434334
ENSMUSG00000005233.16	Spc25	231.479	206.173	485.325	213.513	211.297	330.296	241.488	191.086	429.721	407.003	402.35	605.01	751.029	690.724	833.53	307.659	251.702	287.432	471.454	758.428	-0.241959	0.213049	0.999972	-0.0857315	0.655189	0.999996	-0.156228	0.407862	0.999986	0.663049	0.00063627	0.0018343	1.63986	7.49708e-18	8.32755e-17	0.557715	0.00100923	0.00610148
ENSMUSG00000039166.16	Akap7	166.306	233.663	198.174	236.665	195.167	178.839	243.125	186.84	158.224	427.565	384.694	352.087	210.68	220.299	219.971	199.381	203.557	196.063	388.115	216.983	0.00644363	0.978583	0.999972	-0.0392401	0.870141	0.999996	0.0456835	0.845772	0.999986	0.947407	3.6494e-08	2.14813e-07	0.100305	0.551419	0.621052	-0.985197	1.88884e-08	4.87325e-07
ENSMUSG00000035314.10	Gdpd5	512.401	536.051	354.557	472.044	612.922	335.431	469.06	247.987	395.559	1049.86	945.951	647.35	590.044	701.713	370.832	467.669	473.465	370.869	881.054	554.197	0.00797912	0.977508	0.999972	-0.311576	0.272235	0.999996	0.319555	0.256979	0.999986	0.908855	0.000420535	0.00125588	0.22243	0.385913	0.461054	-0.836333	3.88628e-07	7.12741e-06
ENSMUSG00000061244.14	Exoc5	2377.72	2352.67	2448.19	2605.89	2603.3	2440.43	2453.35	2684.55	2709.58	2409.97	2520.04	2287.45	1877.92	1894.78	1398.21	2392.86	2549.87	2615.83	2405.82	1723.64	0.0847884	0.403244	0.999972	0.13071	0.196858	0.999996	-0.0459216	0.646564	0.999986	0.003808	0.972526	0.98163	-0.568721	2.3835e-07	9.48643e-07	-0.643189	2.02604e-05	0.000225585
ENSMUSG00000020375.9	Rufy1	1741.71	2004.46	1682.46	1706.82	1869.41	1597.57	1697.78	1545.68	1681.13	901.696	1191	885.788	1278.78	1459.94	1120.93	1809.55	1724.6	1641.53	992.828	1286.55	-0.0748445	0.532709	0.999972	-0.133026	0.267394	0.999996	0.0581814	0.624601	0.999986	-0.871273	2.39275e-14	3.01256e-13	-0.426044	0.000163937	0.000434303	0.228709	0.109499	0.241218
ENSMUSG00000002365.10	Snx9	3364.32	3351.46	3568.49	3402.06	3625.92	3239.64	3385.74	2934.23	3480.92	3161.68	2802.54	2937.03	2230.69	2196.71	2064.02	3428.09	3422.54	3266.97	2967.08	2163.81	-0.0081823	0.94219	0.999972	-0.0680972	0.546017	0.999996	0.0599149	0.593188	0.999986	-0.210536	0.0186372	0.0374355	-0.660557	1.29589e-13	1.01379e-12	-0.604458	5.18421e-06	6.96161e-05
ENSMUSG00000047123.8	Ticam1	1015.81	1129.37	928.858	1086.86	927.447	1061.91	938.12	1120.19	1077	1126.06	1097.37	1089.13	795.125	673.979	525.908	1024.68	1025.41	1045.1	1104.19	665.004	0.00295102	0.984507	0.999972	0.033914	0.823146	0.999996	-0.0309631	0.836593	0.999986	0.111349	0.458711	0.557074	-0.63432	2.32105e-05	7.01293e-05	-0.900111	2.35106e-07	4.60934e-06
ENSMUSG00000023921.9	Mut	950.639	985.05	1005.7	946.66	1037.13	1029.4	1044.54	971.567	918.776	275.165	283.036	337.602	440.258	450.541	432.357	980.463	1004.39	978.294	298.601	441.052	0.0281323	0.82082	0.999972	0.00271187	0.98256	0.999996	0.0254203	0.834855	0.999986	-1.71633	3.24102e-60	6.79944e-58	-1.1847	1.18446e-31	3.20168e-30	0.418748	0.0169346	0.0586248
ENSMUSG00000041308.6	Sntb2	1525.97	1143.12	1659.54	1521.6	1183.91	1357.98	1441.56	1458.2	1551.67	1424.81	1270.18	949.298	542.449	644.153	471.968	1442.87	1354.5	1483.81	1214.77	552.857	-0.0923005	0.525428	0.999972	0.059208	0.682909	0.999996	-0.151509	0.292326	0.999986	-0.256584	0.178359	0.25903	-1.28664	1.74094e-11	1.1278e-10	-1.2769	1.19512e-15	1.26085e-13
ENSMUSG00000035790.15	Cep19	249.458	251.99	207.611	209.654	214.523	221.624	264.409	274.315	244.527	102.809	100.052	78.551	163.785	163.262	128.949	236.353	215.267	261.084	93.8042	151.998	-0.125574	0.497491	0.999972	0.156131	0.393197	0.999996	-0.281705	0.113421	0.999986	-1.33182	3.79263e-20	8.08858e-19	-0.518961	0.000118631	0.00032182	0.547888	0.0116159	0.0437903
ENSMUSG00000026309.14	Ilkap	1103.46	1117.92	1043.45	1072.71	1187.13	993.456	1072.37	1029.32	1066.21	932.539	898.332	918.1	634.14	707.469	536.864	1088.28	1084.43	1055.97	916.324	626.158	-0.0144009	0.90109	0.999972	-0.0401688	0.728591	0.999996	0.0257679	0.820885	0.999986	-0.246938	0.0135452	0.0282572	-0.789161	2.1657e-15	1.97662e-14	-0.706805	1.56112e-05	0.000181105
ENSMUSG00000041297.8	Cdk13	2108.04	2141.91	1934.56	2006.51	2132.32	1758.44	2051.42	2034.86	1961.61	1444.77	1495.97	1280.77	1028.2	1127.14	809.932	2061.5	1965.76	2015.96	1407.17	988.424	-0.0779838	0.426638	0.999972	-0.0280724	0.774382	0.999996	-0.0499114	0.606202	0.999986	-0.55406	6.03866e-11	5.16403e-10	-0.993705	8.18974e-32	2.23374e-30	-0.669196	4.90533e-06	6.64151e-05
ENSMUSG00000020007.4	Il20ra	0	0	0	1.28622	0	0	1.63721	0	1.798	0	0.53504	2.2284	122.488	114.597	134.848	0	0.428741	1.14507	0.921146	123.978	0.221352	0.956609	0.999972	1.34217	0.738905	0.999996	-1.12081	0.780064	0.999986	1.35411	0.34662	0.4458	8.17062	3.46127e-11	2.16719e-10	6.93658	1.71759e-21	3.48604e-19
ENSMUSG00000096472.2	Cdkn2d	341.601	368.821	461.059	358.856	316.139	434.691	330.716	391.514	535.803	555.774	517.384	779.939	796.525	728.923	1227.96	390.493	369.895	419.344	617.699	917.803	-0.0788675	0.635324	0.999972	0.0928525	0.573191	0.999996	-0.17172	0.286724	0.999986	0.657743	1.49394e-07	8.05208e-07	1.28966	6.40816e-27	1.32023e-25	0.406364	0.00449333	0.0207088
ENSMUSG00000026525.9	Opn3	47.1948	57.2704	53.925	95.1805	50.0015	63.3211	69.5813	61.1476	57.5359	100.39	92.0269	103.621	48.9954	46.5716	56.4677	52.7967	69.501	62.7549	98.6791	50.6782	0.357787	0.316236	0.999972	0.239836	0.502528	0.999996	0.117951	0.728259	0.999986	0.89918	0.000297355	0.000914329	-0.449681	0.0542105	0.0857261	-1.11475	2.09463e-05	0.000232109
ENSMUSG00000001804.9	Dsg4	0	0	0	0	0	0	0	0	0	2.41904	0.53504	0.5571	154.685	48.6647	50.5681	0	0	0	1.17039	84.6394	NA	NA	NA	NA	NA	NA	0	NA	NA	1.50294	0.297009	0.393932	8.35107	1.4095e-10	8.27383e-10	6.07926	1.18728e-17	1.64299e-15
ENSMUSG00000027508.15	Pag1	703.428	558.959	722.595	769.161	561.307	1153.47	658.976	1545.68	845.058	1231.29	1287.31	1089.13	530.55	715.318	727.337	661.66	827.98	1016.57	1202.58	657.735	0.299793	0.377266	0.999972	0.605871	0.07399	0.999996	-0.306079	0.364607	0.999986	0.860902	0.00564361	0.0130859	-0.340924	0.271548	0.342495	-1.03116	2.1868e-09	6.87359e-08
ENSMUSG00000028698.13	Pik3r3	33.7106	36.653	32.355	37.3004	35.4849	29.0935	57.3022	73.0374	37.7579	31.4475	41.1981	21.7269	81.1923	136.575	62.3673	34.2395	33.9596	56.0325	31.4575	93.3782	-0.0299505	0.941988	0.999972	0.683901	0.0870111	0.999996	-0.713852	0.0617443	0.999986	-0.185392	0.536985	0.630435	1.39209	1.22962e-07	5.08245e-07	1.39685	2.4314e-06	3.56365e-05
ENSMUSG00000005982.13	Naa60	1894.54	1793.71	1725.6	1708.1	1925.86	1754.17	1780.46	1900.67	1614.6	1316.56	1371.84	1159.32	1762.43	1871.76	1557.5	1804.61	1796.04	1765.24	1282.58	1730.56	-0.0136997	0.901825	0.999972	-0.0293182	0.791647	0.999996	0.0156184	0.886845	0.999986	-0.497533	9.08736e-12	8.50607e-11	-0.0572121	0.419744	0.494706	0.28164	0.0324111	0.0968471
ENSMUSG00000042508.16	Dmtf1	638.254	746.805	757.646	703.564	761.313	723.058	762.939	834.834	771.34	1413.32	1413.58	1505.84	2289.48	2131.83	2026.94	714.235	729.312	789.704	1444.25	2149.42	0.0232006	0.85146	0.999972	0.150043	0.223455	0.999996	-0.126842	0.29173	0.999986	1.01199	6.65993e-26	2.16768e-24	1.56194	2.25995e-64	2.81005e-62	0.422465	0.00314621	0.0155277
ENSMUSG00000049327.17	Kmt5a	1779.92	1956.36	1702.68	1929.33	1848.44	3308.1	1869.69	5099.88	2362.57	1142.99	1255.74	1256.26	723.032	840.904	691.097	1812.99	2361.96	3110.71	1218.33	751.678	0.373712	0.245573	0.999972	0.700404	0.0294614	0.999996	-0.326692	0.308924	0.999986	-0.574121	0.0572361	0.0993269	-1.65826	3.92258e-08	1.72597e-07	-0.849669	1.48969e-08	3.93392e-07
ENSMUSG00000084910.1	C630043F03Rik	20.2264	16.0357	29.6587	11.576	16.1295	11.9797	31.1069	4.24636	19.778	40.5189	25.1469	34.5402	73.4931	59.6534	77.5377	21.9736	13.2284	18.3771	33.402	70.2281	-0.682003	0.357991	0.999972	-0.411949	0.572995	0.999996	-0.270054	0.712222	0.999986	0.577764	0.221139	0.308731	2.43094	2.49951e-07	9.92574e-07	0.93814	0.00256221	0.0131403
ENSMUSG00000062202.14	Btbd9	984.35	907.162	866.844	991.677	970.997	877.083	941.394	789.823	821.684	801.306	719.094	764.341	472.455	590.255	421.4	919.452	946.586	850.967	761.58	494.704	0.035614	0.757878	0.999972	-0.109803	0.34277	0.999996	0.145417	0.199339	0.999986	-0.269714	0.0325134	0.0609738	-0.933307	1.15632e-13	9.08297e-13	-0.783494	1.69044e-05	0.00019323
ENSMUSG00000051391.9	Ywhag	9054.67	10540	9880.4	9645.38	11834.2	9857.55	9458.15	11522.1	10509.3	17521.1	14431.1	20007.7	11754	9131.16	9562.42	9825.04	10445.7	10496.5	17320	10149.2	0.078873	0.348822	0.999972	0.096951	0.249285	0.999996	-0.0180781	0.829237	0.999986	0.818746	3.41423e-07	1.74124e-06	-0.0387072	0.809394	0.84946	-0.91691	9.6953e-09	2.68333e-07
ENSMUSG00000066798.3	Zbtb6	820.291	783.458	810.223	837.331	916.157	803.493	847.255	935.049	866.634	788.606	842.153	784.953	619.442	664.037	571.419	804.658	852.327	882.979	805.237	618.299	0.071776	0.556432	0.999972	0.134518	0.268869	0.999996	-0.0627422	0.597686	0.999986	-0.00517011	0.946986	0.963395	-0.458949	1.14841e-09	6.13316e-09	-0.532675	0.000265282	0.00199697
ENSMUSG00000042167.6	Tent2	2188.94	2045.7	2210.92	2265.04	1962.96	2417.33	2141.47	2524.04	2218.73	2293.85	2041.71	2798.31	1581.85	1313.95	2042.11	2148.52	2215.11	2294.74	2377.96	1645.97	0.0380879	0.783737	0.999972	0.102303	0.460478	0.999996	-0.0642152	0.641048	0.999986	0.136515	0.34194	0.441192	-0.440182	0.00211831	0.00459232	-0.692306	1.75023e-07	3.53213e-06
ENSMUSG00000027709.9	Mccc1	510.154	613.938	579.693	550.503	630.664	575.88	580.39	546.931	602.329	294.518	357.407	315.875	453.557	491.879	460.169	567.928	585.682	576.55	322.6	468.535	0.0378485	0.787026	0.999972	0.0277855	0.842461	0.999996	0.0100628	0.941224	0.999986	-0.81776	2.33433e-15	3.26958e-14	-0.318873	0.00111266	0.0025317	0.391285	0.0148994	0.0530705
ENSMUSG00000024068.8	Spast	1413.6	1592.12	1446.54	1407.13	1590.37	1363.11	1385.08	1434.42	1440.19	1126.67	1213.47	1128.13	881.217	873.347	754.307	1484.08	1453.54	1419.9	1156.09	836.29	-0.0377197	0.716771	0.999972	-0.059121	0.569211	0.999996	0.0214013	0.834307	0.999986	-0.36061	3.18818e-06	1.39979e-05	-0.793907	5.42192e-25	1.00182e-23	-0.619648	2.12708e-05	0.000235237
ENSMUSG00000068267.5	Cenpb	9441.22	9509.17	8373.2	9909.06	9022.85	9333.87	8936.7	9070.23	8900.08	7193.01	7114.43	6694.11	5965.54	5895.23	5405.72	9107.86	9421.93	8969	7000.51	5755.5	0.0449778	0.639707	0.999972	-0.0162595	0.865612	0.999996	0.0612372	0.522584	0.999986	-0.377894	1.10848e-10	9.22185e-10	-0.71265	2.45158e-34	7.56518e-33	-0.4333	0.000505983	0.00345974
ENSMUSG00000073421.6	H2-Ab1	3276.67	1940.32	3007.67	3279.87	1616.18	4193.74	3021.47	2802.6	3358.66	6538.66	4193.11	8405.52	3291.09	2279.39	5601.25	2741.55	3029.93	3060.91	6379.09	3723.91	0.0890299	0.683163	0.999972	0.211447	0.331987	0.999996	-0.122418	0.573501	0.999986	1.18746	2.02872e-08	1.23327e-07	0.304377	0.149827	0.206645	-0.968449	1.19214e-11	6.16645e-10
ENSMUSG00000038732.15	Mboat1	141.585	171.811	195.478	141.484	153.23	124.075	195.646	158.814	195.982	200.175	172.818	205.57	411.561	250.126	393.588	169.625	139.597	183.481	192.854	351.758	-0.297449	0.216677	0.999972	0.110054	0.642394	0.999996	-0.407503	0.080633	0.999986	0.174537	0.393808	0.493019	1.3218	2.96647e-11	1.87236e-10	0.687566	0.000421218	0.00297139
ENSMUSG00000027947.11	Il6ra	4366.65	3997.47	3974.27	4458.05	3753.34	3458.7	4080.74	2833.17	3712.86	2702.67	2031.01	2123.11	1604.25	1323.89	1551.6	4112.8	3890.03	3542.26	2285.6	1493.24	-0.0926415	0.471549	0.999972	-0.224041	0.08171	0.999996	0.131399	0.305711	0.999986	-0.85814	2.93883e-15	4.08074e-14	-1.3793	9.25946e-37	3.21951e-35	-0.75783	4.11901e-08	9.76421e-07
ENSMUSG00000109498.1	Gm45222	6.74212	0	18.8737	2.57244	8.06476	7.70121	11.4604	3.39709	17.98	87.6901	43.3382	114.763	292.572	242.277	423.929	8.53862	6.11281	10.9458	81.9303	319.593	-0.0612517	0.954748	0.999972	0.530514	0.612931	0.999996	-0.591767	0.559251	0.999986	3.23641	2.57155e-09	1.79831e-08	5.82097	3.55012e-28	7.89091e-27	1.87364	4.18882e-16	4.62528e-14
ENSMUSG00000038095.15	Sbno1	2660.89	2833.74	3066.98	2923.58	2929.12	3024.87	2749.69	3262.9	3051.2	2627.07	2893.5	2791.07	1907.32	2175.26	1623.23	2853.87	2959.19	3021.26	2770.55	1901.94	0.0482395	0.649416	0.999972	0.0858168	0.418095	0.999996	-0.0375773	0.720689	0.999986	-0.0452428	0.672213	0.749272	-0.640876	1.82461e-09	9.49732e-09	-0.701272	3.97629e-06	5.52456e-05
ENSMUSG00000062470.10	Fbxl12os	4.49475	11.4541	17.5256	7.71733	14.5166	6.84552	10.6418	9.34199	28.7679	28.4237	31.5674	28.4121	97.2908	137.098	91.8653	11.1581	9.69314	16.2506	29.4677	108.751	-0.118212	0.884842	0.999972	0.516464	0.514697	0.999996	-0.634676	0.407265	0.999986	1.37531	0.00859815	0.0189466	3.56796	3.74814e-13	2.82051e-12	1.71813	3.39998e-09	1.02485e-07
ENSMUSG00000027569.15	Mrgbp	427.001	474.199	411.178	414.164	466.143	436.402	469.878	584.299	514.227	351.97	424.822	351.53	266.675	244.37	196.373	437.459	438.903	522.801	376.107	235.806	0.00365047	0.979508	0.999972	0.260545	0.06417	0.999996	-0.256894	0.0600851	0.999986	-0.219828	0.0788979	0.130623	-0.89958	5.13468e-13	3.83387e-12	-0.828701	1.21653e-05	0.000146059
ENSMUSG00000029434.12	Vps33a	3386.79	3821.08	3567.14	3537.11	3706.56	3219.96	3267.05	3484.56	3308.31	1154.49	1491.16	1086.9	1752.63	2070.08	1463.95	3591.67	3487.88	3353.31	1244.18	1762.22	-0.049545	0.59274	0.999972	-0.0951784	0.304021	0.999996	0.0456333	0.619479	0.999986	-1.54126	4.47581e-50	6.17055e-48	-0.993174	4.21964e-22	6.44006e-21	0.351662	0.0109581	0.041836
ENSMUSG00000041763.14	Tpp2	3330.61	3278.16	3359.53	3386.62	3582.37	3309.81	3354.64	3602.61	3543.85	2656.71	2454.76	2171.02	1926.22	1695.41	1343.42	3322.76	3426.27	3500.37	2427.5	1655.02	0.0367152	0.688879	0.999972	0.0777013	0.396178	0.999996	-0.0409862	0.651427	0.999986	-0.4594	6.93491e-05	0.000241466	-1.05688	5.1392e-20	6.72647e-19	-0.713006	4.13675e-07	7.51563e-06
ENSMUSG00000026649.14	Cfap126	26.9685	34.3622	37.7475	21.8658	19.3554	23.1036	24.5581	13.5884	28.7679	229.204	193.684	219.497	414.361	266.871	566.362	33.0261	21.4416	22.3048	214.128	415.865	-0.636662	0.200134	0.999972	-0.606241	0.21859	0.999996	-0.0304209	0.950714	0.999986	2.71939	2.86041e-20	6.16858e-19	4.2587	6.16425e-48	3.78779e-46	0.745937	0.000692969	0.00450515
ENSMUSG00000028780.13	Sema3c	92.1423	80.1785	74.1468	59.1662	109.681	36.7947	116.242	89.1736	68.3238	670.073	413.586	392.198	154.685	139.715	104.507	82.1559	68.5472	91.2464	491.952	132.969	-0.379255	0.312656	0.999972	0.117502	0.751387	0.999996	-0.496758	0.17594	0.999986	2.54895	3.01472e-19	5.90733e-18	1.01186	0.000367969	0.000916368	-2.01084	5.61177e-25	1.89829e-22
ENSMUSG00000024241.7	Sos1	925.918	1090.43	992.22	1135.73	1116.16	968.641	1024.07	1215.31	956.534	649.511	763.502	530.916	987.607	1228.65	1227.96	1002.86	1073.51	1065.31	647.976	1148.07	0.0902851	0.482914	0.999972	0.0859932	0.503612	0.999996	0.00429186	0.972921	0.999986	-0.639625	1.10155e-06	5.17428e-06	0.0963066	0.453373	0.527604	0.682235	9.61247e-05	0.000848948
ENSMUSG00000085399.7	Foxd2os	92.1423	71.0152	60.6656	46.304	48.3886	29.9492	51.572	28.8752	57.5359	95.5519	102.193	59.6097	107.09	118.26	85.9657	74.6077	41.5472	45.9944	85.7847	103.772	-0.852507	0.0347506	0.999972	-0.71207	0.0752197	0.999996	-0.140437	0.727896	0.999986	0.195582	0.504622	0.601328	1.34814	6.0483e-06	1.98585e-05	0.145126	0.551816	0.719268
ENSMUSG00000023118.15	Sympk	4040.78	4171.57	3843.5	3919.12	4019.48	4087.63	4124.12	3944.87	4218.1	2882.28	2959.84	2640.1	3530.47	3711.07	3550.72	4018.62	4008.74	4095.7	2827.41	3597.42	-0.00836641	0.928377	0.999972	0.03153	0.734501	0.999996	-0.0398965	0.665587	0.999986	-0.506475	1.82365e-14	2.32332e-13	-0.157268	0.0157457	0.0285154	0.198618	0.11789	0.253773
ENSMUSG00000029229.8	Chic2	694.438	641.428	643.055	715.14	701.634	731.615	709.729	708.293	706.612	758.973	711.068	779.382	1294.18	1534.77	1120.08	659.641	716.13	708.211	749.808	1316.34	0.115555	0.346739	0.999972	0.10873	0.374977	0.999996	0.00682494	0.954277	0.999986	0.185734	0.131779	0.201703	0.874637	2.09362e-13	1.60868e-12	0.651714	0.000185782	0.00147824
ENSMUSG00000029557.7	Mrm2	141.585	185.556	122.679	153.06	156.456	167.715	184.186	152.869	158.224	84.0615	84.5363	66.2949	37.0965	43.4319	42.14	149.94	159.077	165.093	78.2976	40.8895	0.103079	0.672879	0.999972	0.158197	0.515574	0.999996	-0.0551186	0.814977	0.999986	-0.922753	2.27538e-06	1.01919e-05	-1.97457	1.76566e-22	2.76054e-21	-1.08398	0.000249164	0.00189437
ENSMUSG00000089872.10	Rps6kc1	777.591	936.943	758.994	908.073	943.577	848.845	832.52	845.875	746.168	766.23	862.484	806.123	644.639	646.246	621.987	824.509	900.165	808.188	811.612	637.624	0.125657	0.295308	0.999972	-0.0208079	0.862701	0.999996	0.146465	0.212283	0.999986	-0.0167434	0.843129	0.886728	-0.49759	1.38899e-09	7.35483e-09	-0.496991	0.000713475	0.00460736
ENSMUSG00000063415.12	Cyp26b1	6.74212	4.58163	4.04437	5.14489	1.61295	5.98983	6.54883	3.39709	3.59599	4.83807	6.42048	3.8997	56.6947	29.3034	119.678	5.12271	4.24922	4.51397	5.05275	68.5586	-0.258006	0.814473	0.999972	-0.151005	0.889694	0.999996	-0.107001	0.91952	0.999986	0.124128	0.874685	0.910194	3.90179	2.0724e-08	9.46142e-08	3.38755	1.82306e-09	5.81606e-08
ENSMUSG00000040675.17	Mthfd1l	312.385	400.893	346.468	365.287	443.562	347.41	338.902	501.92	364.993	432.403	433.917	437.88	268.775	276.813	318.579	353.248	385.42	401.938	434.733	288.055	0.116112	0.466266	0.999972	0.17743	0.264045	0.999996	-0.0613178	0.689997	0.999986	0.307797	0.0420347	0.0761867	-0.412512	0.00552573	0.011016	-0.74823	5.17229e-06	6.94998e-05
ENSMUSG00000052926.16	Rnaseh2a	606.791	581.867	644.403	641.825	588.728	666.583	674.529	634.406	719.198	408.817	409.306	405.011	554.348	620.082	683.512	611.02	632.378	676.045	407.711	619.314	0.0440313	0.717829	0.999972	0.149495	0.217021	0.999996	-0.105464	0.369484	0.999986	-0.582063	2.5914e-09	1.81089e-08	-0.0325881	0.724112	0.776519	0.447918	0.00445263	0.0205479
ENSMUSG00000050138.8	Kcnk12	22.4737	18.3265	25.6144	21.8658	16.1295	14.5467	19.6465	2.54782	21.5759	99.1805	62.5997	63.5094	21.698	11.5121	15.1704	22.1382	17.514	14.5901	75.0965	16.1268	-0.340917	0.625704	0.999972	-0.81941	0.246712	0.999996	0.478492	0.493658	0.999986	1.74406	4.66781e-05	0.000167834	-0.110744	0.803723	0.8452	-2.38496	7.65522e-12	4.09686e-10
ENSMUSG00000016409.4	Nkap	813.549	804.076	772.475	788.454	740.345	768.41	756.39	771.988	780.33	570.288	514.708	560.999	378.664	380.422	392.745	796.7	765.736	769.569	548.665	383.944	-0.0605295	0.608774	0.999972	-0.0450953	0.702201	0.999996	-0.0154342	0.893672	0.999986	-0.534953	1.74773e-11	1.58893e-10	-0.996027	3.29287e-36	1.10659e-34	-0.663482	1.75541e-05	0.000198987
ENSMUSG00000060429.12	Sntb1	38.2053	27.4898	43.14	38.5867	22.5813	41.9288	54.8464	78.133	37.7579	63.4997	67.415	148.746	19.5982	14.1284	46.354	36.2784	34.3656	56.9125	93.2201	26.6935	-0.0825175	0.868016	0.999972	0.677395	0.162914	0.999996	-0.759913	0.108008	0.999986	1.30201	0.00476397	0.0112795	-0.464248	0.316676	0.389724	-2.01932	1.8396e-10	7.43903e-09
ENSMUSG00000038116.16	Phf20	2101.29	2162.53	1946.69	2546.72	2092	2198.27	2206.96	2279.45	2051.51	1811.86	2186.17	1477.43	1118.49	1470.93	954.893	2070.17	2279	2179.3	1825.15	1181.44	0.132839	0.256656	0.999972	0.0790364	0.499661	0.999996	0.0538022	0.64252	0.999986	-0.195615	0.169611	0.248721	-0.968177	9.71085e-12	6.44483e-11	-0.782182	4.52127e-09	1.33268e-07
ENSMUSG00000039128.13	Cdc123	1251.79	1214.13	1279.37	1236.06	1287.14	1251.87	1229.54	1188.98	1325.12	704.544	788.649	766.569	1077.9	1160.63	963.321	1248.43	1258.36	1247.88	753.254	1067.28	0.00495451	0.962465	0.999972	0.00119154	0.990951	0.999996	0.00376292	0.970896	0.999986	-0.731038	9.12192e-15	1.20179e-13	-0.235793	0.0102144	0.0192898	0.350488	0.0212666	0.0699511
ENSMUSG00000042055.13	Wdr11	3038.45	3058.24	3216.62	3101.08	3064.61	3059.09	2798.81	2563.95	2930.73	1943.09	2087.19	1752.08	1407.57	1487.67	1266.73	3104.44	3074.93	2764.5	1927.45	1387.32	-0.0196762	0.831401	0.999972	-0.165478	0.0734664	0.999996	0.145801	0.111441	0.999986	-0.690431	6.15852e-13	6.58901e-12	-1.14856	4.45371e-33	1.28962e-31	-0.624007	1.79795e-06	2.74471e-05
ENSMUSG00000019853.6	Hebp2	35.958	9.16326	17.5256	15.4347	22.5813	11.9797	22.9209	11.8898	14.384	28.4237	43.8733	31.1976	137.187	137.622	80.0661	20.8823	16.6652	16.3982	34.4982	118.292	-0.240079	0.710908	0.999972	-0.312668	0.629797	0.999996	0.0725883	0.909088	0.999986	0.754161	0.0854277	0.139768	2.83688	8.96413e-12	5.96611e-11	1.60942	1.52984e-07	3.13184e-06
ENSMUSG00000040877.16	Wdr25	130.348	164.939	126.724	153.06	158.069	119.797	148.986	95.1185	127.658	225.575	218.296	225.625	124.588	122.97	125.577	140.67	143.642	123.921	223.166	124.378	0.0154615	0.954534	0.999972	-0.188421	0.489036	0.999996	0.203882	0.442927	0.999986	0.673301	0.000503628	0.00147998	-0.194035	0.306632	0.379193	-0.993065	3.20931e-07	6.01527e-06
ENSMUSG00000025747.12	Tyms	134.842	167.229	242.662	145.343	122.584	162.581	173.544	140.13	253.517	88.2948	110.218	138.161	174.284	168.495	182.888	181.578	143.503	189.064	112.225	175.222	-0.329474	0.158471	0.999972	0.047771	0.835066	0.999996	-0.377245	0.0950458	0.999986	-0.691773	0.000527194	0.00154219	0.305427	0.114623	0.16476	0.512443	0.026206	0.0822088
ENSMUSG00000038763.12	Alpk3	11.2369	4.58163	6.74062	6.43111	0	0.85569	4.91162	0	1.798	47.1712	54.039	44.568	158.185	190.996	249.469	7.51971	2.42893	2.23654	48.5927	199.55	-2.35762	0.0901351	0.999972	-2.43613	0.0891477	0.999996	0.0785086	0.95895	0.999986	2.84291	0.000413382	0.00123547	6.6682	4.76266e-13	3.56491e-12	1.8661	3.57021e-13	2.31965e-11
ENSMUSG00000023034.7	Nr4a1	132.595	125.995	134.812	73.3147	103.229	86.4247	99.051	54.3534	122.264	2973	1777.4	2702.49	3251.19	3335.36	4994.44	131.134	87.6561	91.8894	2484.3	3860.33	-0.584091	0.0831439	0.999972	-0.548881	0.101703	0.999996	-0.0352109	0.916195	0.999986	4.2308	4.98924e-63	1.33746e-60	5.44516	5.22578e-104	2.51051e-101	0.492032	0.00995428	0.0388313
ENSMUSG00000034163.10	Zfc3h1	2968.78	3211.72	3244.94	2501.7	3140.42	2764.74	3080.41	2924.89	3115.93	1932.21	1624.92	1144.84	833.621	761.89	624.515	3141.81	2802.29	3040.41	1567.32	740.009	-0.174458	0.122851	0.999972	-0.0414212	0.713613	0.999996	-0.133037	0.236193	0.999986	-1.02174	2.77543e-09	1.92831e-08	-1.92918	5.66369e-29	1.30413e-27	-1.21134	9.67641e-17	1.1871e-14
ENSMUSG00000026171.12	Rnf25	874.228	962.142	868.192	793.599	979.062	899.33	831.701	964.773	834.27	592.664	642.048	520.331	408.761	421.237	332.064	901.521	890.664	876.915	585.014	387.354	-0.0243501	0.837395	0.999972	-0.0352609	0.765987	0.999996	0.0109108	0.925178	0.999986	-0.628456	3.2032e-10	2.50506e-09	-1.20398	2.65109e-33	7.77236e-32	-0.746883	1.2591e-06	2.02817e-05
ENSMUSG00000024122.16	Pdpk1	2049.6	2146.49	2012.75	2101.69	1998.45	1844.01	1961.37	2143.56	1977.8	1917.69	2071.14	1729.24	1327.77	1452.09	1013.05	2069.62	1981.38	2027.58	1906.02	1264.3	-0.0697054	0.497235	0.999972	-0.0264598	0.79633	0.999996	-0.0432457	0.669891	0.999986	-0.124529	0.208791	0.294539	-0.656346	3.18664e-11	2.00534e-10	-0.753908	2.4493e-07	4.75817e-06
ENSMUSG00000022848.8	Dirc2	732.644	662.045	734.728	704.85	730.667	796.648	673.711	696.403	638.288	883.553	1031.56	1095.81	672.637	766.599	791.39	709.806	744.055	669.467	1003.64	743.542	0.0625485	0.646095	0.999972	-0.0760384	0.577005	0.999996	0.138587	0.29937	0.999986	0.496441	7.49345e-07	3.61759e-06	-0.00336088	0.972603	0.979134	-0.580664	3.49305e-05	0.0003572
ENSMUSG00000013662.6	Atad1	2092.3	2066.31	2220.36	2297.19	2359.75	2148.64	2160.29	2566.5	2193.55	1690.91	1675.21	1877.43	1323.58	1216.62	1455.52	2126.33	2268.53	2306.78	1747.85	1331.9	0.0839527	0.474985	0.999972	0.117136	0.318357	0.999996	-0.0331831	0.775381	0.999986	-0.283852	0.00681712	0.0154435	-0.769844	1.59043e-13	1.23461e-12	-0.544285	4.39417e-05	0.00043657
ENSMUSG00000028634.17	Hivep3	411.269	304.678	331.639	345.994	298.396	427.845	254.586	270.069	345.215	1071.03	1248.78	1846.23	535.449	734.156	560.463	349.195	357.412	289.956	1388.68	610.023	0.0242901	0.904375	0.999972	-0.268209	0.186046	0.999996	0.292499	0.141882	0.999986	1.96482	9.08007e-19	1.71818e-17	0.788945	0.00033385	0.000836602	-1.30948	1.30434e-09	4.26987e-08
ENSMUSG00000028717.12	Tal1	346.096	604.775	478.584	371.718	583.889	340.565	419.125	470.497	458.489	1454.45	2043.85	1693.58	2362.98	3048.61	2267.98	476.485	432.057	449.37	1730.63	2559.85	-0.157513	0.424753	0.999972	-0.0520585	0.791364	0.999996	-0.105454	0.587806	0.999986	1.86792	4.47928e-36	2.93066e-34	2.59251	1.40788e-70	2.17225e-68	0.415994	0.0035366	0.0170517
ENSMUSG00000036442.8	Thap11	705.675	794.913	714.506	728.002	846.8	759.853	684.353	773.687	729.986	423.331	462.274	288.021	235.178	278.906	147.49	738.365	778.218	729.342	391.209	220.525	0.0700273	0.545039	0.999972	-0.013433	0.907599	0.999996	0.0834602	0.4583	0.999986	-0.939503	1.04204e-07	5.76619e-07	-1.84378	3.8983e-25	7.27935e-24	-0.992932	1.15302e-08	3.13818e-07
ENSMUSG00000087231.7	E230016M11Rik	44.9475	41.2347	32.355	21.8658	37.0979	20.5366	46.6604	24.6289	35.9599	70.1521	109.148	68.5233	124.588	154.89	141.591	39.5124	26.5001	35.7497	82.6078	140.356	-0.590861	0.224454	0.999972	-0.143339	0.763702	0.999996	-0.447523	0.346315	0.999986	1.06175	0.00135799	0.0036607	2.44683	8.09284e-14	6.44561e-13	0.636884	0.00857839	0.0344802
ENSMUSG00000020265.16	Sumo3	3215.99	3250.67	2874.2	2960.88	2585.56	3297.83	2816.81	3654.42	3137.5	1994.5	2173.33	1835.64	2804.64	2949.71	3161.35	3113.62	2948.09	3202.91	2001.16	2971.9	-0.081892	0.607372	0.999972	0.0429192	0.787526	0.999996	-0.124811	0.43185	0.999986	-0.637929	1.27114e-06	5.90193e-06	0.00780835	0.952472	0.964595	0.421801	0.00296197	0.014814
ENSMUSG00000015202.13	Cnksr3	188.779	268.025	218.396	230.234	232.265	200.232	230.028	128.24	228.345	361.646	382.018	305.291	571.846	672.409	456.798	225.067	220.91	195.538	349.652	567.018	-0.0379798	0.893519	0.999972	-0.219437	0.439903	0.999996	0.181457	0.517544	0.999986	0.630783	0.00929377	0.0203078	1.35688	1.12819e-08	5.3196e-08	0.537654	0.000810307	0.00509568
ENSMUSG00000054892.14	Txk	6.74212	4.58163	8.08875	2.57244	0	0.85569	4.09302	5.09563	5.39399	54.4283	42.2682	71.3088	161.685	57.5603	319.422	6.47083	1.14271	4.86088	56.0017	179.556	-2.56925	0.0615935	0.999972	-0.361493	0.750309	0.999996	-2.20775	0.104528	0.999986	3.18792	6.78613e-07	3.29507e-06	7.19953	1.83916e-14	1.54026e-13	1.2658	0.000204568	0.0016016
ENSMUSG00000014547.10	Wdfy2	5238.63	5722.45	4882.91	5566.77	5274.35	4918.51	5036.87	6065.5	4471.62	4662.69	4864.05	4758.75	3433.88	3807.36	3536.39	5281.33	5253.21	5191.33	4761.83	3592.54	-0.00972845	0.932862	0.999972	-0.026078	0.821317	0.999996	0.0163494	0.887008	0.999986	-0.145201	0.112741	0.176825	-0.549282	1.80706e-09	9.41523e-09	-0.557736	1.04994e-05	0.000128815
ENSMUSG00000046949.16	Nqo2	1833.86	1871.6	1911.64	1821.29	1796.83	1589.87	1870.51	1376.67	1664.94	2019.29	2295.86	1805	2644.35	2727.31	2453.39	1872.36	1736	1637.37	2040.05	2608.35	-0.118629	0.385391	0.999972	-0.198604	0.146108	0.999996	0.0799749	0.55599	0.999986	0.118861	0.351301	0.450439	0.589151	3.27171e-06	1.11329e-05	0.20969	0.114083	0.247763
ENSMUSG00000028702.15	Rad54l	191.027	171.811	376.127	167.209	179.038	290.935	241.488	171.553	316.447	92.5282	97.9123	175.486	44.7958	49.7112	86.8085	246.322	212.394	243.163	121.976	60.4385	-0.192814	0.36599	0.999972	0.0246577	0.906778	0.999996	-0.217472	0.292543	0.999986	-1.00449	7.37195e-09	4.7731e-08	-1.81704	2.38212e-23	3.9586e-22	-1.16354	1.95384e-06	2.94263e-05
ENSMUSG00000009090.17	Ap1b1	6346.58	6116.47	5420.81	6334.65	5275.97	5054.56	5646.73	5148.29	5687.06	3336.46	3166.9	2865.16	3921.03	4082.07	4012.58	5961.29	5555.06	5494.03	3122.84	4005.23	-0.111013	0.315224	0.999972	-0.111453	0.313144	0.999996	0.000439783	0.996815	0.999986	-0.932177	5.99415e-24	1.69142e-22	-0.465471	4.14236e-07	1.59087e-06	0.211482	0.108297	0.239138
ENSMUSG00000035152.14	Ap2b1	5946.55	5871.36	6449.43	6357.8	6322.77	6052.3	5858.75	6539.39	5924.4	5027.97	4622.21	5457.91	3948.33	3753.98	4030.27	6089.11	6244.29	6107.51	5036.03	3910.86	0.0295575	0.775478	0.999972	0.00738315	0.943184	0.999996	0.0221743	0.829849	0.999986	-0.275029	0.00100706	0.00279352	-0.675738	5.34314e-16	5.1408e-15	-0.512212	7.4438e-05	0.000686137
ENSMUSG00000041607.17	Mbp	3593.55	3660.72	3342	3350.61	4048.51	2744.2	3520.81	3220.44	2970.29	2004.78	2109.13	1476.31	1069.5	1379.88	678.455	3532.09	3381.11	3237.18	1863.41	1042.61	-0.0835573	0.509906	0.999972	-0.124413	0.326512	0.999996	0.0408552	0.746349	0.999986	-0.945362	2.69057e-09	1.87272e-08	-1.71936	3.89126e-27	8.13585e-26	-1.02802	4.15612e-10	1.56763e-08
ENSMUSG00000073538.10	E330020D12Rik	15.7316	18.3265	25.6144	25.7244	14.5166	14.5467	24.5581	7.64345	23.3739	23.5856	24.0768	25.6266	83.9921	69.0724	73.3237	19.8908	18.2626	18.5252	24.4297	75.4627	-0.188801	0.762864	0.999972	-0.232853	0.708882	0.999996	0.0440512	0.942319	0.999986	0.277052	0.502599	0.599427	2.08921	3.58184e-08	1.58661e-07	1.47202	4.98012e-06	6.72569e-05
ENSMUSG00000051278.12	Zgrf1	89.8949	109.959	167.167	93.8942	93.5512	96.693	114.604	93.4199	174.406	107.647	84.5363	128.69	151.186	182.1	196.373	122.34	94.7128	127.477	106.958	176.553	-0.348527	0.220929	0.999972	0.0468023	0.867007	0.999996	-0.395329	0.151261	0.999986	-0.195498	0.374545	0.473418	0.912035	1.89217e-05	5.78909e-05	0.585787	0.0122466	0.0457311
ENSMUSG00000035011.15	Zbtb7a	4029.54	5580.42	4105.04	4492.77	5784.05	4364.88	4228.09	5263.79	4088.64	3876.51	4746.34	3836.75	2265.69	3497.58	1338.37	4571.67	4880.57	4526.84	4153.2	2367.21	0.0925642	0.279298	0.999972	-0.00347904	0.967581	0.999996	0.0960432	0.257849	0.999986	-0.127178	0.492683	0.590454	-1.10042	2.9222e-09	1.48699e-08	-1.0585	1.57194e-06	2.45059e-05
ENSMUSG00000051977.16	Prdm9	186.532	148.903	150.99	119.619	119.358	148.034	191.553	152.02	190.588	310.846	393.789	314.761	669.137	538.974	1748.81	162.142	129.004	178.053	339.799	985.641	-0.323162	0.158341	0.999972	0.141946	0.527025	0.999996	-0.465108	0.0349364	0.999986	1.08667	0.00146019	0.00391162	2.85212	3.33817e-17	3.52988e-16	1.18665	0.000203663	0.00159568
ENSMUSG00000030720.16	Cln3	4328.44	4741.99	4141.44	4137.78	4643.69	4126.99	4372.98	4330.44	3869.29	4317.38	4721.19	4586.6	5202.61	6087.27	5610.53	4403.96	4302.82	4190.9	4541.72	5633.47	-0.0387216	0.673325	0.999972	-0.0663344	0.47002	0.999996	0.0276128	0.762145	0.999986	0.0468205	0.507971	0.604386	0.388978	2.69462e-08	1.2106e-07	0.15872	0.207287	0.378437
ENSMUSG00000026269.14	Rnpepl1	2903.61	2803.96	2894.42	2760.23	2933.96	2994.06	2833.19	2690.49	2788.69	2409.36	2230.58	2540.37	1560.15	1374.65	1967.94	2867.33	2896.08	2770.79	2393.44	1634.25	0.00867403	0.926536	0.999972	-0.044965	0.632459	0.999996	0.0536389	0.564428	0.999986	-0.262201	0.0117674	0.0249805	-0.835245	8.83492e-16	8.34462e-15	-0.714766	4.48757e-07	8.06362e-06
ENSMUSG00000025016.11	Tm9sf3	8184.93	8185.08	8718.32	9262.09	9672.87	8663.01	8813.09	9178.08	9227.31	5896.4	5462.22	6644.53	4674.16	4560.35	4963.25	8362.78	9199.32	9072.83	6001.05	4732.59	0.130418	0.159194	0.999972	0.120706	0.192439	0.999996	0.00971137	0.916149	0.999986	-0.480381	6.3126e-09	4.13435e-08	-0.960754	2.43441e-31	6.46464e-30	-0.488885	0.000164119	0.00133189
ENSMUSG00000042439.13	Zfp532	15.7316	6.87244	5.3925	9.00356	4.83886	10.2683	9.82324	0	10.788	599.316	691.807	394.984	2642.95	2242.76	2934.63	9.33219	8.0369	6.87041	562.036	2606.78	-0.201851	0.846047	0.999972	-0.814879	0.441424	0.999996	0.613026	0.555335	0.999986	6.05897	1.89493e-24	5.54153e-23	8.33211	1.67521e-51	1.2153e-49	2.09066	3.14924e-20	5.78564e-18
ENSMUSG00000061808.4	Ttr	0	0	0	0	0	0	0	0	0	3.62855	1.07008	2.7855	249.876	76.3983	96.0793	0	0	0	2.49471	140.785	NA	NA	NA	NA	NA	NA	0	NA	NA	2.71193	0.0427923	0.0772912	9.11672	8.48429e-13	6.1863e-12	5.62437	5.61776e-27	2.25887e-24
ENSMUSG00000031885.14	Cbfb	3076.65	3333.13	3377.05	3135.81	3608.17	3172.04	3224.48	3315.56	3396.41	2872.61	2874.77	3067.95	2241.89	2123.98	2193.81	3262.28	3305.34	3312.15	2938.44	2186.56	0.0106488	0.911098	0.999972	0.0258215	0.786361	0.999996	-0.0151728	0.872374	0.999986	-0.15104	0.0403	0.0735259	-0.593435	5.1226e-16	4.93535e-15	-0.576171	1.17654e-05	0.000141897
ENSMUSG00000027304.9	Rtf1	1570.91	1731.86	1550.34	1578.19	1616.18	1400.77	1457.93	1476.03	1524.7	526.745	596.569	504.732	281.373	409.202	216.6	1617.7	1531.71	1486.22	542.682	302.392	-0.0858072	0.429762	0.999972	-0.118039	0.277043	0.999996	0.0322321	0.763925	0.999986	-1.57908	9.5971e-25	2.89428e-23	-2.35694	9.79776e-52	7.24143e-50	-1.03397	1.50435e-07	3.09123e-06
ENSMUSG00000019433.9	Gipc1	1402.36	1587.53	1400.7	1650.22	1679.08	1529.97	1556.17	1620.41	1612.8	928.91	987.149	1031.75	793.725	843.521	745.879	1463.53	1619.76	1596.46	982.602	794.375	0.141849	0.170703	0.999972	0.130544	0.206905	0.999996	0.0113052	0.911321	0.999986	-0.571328	4.65658e-13	5.06062e-12	-1.02597	9.74561e-40	3.96159e-38	-0.456796	0.00242885	0.0125689
ENSMUSG00000019868.16	Vta1	901.197	900.29	899.199	900.356	850.026	984.9	893.915	990.251	897.2	833.963	779.018	1052.36	636.94	492.926	633.786	900.229	911.76	927.122	888.447	587.884	0.0152657	0.907453	0.999972	0.0495156	0.705444	0.999996	-0.03425	0.790355	0.999986	-0.0248501	0.848908	0.890622	-0.637292	8.95216e-07	3.29613e-06	-0.74379	3.11938e-06	4.46285e-05
ENSMUSG00000024294.14	Mib1	3220.49	3172.78	3621.06	3521.68	3279.13	3241.35	3328.44	3052.28	3502.5	2448.07	2464.93	2174.92	1627.35	1732.04	1329.1	3338.11	3347.39	3294.41	2362.64	1562.83	-0.00130204	0.989796	0.999972	-0.0167314	0.869338	0.999996	0.0154293	0.878554	0.999986	-0.502577	2.15957e-05	8.23263e-05	-1.09905	1.52649e-20	2.08983e-19	-0.75251	5.07705e-08	1.17683e-06
ENSMUSG00000021048.7	Mthfd1	811.302	817.821	842.578	927.366	1040.35	787.235	909.469	849.272	845.058	432.403	528.084	472.42	858.819	1411.8	753.464	823.9	918.319	867.933	477.636	1008.03	0.138602	0.316981	0.999972	0.0739912	0.593185	0.999996	0.0646108	0.634676	0.999986	-0.7971	1.26249e-05	5.02142e-05	0.114478	0.524146	0.595448	0.87935	5.76676e-06	7.65026e-05
ENSMUSG00000075702.9	Selenom	480.938	522.306	403.089	456.609	483.886	393.618	415.851	361.79	361.397	232.228	292.667	200.556	332.469	454.727	282.338	468.778	444.704	379.679	241.817	356.511	-0.0790293	0.600996	0.999972	-0.296127	0.0512176	0.999996	0.217098	0.144345	0.999986	-0.960702	5.18119e-11	4.45841e-10	-0.332205	0.0194094	0.0344278	0.40075	0.0187402	0.0634225
ENSMUSG00000019373.11	Cops3	1031.54	971.305	993.568	973.67	1048.42	1066.19	1006.06	1110	1041.04	674.911	577.843	662.949	477.355	462.576	461.012	998.806	1029.43	1052.37	638.568	466.981	0.0376713	0.752806	0.999972	0.079553	0.504893	0.999996	-0.0418817	0.720606	0.999986	-0.64551	5.55274e-12	5.35599e-11	-1.13995	1.79094e-34	5.55901e-33	-0.597716	0.000105129	0.000918202
ENSMUSG00000033417.16	Cacul1	4901.52	6315.78	6077.34	5686.39	5859.86	4696.03	5000.03	4704.97	5521.64	4095.43	5399.09	3582.71	2391.67	2920.4	1700.77	5764.88	5414.09	5075.55	4359.07	2337.62	-0.0932961	0.530066	0.999972	-0.175827	0.236642	0.999996	0.0825311	0.5779	0.999986	-0.420612	0.0216947	0.042806	-1.22666	2.22226e-11	1.42346e-10	-1.06208	8.46372e-14	6.15598e-12
ENSMUSG00000006736.9	Tspan31	2413.68	2416.81	2498.07	2510.71	2411.36	2574.77	2288	2649.73	2677.22	2153.55	2025.13	2080.21	2610.75	2650.92	2744.16	2442.85	2498.95	2538.31	2086.29	2668.61	0.0276916	0.795731	0.999972	0.0573484	0.591334	0.999996	-0.0296568	0.779275	0.999986	-0.227038	0.00194003	0.00503557	0.0941048	0.189697	0.253257	0.205173	0.11154	0.243803
ENSMUSG00000032803.15	Cdv3	2995.75	3239.21	3266.51	3196.26	3553.33	3378.27	3072.22	3931.28	3358.66	2815.76	2674.13	3217.81	2277.59	1969.09	2237.64	3167.16	3375.95	3454.05	2902.57	2161.44	0.0850743	0.419731	0.999972	0.12382	0.239766	0.999996	-0.0387456	0.710801	0.999986	-0.126122	0.27254	0.367031	-0.641235	2.17741e-08	9.90152e-08	-0.57402	2.84249e-05	0.00029929
ENSMUSG00000037455.16	Slc18b1	60.6791	84.7601	71.4506	86.1769	103.229	41.0731	88.4092	39.0665	64.7278	79.8282	123.594	78.551	234.478	358.967	144.119	72.2966	76.8263	64.0678	93.9912	245.855	0.00846765	0.984851	0.999972	-0.204496	0.647927	0.999996	0.212963	0.628584	0.999986	0.34112	0.374353	0.473237	1.68552	6.00476e-06	1.97247e-05	1.18216	7.15425e-07	1.22363e-05
ENSMUSG00000041836.10	Ptpre	2611.45	2529.06	2541.21	2558.3	2545.24	3076.21	2415.7	3321.5	2705.98	3597.71	2986.59	3708.61	2322.38	2514.86	2068.23	2560.57	2726.58	2814.4	3430.97	2301.83	0.0829779	0.59179	0.999972	0.134263	0.385231	0.999996	-0.0512851	0.739006	0.999986	0.422875	0.00479222	0.0113389	-0.243488	0.103423	0.150562	-0.723861	1.77437e-05	0.000200815
ENSMUSG00000044906.6	4930503L19Rik	707.923	769.714	888.414	765.302	948.416	878.794	826.79	1038.66	916.978	1649.78	1746.37	1871.85	2937.62	3137.56	2659.04	788.683	864.171	927.476	1756	2911.41	0.11989	0.368188	0.999972	0.235238	0.0762775	0.999996	-0.115348	0.374688	0.999986	1.15042	5.33553e-24	1.5122e-22	1.75905	4.07675e-57	3.73049e-55	0.578206	0.000124885	0.00106287
ENSMUSG00000063410.8	Stk24	3092.39	3211.72	3186.97	3148.67	3283.97	2579.91	2977.26	2740.6	2941.52	2944.57	2678.94	2805	1972.41	1883.79	1552.44	3163.69	3004.18	2886.46	2809.5	1802.88	-0.0867197	0.474047	0.999972	-0.129882	0.283497	0.999996	0.0431623	0.720255	0.999986	-0.173395	0.105564	0.167241	-0.735228	6.61548e-12	4.45912e-11	-0.796011	8.77808e-08	1.91082e-06
ENSMUSG00000070697.4	Utp3	1490.01	1527.97	1737.73	1686.24	1540.37	1853.43	1616.74	1550.77	1945.43	1527.62	1608.86	2068.51	1184.29	1082.66	1608.91	1585.24	1693.34	1704.31	1735	1291.95	0.0894906	0.375937	0.999972	0.10449	0.299941	0.999996	-0.0149993	0.879635	0.999986	0.12422	0.178657	0.259217	-0.405174	8.9502e-06	2.87173e-05	-0.584054	2.54512e-05	0.000272695
ENSMUSG00000094870.8	Zfp131	719.16	728.479	683.499	811.606	804.863	769.266	816.966	936.747	728.188	602.945	546.811	644.007	470.356	472.518	457.641	710.379	795.245	827.301	597.921	466.838	0.157971	0.233846	0.999972	0.221131	0.0948114	0.999996	-0.0631596	0.62505	0.999986	-0.245933	0.0295661	0.0561392	-0.768376	4.54051e-12	3.10908e-11	-0.503215	0.00157593	0.0088172
ENSMUSG00000030657.11	Xylt1	2148.49	1353.87	2019.49	2204.59	1227.46	1502.59	1708.43	929.104	1815.98	1017.81	777.413	622.28	283.473	370.479	251.155	1840.62	1644.88	1484.5	805.834	301.702	-0.176226	0.268109	0.999972	-0.33332	0.0361499	0.999996	0.157095	0.321378	0.999986	-1.18569	1.18771e-05	4.74126e-05	-2.38006	2.3017e-18	2.67621e-17	-1.55588	3.82553e-15	3.60734e-13
ENSMUSG00000030691.15	Fchsd2	869.734	975.887	892.458	1070.14	1235.52	1288.67	914.38	1312.13	952.938	1069.82	1705.17	1325.34	988.307	1388.25	1110.81	912.693	1198.11	1059.81	1366.78	1162.46	0.388887	0.00967144	0.999972	0.210253	0.162312	0.999996	0.178634	0.227037	0.999986	0.56118	4.12955e-06	1.78031e-05	-0.0602815	0.613087	0.678581	-0.372633	0.00772297	0.0318965
ENSMUSG00000015994.10	Fnta	1245.04	1415.72	1536.86	1326.1	1466.17	1283.54	1267.2	1260.32	1310.74	1204.08	1115.02	1422.28	817.523	680.259	759.364	1399.21	1358.6	1279.42	1247.12	752.382	-0.0498593	0.68442	0.999972	-0.124235	0.310975	0.999996	0.0743752	0.539577	0.999986	-0.169292	0.163566	0.241383	-0.853048	2.15478e-12	1.52486e-11	-0.875454	1.49961e-08	3.95034e-07
ENSMUSG00000025534.17	Gusb	21269.1	19891.1	22674.1	23706.4	23823.3	21857.8	23087.1	20695.1	22998.2	23559	19202.6	24748	16585.6	13995.5	18775.9	21278.1	23129.1	22260.1	22503.2	16452.4	0.115979	0.240118	0.999972	0.068355	0.48869	0.999996	0.0476242	0.629052	0.999986	0.0759069	0.456458	0.554722	-0.503663	7.61902e-07	2.83241e-06	-0.60386	7.47537e-07	1.26837e-05
ENSMUSG00000021087.18	Rtn1	94.3897	71.0152	144.249	126.05	132.262	119.797	135.07	71.3389	158.224	86.4806	77.5808	142.618	38.4964	42.9086	73.3237	103.218	126.036	121.544	102.226	51.5762	0.333403	0.305037	0.999972	0.214794	0.508156	0.999996	0.118609	0.705593	0.999986	-0.019028	0.945812	0.962518	-1.34602	1.23224e-06	4.43732e-06	-1.14117	1.55992e-05	0.000181065
ENSMUSG00000067851.11	Arfgef1	3357.58	3555.34	3680.38	3600.14	3451.72	3351.74	3462.69	3568.64	3272.35	1982.4	1964.67	2040.1	1513.96	1507.56	1564.24	3531.1	3467.86	3434.56	1995.72	1528.58	-0.0331645	0.742978	0.999972	-0.0366887	0.716589	0.999996	0.00352412	0.971998	0.999986	-0.824737	2.57576e-36	1.70841e-34	-1.18193	5.26319e-73	8.90027e-71	-0.534851	3.84831e-05	0.000388127
ENSMUSG00000021816.11	Ppp3cb	2018.14	1848.69	2063.98	1929.33	1779.09	1979.21	2008.03	1927	2101.86	1770.13	1597.09	1838.99	1340.37	1188.88	1447.09	1976.94	1895.88	2012.3	1735.4	1325.45	-0.0659188	0.482246	0.999972	0.0303713	0.745241	0.999996	-0.0962901	0.296462	0.999986	-0.187606	0.000972402	0.00270437	-0.519262	1.97572e-20	2.67367e-19	-0.541138	3.79369e-05	0.00038389
ENSMUSG00000047694.12	Yipf6	1514.73	1665.42	1566.52	1663.09	1788.76	1564.2	1538.97	1766.49	1731.47	1533.67	1448.89	1437.87	1063.9	992.654	1175.71	1582.22	1672.02	1678.98	1473.48	1077.42	0.0725975	0.493479	0.999972	0.0873394	0.409329	0.999996	-0.0147419	0.887523	0.999986	-0.101146	0.310233	0.408307	-0.63333	1.49507e-10	8.74211e-10	-0.604959	1.74563e-05	0.000198194
ENSMUSG00000022094.15	Slc39a14	584.317	593.321	559.472	661.118	664.536	575.88	681.078	856.915	654.47	941.005	839.478	992.194	651.639	701.19	514.109	579.037	633.845	730.821	924.226	622.312	0.12022	0.401739	0.999972	0.331796	0.0199797	0.999996	-0.211576	0.128423	0.999986	0.679331	1.83874e-06	8.35244e-06	-0.0287176	0.837768	0.872911	-0.727378	0.000109804	0.00094966
ENSMUSG00000040229.11	Gpr34	35.958	25.199	57.9693	25.7244	25.8072	10.2683	21.2837	3.39709	23.3739	65.9187	68.4851	59.0526	124.588	120.353	92.7081	39.7088	20.6	16.0182	64.4855	112.55	-0.854256	0.232328	0.999972	-1.4532	0.0448864	0.999996	0.598942	0.411049	0.999986	0.698945	0.170421	0.249662	2.49288	1.41717e-06	5.05246e-06	0.646551	0.00968985	0.0379876
ENSMUSG00000025790.14	Slco3a1	294.406	263.444	215.7	335.704	229.039	473.197	308.614	800.864	280.487	489.25	361.152	1270.19	201.581	113.551	433.2	257.85	345.98	463.321	706.863	249.444	0.459747	0.267867	0.999972	0.781755	0.0591588	0.999996	-0.322009	0.433174	0.999986	1.27152	0.0151881	0.0312789	-0.548238	0.294121	0.366144	-1.65024	9.7944e-22	2.08728e-19
ENSMUSG00000020901.13	Pik3r5	14652.9	12368.1	13420.6	13612.1	11235.8	15011.4	13940.8	14429.1	14225.7	8816.18	9502.84	14505.2	4512.47	5877.43	6977.55	13480.5	13286.4	14198.6	10941.4	5789.15	-0.0304822	0.811119	0.999972	0.084635	0.506842	0.999996	-0.115117	0.366093	0.999986	-0.330565	0.0571127	0.0991752	-1.20509	4.08252e-12	2.80821e-11	-1.05522	2.68246e-13	1.79203e-11
ENSMUSG00000036499.9	Eea1	3366.57	3559.93	3720.82	3987.29	3622.69	3776.16	3663.25	4914.74	3849.51	4082.73	5059.87	4330.89	3330.99	3286.7	3478.24	3549.1	3795.38	4142.5	4491.16	3365.31	0.0937286	0.514409	0.999972	0.221909	0.122385	0.999996	-0.128181	0.370396	0.999986	0.335121	0.00439106	0.0104917	-0.175766	0.133738	0.187825	-0.561094	8.65267e-05	0.000778046
ENSMUSG00000098557.1	Kctd12	5085.81	5174.95	5151.18	5815.01	4822.73	6883.17	4912.44	9843.06	5812.92	26330	23070.4	38766.3	17023.8	10826.6	23953.2	5137.31	5840.3	6856.14	29388.9	17267.9	0.18744	0.443836	0.999972	0.390438	0.110622	0.999996	-0.202999	0.406361	0.999986	2.48478	5.78186e-17	9.4975e-16	1.54328	1.9787e-07	7.96073e-07	-0.955008	3.95775e-10	1.49811e-08
ENSMUSG00000097743.1	Gm16973	123.606	151.194	149.642	140.198	130.649	148.034	144.074	134.185	129.456	30.238	32.6374	14.4846	8.39921	7.32586	8.42801	141.48	139.627	135.905	25.7867	8.05103	-0.0229477	0.92	0.999972	-0.0474067	0.835247	0.999996	0.0244589	0.911618	0.999986	-2.47924	7.39167e-20	1.52422e-18	-4.14601	1.0733e-34	3.38618e-33	-1.77716	0.00132447	0.00767004
ENSMUSG00000106665.1	Gm43389	6.74212	9.16326	5.3925	10.2898	8.06476	0.85569	2.45581	8.49272	10.788	16.9333	17.6563	7.79939	70.6933	129.772	39.6116	7.09929	6.40341	7.2455	14.1297	80.0258	-0.260394	0.815869	0.999972	0.0500051	0.963941	0.999996	-0.3104	0.77474	0.999986	0.945105	0.166416	0.244779	3.69933	5.80616e-09	2.8423e-08	2.29619	8.20131e-10	2.83731e-08
ENSMUSG00000037172.14	E330009J07Rik	260.695	325.296	281.758	336.99	298.396	307.193	335.627	319.326	239.133	134.861	101.658	128.133	76.2928	70.6422	73.3237	289.25	314.193	298.029	121.551	73.4196	0.115558	0.552362	0.999972	0.0441369	0.820536	0.999996	0.0714208	0.706325	0.999986	-1.2562	1.69689e-13	1.93612e-12	-2.10066	1.94442e-33	5.73239e-32	-0.865922	0.000347499	0.00251377
ENSMUSG00000097415.2	AU020206	1238.3	1049.19	1474.85	1066.28	848.413	1410.18	1097.75	877.298	1395.24	1023.86	1111.28	1160.44	1466.36	1344.82	1776.62	1254.11	1108.29	1123.43	1098.52	1529.27	-0.19565	0.0857538	0.999972	-0.164358	0.14698	0.999996	-0.031292	0.779899	0.999986	-0.170185	0.17962	0.260488	0.477902	0.000139041	0.000372738	0.318941	0.0297648	0.0906817
ENSMUSG00000111504.1	Gm48284	4.49475	4.58163	4.04437	1.28622	3.2259	2.56707	4.09302	3.39709	8.98998	38.0998	33.1725	26.1837	173.584	161.692	128.949	4.37358	2.35973	5.49336	32.4853	154.741	-0.936118	0.443494	0.999972	0.253059	0.82274	0.999996	-1.18918	0.304323	0.999986	2.88637	8.71885e-06	3.56154e-05	6.02701	7.84526e-19	9.43305e-18	2.10716	1.73095e-16	2.0048e-14
ENSMUSG00000024083.16	Pja2	1818.13	2171.69	1884.68	1997.5	2196.84	1759.3	1899.98	1859.06	1801.59	2136.61	2010.68	1855.14	1507.66	1571.4	1327.41	1958.17	1984.55	1853.54	2000.81	1468.82	0.0100864	0.927682	0.999972	-0.0728325	0.51233	0.999996	0.0829189	0.450955	0.999986	0.0300443	0.723034	0.79116	-0.430817	2.97498e-07	1.16649e-06	-0.597021	8.66883e-06	0.000109444
ENSMUSG00000015002.18	Efr3a	3130.59	3271.28	3018.45	3485.66	3440.43	2995.77	3208.93	3511.74	3013.44	1778.6	1869.96	1801.1	1462.16	1548.9	1438.66	3140.11	3307.29	3244.7	1816.55	1483.24	0.0660424	0.486767	0.999972	0.0489411	0.606143	0.999996	0.0171012	0.855679	0.999986	-0.78909	8.58638e-35	5.17893e-33	-1.15497	1.42157e-73	2.44301e-71	-0.442883	0.000779382	0.00494034
ENSMUSG00000021890.6	Eaf1	2928.33	3404.15	2748.83	3106.23	3796.89	2620.12	2965.8	3530.42	2763.52	3589.25	3744.21	3908.61	2562.46	2996.8	2185.38	3027.1	3174.41	3086.58	3747.36	2581.55	0.0514518	0.59106	0.999972	0.0288832	0.762939	0.999996	0.0225686	0.811919	0.999986	0.321005	0.00354154	0.00862962	-0.293933	0.00735658	0.0143136	-0.698153	1.69102e-05	0.00019323
ENSMUSG00000063362.13	Alg11	539.37	497.107	470.495	547.931	577.437	509.136	514.083	542.685	433.317	425.75	457.994	415.039	315.67	357.921	241.884	502.324	544.834	496.695	432.928	305.158	0.110158	0.431144	0.999972	-0.013761	0.921819	0.999996	0.123919	0.362976	0.999986	-0.217157	0.0546084	0.0955226	-0.841211	3.74183e-14	3.06061e-13	-0.668559	0.000224901	0.00173655
ENSMUSG00000028309.14	Rnf20	1636.09	1917.41	1797.05	1813.57	1972.64	1728.49	1718.25	2005.13	1805.19	939.191	901.007	927.014	1335.47	1430.11	1208.58	1783.52	1838.24	1842.86	922.404	1324.72	0.0371948	0.712706	0.999972	0.0498208	0.621372	0.999996	-0.0126261	0.898933	0.999986	-0.950143	9.70633e-29	3.83112e-27	-0.471181	1.57638e-08	7.29934e-08	0.369423	0.0121322	0.0453594
ENSMUSG00000032477.14	Cdc25a	384.301	474.199	423.311	415.45	419.368	463.784	422.399	538.438	454.893	122.766	153.021	145.96	86.7918	98.3759	80.0661	427.27	432.867	471.91	140.583	88.4113	0.0239089	0.880382	0.999972	0.150278	0.341654	0.999996	-0.126369	0.412401	0.999986	-1.60235	1.52747e-37	1.07992e-35	-2.29574	2.2321e-69	3.20967e-67	-0.816321	0.000449306	0.00312972
ENSMUSG00000024878.9	Cbwd1	206.758	162.648	217.048	190.361	208.071	213.067	169.451	230.153	215.759	253.394	242.373	333.146	506.052	400.829	545.292	195.485	203.833	205.121	276.304	484.058	0.0489726	0.824676	0.999972	0.0665902	0.762419	0.999996	-0.0176178	0.934406	0.999986	0.492974	0.00499816	0.0117689	1.24627	7.2825e-14	5.82434e-13	0.660592	0.000117007	0.00100465
ENSMUSG00000016984.7	Etaa1	373.064	462.744	403.089	373.004	461.304	358.534	388.018	365.187	453.095	175.985	261.099	168.801	266.675	360.537	369.99	412.966	397.614	402.1	201.962	332.4	-0.0636931	0.721268	0.999972	-0.0333214	0.851551	0.999996	-0.0303718	0.862126	0.999986	-1.04047	7.33708e-09	4.75367e-08	-0.259519	0.138848	0.193868	0.579278	0.00490698	0.022207
ENSMUSG00000020262.15	Adarb1	44.9475	45.8163	40.4437	59.1662	33.872	46.2073	34.3813	30.5738	37.7579	87.6901	112.893	77.9939	35.6966	28.7802	39.6116	43.7358	46.4152	34.2377	92.8591	34.6961	0.0734075	0.851423	0.999972	-0.355788	0.371518	0.999996	0.429195	0.261725	0.999986	1.10033	0.00026759	0.000830479	-0.437352	0.141523	0.196888	-1.57174	1.03817e-06	1.70504e-05
ENSMUSG00000030641.10	Ddias	80.9054	66.4336	71.4506	55.3076	43.5497	74.4451	73.6743	65.3939	100.688	214.69	246.118	278.55	402.462	339.083	471.126	72.9299	57.7674	79.9187	246.453	404.223	-0.34386	0.283095	0.999972	0.123782	0.691973	0.999996	-0.467642	0.127122	0.999986	1.78603	2.58658e-19	5.09423e-18	2.78899	5.38125e-50	3.6778e-48	0.557655	0.00230818	0.0120592
ENSMUSG00000003527.9	Ess2	739.386	760.55	655.188	700.991	714.538	617.808	723.646	676.021	688.632	366.484	356.872	325.903	242.177	259.022	179.517	718.375	677.779	696.099	349.753	226.905	-0.0895912	0.471258	0.999972	-0.0403445	0.744877	0.999996	-0.0492467	0.685222	0.999986	-1.03753	7.7821e-23	2.03251e-21	-1.5755	7.25339e-49	4.67446e-47	-0.786021	2.58603e-05	0.000276132
ENSMUSG00000034616.17	Ssh3	3274.42	3307.94	2887.68	2951.88	3401.72	3223.39	3178.64	3627.24	2844.43	1389.13	1677.35	1085.23	851.12	1065.39	813.303	3156.68	3192.33	3216.77	1383.9	909.937	0.0129721	0.911984	0.999972	0.0285104	0.807958	0.999996	-0.0155383	0.893999	0.999986	-1.20545	8.62349e-27	2.98283e-25	-1.82284	1.20998e-58	1.18961e-56	-0.743526	2.16909e-07	4.2841e-06
ENSMUSG00000040209.12	Zfp704	1303.48	1635.64	1914.34	1799.43	1619.4	1501.74	1333.51	1031.02	1535.49	1088.57	1596.02	691.918	393.363	635.78	289.081	1617.82	1640.19	1300	1125.5	439.408	0.0246084	0.895154	0.999972	-0.319373	0.0875371	0.999996	0.343981	0.0645005	0.999986	-0.572609	0.0654761	0.111364	-1.94194	4.61204e-10	2.56551e-09	-1.50257	7.21006e-25	2.40084e-22
ENSMUSG00000117333.1	AC154486.3	15.7316	20.6173	32.355	18.0071	16.1295	20.5366	22.1023	18.684	16.182	27.2142	25.1469	15.5988	69.2935	81.1078	55.6249	22.9013	18.2244	18.9894	22.6533	68.6754	-0.339721	0.547979	0.999972	-0.227106	0.684803	0.999996	-0.112615	0.837438	0.999986	-0.10683	0.783067	0.839339	1.87795	2.02731e-07	8.14236e-07	1.46839	1.3414e-05	0.000159346
ENSMUSG00000041515.10	Irf8	4924	5440.68	4721.13	4881.21	5338.87	4874.87	4279.66	4860.38	4726.93	4505.46	4668.22	4368.78	3354.78	4026.08	3122.58	5028.6	5031.65	4622.32	4514.15	3501.15	-0.0036927	0.967626	0.999972	-0.117177	0.197887	0.999996	0.113485	0.209645	0.999986	-0.152896	0.0424557	0.0768019	-0.527293	2.11377e-12	1.49684e-11	-0.524377	0.000148127	0.00122574
ENSMUSG00000028060.14	Khdc4	1887.79	2322.89	1941.3	1618.07	2304.91	1897.07	1945.82	2340.59	1970.6	1343.17	1434.98	1484.11	869.318	817.88	894.212	2050.66	1940.01	2085.67	1420.75	860.47	-0.0923231	0.384463	0.999972	0.0306454	0.772279	0.999996	-0.122969	0.240902	0.999986	-0.523182	6.75638e-06	2.81774e-05	-1.15938	2.48657e-23	4.12567e-22	-0.873603	4.82496e-10	1.79137e-08
ENSMUSG00000053819.16	Camk2d	2359.74	3165.91	2479.2	2108.12	3742.05	2182.01	2356.76	2922.35	2391.33	2968.16	2792.91	3294.13	1509.06	1733.61	1567.61	2668.28	2677.39	2556.81	3018.4	1603.43	-0.035722	0.79465	0.999972	-0.0517664	0.706013	0.999996	0.0160443	0.906474	0.999986	0.202892	0.229519	0.318483	-0.707612	2.77102e-05	8.26382e-05	-1.06149	1.55951e-12	9.28342e-11
ENSMUSG00000025044.16	Msr1	3791.32	3058.24	3537.48	4348.72	4334	6060.85	3750.84	12924.2	4521.96	3959.96	2780.6	4450.67	2306.28	2243.81	4146.58	3462.34	4914.52	7065.67	3730.41	2898.89	0.484597	0.358899	0.999972	0.886104	0.0933932	0.999996	-0.401509	0.446947	0.999986	0.0993272	0.803919	0.855513	-0.775807	0.0523616	0.0831357	-0.546673	0.0013299	0.00769731
ENSMUSG00000025139.14	Tollip	3099.13	3406.44	2964.53	3474.09	3424.3	2969.25	3104.96	3331.69	3132.11	3696.89	4411.94	3218.92	2650.65	3168.44	1820.45	3156.7	3289.21	3189.59	3775.92	2546.51	0.0529244	0.586162	0.999972	0.0201173	0.836011	0.999996	0.032807	0.733412	0.999986	0.247703	0.0611896	0.105053	-0.391214	0.00304482	0.00640222	-0.742585	7.9716e-07	1.34153e-05
ENSMUSG00000076615.4	Ighg3	0	0	1.34812	1.28622	0	0	0	0	0	0	0	0.5571	53.8949	53.8974	11.7992	0.449375	0.428741	0	0.1857	39.8638	-0.49509	0.9029	0.999972	-1.72539	0.671766	0.999996	1.2303	0.762255	NA	-1.75563	0.371967	0.470807	6.47717	4.07426e-05	0.000118445	7.21796	2.95864e-08	7.24732e-07
ENSMUSG00000059182.7	Skap2	7704	7490.96	8617.21	7951.43	8095.41	7920.27	7873.33	8209.06	8394.84	4710.47	4693.37	4947.04	3265.89	3796.37	3076.22	7937.39	7989.03	8159.08	4783.63	3379.49	0.00472156	0.959458	0.999972	0.0445734	0.631078	0.999996	-0.0398519	0.666517	0.999986	-0.731108	1.13849e-15	1.65717e-14	-1.24099	3.95999e-42	1.74752e-40	-0.656466	7.77328e-06	0.000100034
ENSMUSG00000026632.17	Tatdn3	182.037	192.428	156.382	142.771	153.23	160.014	189.916	123.994	145.638	241.904	256.284	212.255	354.867	336.99	332.906	176.949	152.005	153.182	236.814	341.588	-0.213451	0.384927	0.999972	-0.207618	0.39682	0.999996	-0.0058327	0.980682	0.999986	0.428705	0.0131181	0.027491	1.15876	3.07215e-12	2.14179e-11	0.38091	0.0282501	0.0870826
ENSMUSG00000020087.5	Tysnd1	658.48	691.826	648.448	663.691	774.217	675.995	630.325	650.542	697.622	377.974	440.873	438.995	307.971	319.722	247.783	666.251	704.634	659.496	419.281	291.825	0.07256	0.572715	0.999972	-0.0124913	0.922647	0.999996	0.0850512	0.497799	0.999986	-0.668086	6.91544e-09	4.5032e-08	-1.26516	3.34783e-28	7.45694e-27	-0.676003	0.000363607	0.00260991
ENSMUSG00000022136.8	Dnajc3	2492.34	2574.88	2690.86	2989.18	2695.24	3101.02	2659.64	3252.71	2880.39	1504.64	1458.52	1358.77	1198.99	1027.19	1261.67	2586.02	2928.48	2930.91	1440.64	1162.62	0.175418	0.170144	0.999972	0.184781	0.14817	0.999996	-0.00936251	0.941175	0.999986	-0.843079	1.69728e-13	1.93612e-12	-1.33509	1.09183e-31	2.96267e-30	-0.463987	0.00192221	0.0104208
ENSMUSG00000070868.11	Skint3	15.7316	16.0357	24.2662	15.4347	12.9036	12.8354	31.1069	4.24636	12.586	15.7237	5.88544	17.2701	52.495	22.5009	147.49	18.6779	13.7245	15.9798	12.9598	74.162	-0.489285	0.50658	0.999972	-0.464819	0.52582	0.999996	-0.0244662	0.973188	0.999986	-0.641416	0.315059	0.413193	2.18191	0.000344929	0.000862242	2.14505	5.04474e-07	9.0116e-06
ENSMUSG00000024952.13	Rps6ka4	1031.54	1092.72	1016.49	1106.15	1150.03	1252.73	1074.83	1380.07	1184.88	723.897	772.598	882.446	591.444	597.581	710.481	1046.92	1169.64	1213.26	792.98	633.169	0.15739	0.237789	0.999972	0.214084	0.107604	0.999996	-0.0566943	0.664969	0.999986	-0.401685	0.00027622	0.000854653	-0.889335	3.56813e-16	3.48696e-15	-0.475341	0.000894836	0.00552911
ENSMUSG00000035649.17	Zcchc7	618.028	545.214	582.39	500.341	570.985	533.951	585.302	523.152	620.309	443.288	417.331	464.064	271.574	287.278	259.583	581.877	535.092	576.254	441.561	272.812	-0.126632	0.384563	0.999972	-0.0129588	0.928726	0.999996	-0.113674	0.424633	0.999986	-0.397381	0.000244078	0.000763895	-0.963468	9.6107e-19	1.1484e-17	-0.843019	8.48857e-07	1.42283e-05
ENSMUSG00000058881.13	Zfp516	1409.1	1367.62	1403.4	1311.95	1550.05	1393.92	1421.1	1974.56	1373.67	4076.68	4523.76	3204.44	6831.36	9778.46	5209.35	1393.37	1418.64	1589.77	3934.96	7273.05	0.0117243	0.938002	0.999972	0.177201	0.238838	0.999996	-0.165476	0.267487	0.999986	1.47276	2.7625e-19	5.42964e-18	2.32199	4.01565e-46	2.2279e-44	0.702677	3.38863e-06	4.78246e-05
ENSMUSG00000031156.18	Slc35a2	743.881	691.826	633.618	685.557	685.505	734.182	683.534	623.366	632.895	679.145	580.518	598.325	470.356	442.691	404.544	689.775	701.748	646.598	619.329	439.197	0.0263454	0.84462	0.999972	-0.0853253	0.525857	0.999996	0.111671	0.396577	0.999986	-0.151763	0.108414	0.171137	-0.680796	2.53118e-13	1.93016e-12	-0.644495	2.80326e-05	0.000296184
ENSMUSG00000036452.18	Arhgap26	395.538	293.224	382.867	357.57	206.458	272.11	358.548	142.678	436.913	723.897	593.359	810.023	396.163	211.927	364.933	357.21	278.712	312.713	709.093	324.341	-0.386955	0.140795	0.999972	-0.295375	0.258672	0.999996	-0.09158	0.72498	0.999986	1.00154	1.10308e-05	4.43185e-05	0.201271	0.378445	0.453593	-1.31706	1.27417e-12	7.6923e-11
ENSMUSG00000021326.13	Trim27	1197.85	1395.11	1226.79	1104.87	1482.3	1233.05	1151.78	1342.7	1244.21	702.73	793.999	812.251	483.654	547.87	343.863	1273.25	1273.41	1246.23	769.66	458.462	-0.0115997	0.915086	0.999972	-0.0264605	0.807603	0.999996	0.0148608	0.889388	0.999986	-0.722161	2.25873e-07	1.18306e-06	-1.47156	8.16402e-26	1.57599e-24	-0.917439	6.36101e-06	8.33664e-05
ENSMUSG00000041477.14	Dcp1b	265.19	309.26	268.277	284.255	366.14	282.378	275.051	281.109	298.467	294.518	334.935	301.391	231.678	235.474	190.473	280.909	310.924	284.876	310.281	219.208	0.133874	0.442577	0.999972	0.0248607	0.886759	0.999996	0.109013	0.517954	0.999986	0.143639	0.259785	0.352907	-0.492757	6.35313e-05	0.000179511	-0.65424	0.000370157	0.00265335
ENSMUSG00000037058.16	Paip2	1957.46	2018.21	2161.04	1956.34	2101.68	1879.1	1999.85	1726.57	2080.28	1755.01	1623.85	1680.77	2298.58	2220.26	2116.27	2045.57	1979.04	1935.57	1686.54	2211.71	-0.0537814	0.657319	0.999972	-0.0787086	0.515814	0.999996	0.0249271	0.835688	0.999986	-0.280688	0.00263401	0.00661623	0.161965	0.0784291	0.118248	0.241003	0.0686713	0.171144
ENSMUSG00000049130.6	C5ar1	11598.7	12702.6	12177.6	11740.6	15303.7	10736.3	11641.4	10758.6	11224.9	11462	10013.3	11387.1	6887.35	6857.53	7279.27	12159.6	12593.6	11208.3	10954.1	7008.05	0.0341676	0.80038	0.999972	-0.110756	0.412464	0.999996	0.144924	0.282981	0.999986	-0.148665	0.254073	0.346318	-0.841414	1.06784e-10	6.36192e-10	-0.792302	5.49181e-10	1.9972e-08
ENSMUSG00000032549.7	Rab6b	442.733	380.275	343.772	376.863	408.077	327.729	243.944	176.649	275.093	388.255	352.056	203.341	174.983	192.042	125.577	388.926	370.89	231.895	314.551	164.201	-0.0691618	0.747851	0.999972	-0.751826	0.000557321	0.581662	0.682664	0.00150704	0.999986	-0.330007	0.160332	0.23755	-1.18292	5.51302e-07	2.0888e-06	-1.0607	3.12782e-08	7.61793e-07
ENSMUSG00000079562.7	Maea	3222.73	3683.63	3362.22	3349.32	3525.91	3366.29	3127.07	3544.01	3416.19	2204.35	2286.23	2262.38	1595.15	1810.01	1301.28	3422.86	3413.84	3362.42	2250.98	1568.82	-0.0072605	0.935327	0.999972	-0.0215458	0.809557	0.999996	0.0142853	0.871892	0.999986	-0.602368	1.08136e-09	7.9359e-09	-1.12615	3.96559e-30	9.86173e-29	-0.682992	1.86857e-05	0.000209916
ENSMUSG00000021607.9	Mrpl36	483.185	591.03	500.154	628.963	551.63	569.89	551.739	522.302	582.551	436.636	432.312	486.348	345.767	312.919	320.264	524.79	583.494	552.197	451.765	326.317	0.150386	0.326919	0.999972	0.0771179	0.615063	0.999996	0.0732677	0.62454	0.999986	-0.212275	0.062463	0.106955	-0.837999	6.37425e-14	5.11537e-13	-0.6182	0.000217531	0.00169005
ENSMUSG00000038242.12	Aox4	6.74212	6.87244	12.1331	2.57244	1.61295	0.85569	1.63721	1.69854	7.19198	100.995	131.62	85.7933	135.087	179.484	149.176	8.58256	1.68036	3.50924	106.136	154.582	-2.34229	0.0600932	0.999972	-1.48909	0.191101	0.999996	-0.853202	0.506961	0.999986	3.55942	1.52629e-11	1.39875e-10	6.60624	2.63142e-16	2.59678e-15	0.401822	0.0696398	0.172931
ENSMUSG00000061848.5	Gm5805	65.1738	22.9081	29.6587	9.00356	3.2259	17.9695	24.5581	8.49272	23.3739	18.7475	11.7709	19.4985	24.4977	14.6517	32.0264	39.2469	10.0663	18.8083	16.6723	23.7253	-1.9815	0.00201041	0.999972	-1.09174	0.0703212	0.999996	-0.889754	0.169783	0.999986	-1.1657	0.00760075	0.0169932	1.21747	0.011918	0.022151	0.327121	0.477002	0.659533
ENSMUSG00000111189.1	Gm48293	4.49475	2.29081	1.34812	0	4.83886	4.27845	9.00464	2.54782	5.39399	4.23331	5.88544	3.8997	29.3972	163.785	144.962	2.71123	3.0391	5.64881	4.67282	112.715	0.29008	0.845683	0.999972	1.09024	0.452155	0.999996	-0.800257	0.556699	0.999986	0.855704	0.403492	0.502374	5.15663	2.73093e-09	1.39335e-08	4.21522	5.51802e-16	5.99972e-14
ENSMUSG00000032423.12	Syncrip	2780	3175.07	3315.04	3251.57	3603.34	3014.6	3213.02	3384.35	3342.47	2980.86	2671.45	3262.38	2079.5	1935.07	1456.36	3090.04	3289.83	3313.28	2971.56	1823.65	0.0827042	0.459916	0.999972	0.104934	0.348043	0.999996	-0.0222301	0.841307	0.999986	-0.05579	0.707473	0.77881	-0.851065	1.00383e-08	4.7651e-08	-0.864483	4.55778e-06	6.25038e-05
ENSMUSG00000020015.10	Cdk17	737.139	962.142	967.953	859.197	996.804	794.081	886.548	839.93	888.21	1580.84	1706.24	1470.19	3071.31	3313.91	2038.74	889.078	883.361	871.563	1585.76	2807.98	-0.0174211	0.90991	0.999972	-0.0200364	0.896328	0.999996	0.00261515	0.98627	0.999986	0.826671	9.34478e-07	4.45012e-06	1.66191	2.10106e-23	3.51362e-22	0.646807	0.000113908	0.000980412
ENSMUSG00000031458.8	Coprs	328.117	400.893	320.854	315.124	335.494	327.729	353.637	340.558	352.407	128.814	163.722	108.077	214.88	223.962	179.517	349.954	326.116	348.867	133.538	206.119	-0.0987065	0.545756	0.999972	0.00610448	0.970027	0.999996	-0.104811	0.508617	0.999986	-1.39394	2.95921e-21	6.8897e-20	-0.671798	1.84157e-06	6.45877e-06	0.487518	0.016629	0.0577638
ENSMUSG00000028899.11	Taf12	530.38	579.576	581.042	528.637	535.5	556.199	504.26	602.983	658.066	519.488	536.645	566.57	784.626	760.843	688.568	563.666	540.112	588.436	540.901	744.679	-0.0643566	0.644557	0.999972	0.0596793	0.6669	0.999996	-0.124036	0.36058	0.999986	-0.059539	0.599287	0.687071	0.46631	2.00577e-05	6.11185e-05	0.310302	0.0513654	0.137882
ENSMUSG00000026154.4	Sdhaf4	238.222	217.627	252.099	245.668	258.072	240.449	209.563	232.701	244.527	183.847	184.054	171.587	289.073	302.977	278.124	235.983	248.063	228.93	179.829	290.058	0.0609685	0.737956	0.999972	-0.0463004	0.799564	0.999996	0.107269	0.542362	0.999986	-0.403763	0.00131582	0.00355794	0.230986	0.0437492	0.0708419	0.539796	0.00243976	0.0126137
ENSMUSG00000033184.14	Tmed7	4391.37	4309.02	4412.41	4801.47	4427.55	4607.04	4427.83	5279.07	4721.54	3442.89	3217.73	3606.66	2879.53	2827.78	3026.5	4370.93	4612.02	4809.48	3422.43	2911.27	0.0721444	0.528278	0.999972	0.141008	0.217365	0.999996	-0.0688634	0.544981	0.999986	-0.353361	2.89648e-05	0.000107925	-0.664477	2.70232e-15	2.44947e-14	-0.382491	0.00264492	0.0134674
ENSMUSG00000025477.14	Inpp5a	409.022	380.275	442.185	415.45	464.53	402.174	392.93	447.566	406.347	570.893	528.619	437.323	354.867	318.675	318.579	410.494	427.385	415.614	512.278	330.707	0.0423651	0.789439	0.999972	0.0160365	0.919363	0.999996	0.0263285	0.864565	0.999986	0.303925	0.0211151	0.0417907	-0.368462	0.00450404	0.00915006	-0.775997	1.57831e-06	2.45514e-05
ENSMUSG00000110744.1	Gm5171	6.74212	6.87244	0	2.57244	1.61295	1.71138	4.09302	0.849272	0	3.62855	1.07008	3.3426	24.4977	20.4078	42.14	4.53819	1.96559	1.64743	2.68041	29.0152	-0.551574	0.734301	0.999972	-1.35965	0.412576	0.999996	0.808072	0.624705	0.999986	-0.647072	0.507041	0.603466	3.97285	3.46106e-05	0.000101583	3.33004	5.51791e-07	9.78304e-06
ENSMUSG00000015882.17	Lcorl	732.644	824.693	843.926	896.497	808.089	781.245	777.673	882.394	843.26	483.203	678.966	435.652	310.071	369.956	269.696	800.421	828.61	834.442	532.607	316.574	0.0438476	0.752199	0.999972	0.0618609	0.655363	0.999996	-0.0180134	0.894799	0.999986	-0.608985	6.54792e-05	0.000229326	-1.39972	5.77081e-20	7.52984e-19	-0.887829	4.47235e-08	1.04967e-06
ENSMUSG00000027200.17	Sema6d	44.9475	27.4898	60.6656	41.1591	40.3238	41.0731	41.7488	13.5884	48.5459	44.1474	35.8477	44.0109	103.59	108.318	85.9657	44.3676	40.852	34.6277	41.3353	99.2913	-0.0567117	0.903514	0.999972	-0.430515	0.360651	0.999996	0.373803	0.415692	0.999986	-0.096878	0.79662	0.849995	1.32223	0.000208963	0.000542904	1.11635	0.000120417	0.0010302
ENSMUSG00000025578.9	Cbx8	143.832	183.265	136.161	137.626	177.425	121.508	157.172	123.144	138.446	202.594	242.373	117.548	323.369	445.831	217.443	154.419	145.52	139.587	187.505	328.881	-0.0988087	0.692316	0.999972	-0.133553	0.592596	0.999996	0.0347444	0.88671	0.999986	0.235624	0.315706	0.413788	1.14522	4.80472e-07	1.83357e-06	0.663438	0.000209054	0.00163252
ENSMUSG00000041075.8	Fzd7	586.564	549.795	616.093	578.8	566.146	466.351	512.446	411.048	613.117	1964.26	1949.15	1925.34	1117.09	1248.54	803.189	584.151	537.099	512.203	1946.25	1056.27	-0.126676	0.494268	0.999972	-0.199252	0.28194	0.999996	0.0725761	0.692059	0.999986	1.73299	7.49266e-20	1.5401e-18	0.977709	2.25262e-07	8.99943e-07	-1.05419	2.45701e-09	7.62173e-08
ENSMUSG00000061313.8	Ddhd2	1492.26	1491.32	1519.34	1373.69	1530.69	1436.7	1507.05	1600.03	1459.97	1090.38	1126.79	858.491	690.135	716.365	627.887	1500.97	1447.03	1522.35	1025.22	678.129	-0.0610903	0.561967	0.999972	0.0238037	0.820704	0.999996	-0.084894	0.412356	0.999986	-0.559766	7.82557e-09	5.04817e-08	-1.0959	1.52658e-29	3.65665e-28	-0.73915	2.61951e-07	5.06115e-06
ENSMUSG00000076612.8	Ighg2c	0	0	0	0	0	0	0	0	0	4.23331	3.74528	1.6713	231.678	232.334	42.14	0	0	0	3.21663	168.718	NA	NA	NA	NA	NA	NA	0	NA	NA	3.04673	0.0242512	0.0472705	9.25344	1.13306e-12	8.17986e-12	5.48964	6.81301e-30	3.22649e-27
ENSMUSG00000040022.14	Rab11fip2	249.458	240.536	218.396	254.672	212.91	178.839	215.293	191.086	185.194	302.984	364.897	284.121	473.155	514.903	404.544	236.13	215.474	197.191	317.334	464.201	-0.151569	0.412865	0.999972	-0.262691	0.156803	0.999996	0.111121	0.539163	0.999986	0.421168	0.00243445	0.00616147	1.1117	3.86654e-17	4.07026e-16	0.399623	0.0134669	0.049126
ENSMUSG00000097048.7	1600020E01Rik	204.511	119.122	149.642	104.184	138.714	158.303	126.884	119.747	145.638	131.837	128.41	172.144	300.272	203.554	548.663	157.758	133.734	130.756	144.13	350.83	-0.233955	0.413628	0.999972	-0.261356	0.359802	0.999996	0.0274012	0.92246	0.999986	-0.133325	0.639604	0.721549	1.32323	2.02513e-06	7.06039e-06	1.02875	1.55085e-05	0.00018011
ENSMUSG00000043251.6	Exoc3l	26.9685	16.0357	17.5256	9.00356	14.5166	8.5569	19.6465	6.79418	8.98998	34.4713	40.128	25.0695	66.4937	64.8862	52.2537	20.1766	10.6923	11.8102	33.2229	61.2112	-0.890386	0.196413	0.999972	-0.820817	0.230583	0.999996	-0.0695692	0.920095	0.999986	0.713221	0.0778688	0.129197	2.54302	1.08791e-09	5.82628e-09	0.744073	0.0204302	0.0678539
ENSMUSG00000025757.12	Hspa4l	840.518	886.545	853.363	845.048	1006.48	841.144	921.748	942.692	816.29	1406.07	1374.52	1003.34	2219.49	1972.75	2014.29	860.142	897.558	893.577	1261.31	2068.84	0.0486333	0.691593	0.999972	0.0570366	0.64125	0.999996	-0.00840332	0.944125	0.999986	0.538439	1.22394e-05	4.87581e-05	1.20807	1.02174e-23	1.74596e-22	0.577472	0.000205171	0.00160573
ENSMUSG00000030264.14	Thumpd3	1087.73	1060.65	1108.16	1008.4	1095.19	1036.24	1044.54	1063.29	1075.2	1643.13	1713.73	1817.82	3125.21	2229.68	2555.37	1085.51	1046.61	1061.01	1724.89	2636.75	-0.0605815	0.575918	0.999972	-0.0298586	0.782182	0.999996	-0.0307229	0.771975	0.999986	0.668417	5.17928e-08	2.99029e-07	1.3295	3.7513e-28	8.29445e-27	0.44894	0.00752927	0.0313146
ENSMUSG00000031278.12	Acsl4	3233.97	3225.47	3306.95	3885.68	3800.12	3931.9	3467.6	6580.16	3633.75	5571.04	4948.58	6882.97	4308.09	3286.7	5317.23	3255.46	3872.56	4560.5	5800.86	4304.01	0.245959	0.250028	0.999972	0.44812	0.0360317	0.999996	-0.202161	0.343207	0.999986	0.829058	0.000847389	0.00238975	0.147774	0.551505	0.621083	-0.594665	8.01944e-06	0.000102644
ENSMUSG00000043284.12	Tmem11	507.906	462.744	467.799	529.924	509.693	524.538	506.716	550.328	505.237	416.074	384.694	415.039	305.171	315.535	241.884	479.483	521.385	520.76	405.269	287.53	0.11736	0.406524	0.999972	0.125206	0.374767	0.999996	-0.00784553	0.954283	0.999986	-0.242789	0.0375808	0.0691892	-0.858499	7.40727e-14	5.91965e-13	-0.650902	0.000486597	0.00335594
ENSMUSG00000010025.19	Aldh3a2	2251.87	2405.36	2289.12	2294.62	2503.3	2051.95	2257.71	2132.52	2091.07	1575.4	1801.48	1434.53	2246.79	2579.75	1800.22	2315.45	2283.29	2160.43	1603.8	2208.92	-0.0313742	0.765903	0.999972	-0.0972204	0.35618	0.999996	0.0658462	0.528186	0.999986	-0.538653	1.48024e-07	7.98492e-07	-0.0529614	0.6014	0.667878	0.302929	0.0289272	0.0887133
ENSMUSG00000044362.8	Ccdc89	8.98949	9.16326	4.04437	3.85867	1.61295	1.71138	4.91162	5.9449	5.39399	32.657	31.5674	20.0556	81.1923	70.119	64.0529	7.39904	2.39433	5.41684	28.0933	71.7881	-1.58505	0.150667	0.999972	-0.390254	0.698319	0.999996	-1.19479	0.272054	0.999986	1.9814	0.00018176	0.000584106	4.90205	9.21282e-14	7.29366e-13	1.22095	0.000155119	0.00127242
ENSMUSG00000045328.11	Cenpe	532.628	403.183	977.39	501.627	358.075	780.39	607.404	437.375	864.836	506.788	353.661	1008.35	836.421	439.552	1639.25	637.734	546.697	636.538	622.933	971.74	-0.210136	0.14417	0.999972	0.0394032	0.781482	0.999996	-0.249539	0.0743428	0.999986	-0.0672131	0.689204	0.764062	0.723225	1.25966e-05	3.95173e-05	0.431475	0.00808567	0.0330483
ENSMUSG00000003518.13	Dusp3	7497.24	7369.55	7630.38	7650.45	7764.75	6721.45	7392.81	6016.24	7526.41	7252.27	7178.63	7305.8	5300.6	5749.23	5286.89	7499.06	7378.88	6978.49	7245.57	5445.57	-0.0293766	0.810432	0.999972	-0.104028	0.395606	0.999996	0.074651	0.541264	0.999986	-0.0497373	0.626337	0.709818	-0.437099	1.82714e-05	5.59983e-05	-0.563152	1.15651e-05	0.000139719
ENSMUSG00000008226.14	Scrn3	375.311	368.821	372.082	331.845	409.69	341.42	334.809	260.727	402.751	218.318	212.411	180.5	313.57	311.872	280.653	372.072	360.985	332.762	203.743	302.032	-0.0500161	0.807788	0.999972	-0.170368	0.407309	0.999996	0.120352	0.552311	0.999986	-0.870152	6.27033e-07	3.0577e-06	-0.252818	0.137128	0.191783	0.42053	0.0160104	0.0561643
ENSMUSG00000032932.15	Hspa13	851.755	1021.7	1114.9	1107.44	1198.42	1114.96	1026.53	1266.26	1145.32	458.407	565.537	558.214	382.164	454.203	358.19	996.119	1140.28	1146.04	527.386	398.186	0.191381	0.138083	0.999972	0.205635	0.110437	0.999996	-0.0142536	0.910232	0.999986	-0.923452	1.55019e-17	2.68824e-16	-1.51693	4.34264e-45	2.28345e-43	-0.555136	0.00127214	0.00740926
ENSMUSG00000038888.8	Ctu1	276.427	316.132	256.144	271.393	269.363	265.264	297.153	359.242	307.457	287.261	322.094	434.538	157.485	202.508	171.089	282.901	268.673	321.284	347.964	177.027	-0.0677448	0.692978	0.999972	0.191072	0.26041	0.999996	-0.258817	0.116653	0.999986	0.302913	0.0797099	0.131674	-0.605954	0.000452983	0.00110862	-1.10753	1.81713e-07	3.64984e-06
ENSMUSG00000037638.5	Zbtb42	851.755	1044.61	667.322	846.334	864.542	735.894	837.431	844.176	685.036	621.692	630.812	386.07	326.169	414.958	193.844	854.562	815.59	788.881	546.191	311.657	-0.0524857	0.700448	0.999972	-0.0968912	0.477801	0.999996	0.0444055	0.741249	0.999986	-0.654831	3.67447e-05	0.000134703	-1.43778	2.25495e-19	2.81376e-18	-0.987781	1.38339e-08	3.69442e-07
ENSMUSG00000115816.1	Gm34589	11.2369	4.58163	6.74062	2.57244	3.2259	6.84552	3.27441	8.49272	1.798	47.776	41.1981	53.4816	161.685	103.609	215.757	7.51971	4.21462	4.52171	47.4852	160.35	-0.815111	0.467386	0.999972	-0.732881	0.509926	0.999996	-0.0822306	0.94152	0.999986	2.70574	1.43779e-06	6.62152e-06	5.1613	6.31984e-20	8.19563e-19	1.55479	2.5538e-09	7.88754e-08
ENSMUSG00000025544.13	Tm9sf2	5220.65	5566.68	5563.71	5866.46	6040.51	5457.59	5356.12	5391.18	5025.4	4119.62	3996.75	4050.11	3373.68	3413.33	2868.89	5450.35	5788.19	5257.57	4055.49	3218.63	0.078741	0.385584	0.999972	-0.0490299	0.589116	0.999996	0.127771	0.156746	0.999986	-0.427949	4.16835e-09	2.81601e-08	-0.847008	1.55133e-31	4.17731e-30	-0.487608	0.000492057	0.00338153
ENSMUSG00000052040.10	Klf13	4688.02	4648.06	4396.23	4768.03	4675.95	4621.58	4494.95	4659.11	4246.87	9668.28	9148.11	7856.22	7507.49	7286.09	6596.6	4577.44	4688.52	4466.97	8890.87	7130.06	0.0299086	0.733901	0.999972	-0.0309377	0.725066	0.999996	0.0608462	0.485956	0.999986	0.953652	8.13921e-50	1.11415e-47	0.601295	3.16268e-21	4.5221e-20	-0.465308	0.000161992	0.00132044
ENSMUSG00000032802.8	Srxn1	3278.92	3667.59	3878.55	4388.59	4430.78	5028.04	4534.25	5924.52	4752.1	5203.35	3803.06	4752.06	3592.06	3550.95	2534.3	3608.36	4615.8	5070.29	4586.16	3225.77	0.352607	0.00855968	0.999972	0.493867	0.000228168	0.338416	-0.14126	0.289201	0.999986	0.346403	0.055748	0.0970849	-0.520254	0.00399457	0.00820734	-0.663247	0.000447151	0.0031182
ENSMUSG00000022195.7	6030458C11Rik	687.696	774.295	741.468	738.292	770.991	680.274	670.436	764.345	679.642	797.677	946.486	859.048	1154.89	1406.04	1082.16	734.487	729.852	704.808	867.737	1214.36	-0.0180322	0.884086	0.999972	-0.058325	0.63696	0.999996	0.0402928	0.73888	0.999986	0.234031	0.00951946	0.0207423	0.73096	2.4366e-17	2.60388e-16	0.329767	0.0248823	0.0792346
ENSMUSG00000021868.7	Ppif	231.479	222.209	241.314	205.796	246.782	249.862	258.679	316.778	221.153	215.294	208.131	272.422	140.687	132.912	156.761	231.668	234.146	265.537	231.949	143.453	0.00484084	0.981663	0.999972	0.198347	0.34299	0.999996	-0.193506	0.342751	0.999986	-0.00173569	0.992089	0.994614	-0.707658	4.58787e-05	0.000132303	-0.83616	1.59725e-05	0.000184336
ENSMUSG00000053950.10	Adnp2	824.786	778.877	698.328	821.896	737.119	717.068	740.018	775.385	704.814	1801.58	1868.36	1639.54	2591.16	2639.4	2048.01	767.33	758.695	740.072	1769.83	2426.19	-0.0185824	0.882192	0.999972	-0.0449596	0.7197	0.999996	0.0263771	0.829856	0.999986	1.20692	3.07338e-42	2.92214e-40	1.66828	6.1068e-86	1.65494e-83	0.298122	0.0312842	0.0942595
ENSMUSG00000070282.6	3000002C10Rik	35.958	27.4898	29.6587	25.7244	45.1627	29.0935	31.9255	34.8202	30.5659	21.1666	19.7965	19.4985	75.5929	76.9215	46.354	31.0355	33.3269	32.4372	20.1538	66.2895	0.0608664	0.892353	0.999972	0.0555637	0.901489	0.999996	0.00530219	0.990153	0.999986	-0.637835	0.0559741	0.0974611	1.00168	0.000496074	0.00120515	1.54131	1.79053e-05	0.00020243
ENSMUSG00000046456.14	Tmem150b	328.117	352.785	339.727	290.686	383.883	276.388	297.972	231.002	253.517	98.5757	110.753	65.1807	139.987	225.532	120.521	340.21	316.986	260.83	91.5032	162.013	-0.120702	0.549957	0.999972	-0.382027	0.0596548	0.999996	0.261325	0.190857	0.999986	-1.92806	1.02898e-17	1.81871e-16	-0.982114	7.52454e-06	2.43947e-05	0.659256	0.00466769	0.0213599
ENSMUSG00000031029.6	Eif3f	5445.39	5145.17	5894	5228.49	4695.3	5357.48	4751.99	4016.21	5406.57	6052.43	5548.36	6926.42	7721.67	7251.56	7412.43	5494.85	5093.76	4724.92	6175.74	7461.89	-0.115351	0.219463	0.999972	-0.221733	0.0182135	0.999996	0.106382	0.255156	0.999986	0.165459	0.0407259	0.0741378	0.555464	4.81337e-12	3.28528e-11	0.128454	0.362407	0.554686
ENSMUSG00000007817.15	Zmiz1	11479.6	9965.04	11014.2	10141.9	8655.1	9113.96	10981.6	7436.23	9847.62	10130.9	11060.9	8650.09	3503.17	6128.61	3120.05	10819.6	9303.64	9421.81	9947.3	4250.61	-0.224391	0.0396051	0.999972	-0.20977	0.0542937	0.999996	-0.0146216	0.893147	0.999986	-0.12972	0.58207	0.671199	-1.14454	1.20967e-06	4.36423e-06	-1.43548	1.40518e-15	1.44665e-13
ENSMUSG00000011958.17	Bnip2	5247.62	5014.59	5307.57	5087.01	5392.1	5650.98	5049.15	6230.26	5248.35	2909.5	2698.74	2876.86	2227.89	2364.68	2287.36	5189.93	5376.7	5509.25	2828.37	2293.31	0.0433359	0.719601	0.999972	0.0866348	0.472716	0.999996	-0.043299	0.718745	0.999986	-0.87572	5.44906e-22	1.33807e-20	-1.22921	7.30774e-42	3.19155e-40	-0.452169	0.000677835	0.00442837
ENSMUSG00000085894.1	Gm15832	168.553	153.485	186.041	144.057	216.136	361.101	189.097	425.485	251.719	104.019	88.8166	85.7933	36.3966	54.944	25.284	169.36	240.431	288.767	92.8762	38.8749	0.424837	0.213102	0.999972	0.7237	0.0331216	0.999996	-0.298864	0.369692	0.999986	-0.859389	0.0200155	0.0398308	-2.61666	2.85934e-12	2.00068e-11	-1.44912	1.10579e-05	0.00013466
ENSMUSG00000032336.17	Nptn	12787.6	13465.4	12898.9	12679.6	13903.6	9957.67	11955.7	9680	11758.9	12938.8	12195.2	11864	8082.14	8816.15	6992.72	13050.6	12180.3	11131.5	12332.7	7963.67	-0.112092	0.457037	0.999972	-0.225489	0.134635	0.999996	0.113397	0.451508	0.999986	-0.083024	0.530371	0.624493	-0.609963	4.02355e-06	1.35214e-05	-0.786604	1.15983e-08	3.14869e-07
ENSMUSG00000049811.16	Fam161a	58.4317	54.9795	60.6656	50.1627	77.4217	29.9492	64.6697	45.0114	37.7579	170.542	255.214	106.406	321.97	486.647	213.229	58.0256	52.5112	49.1463	177.387	340.615	-0.252218	0.546646	0.999972	-0.286745	0.493563	0.999996	0.034527	0.933244	0.999986	1.47673	1.1511e-06	5.39388e-06	2.71764	2.42529e-20	3.27367e-19	0.799183	5.60576e-06	7.45255e-05
ENSMUSG00000020752.11	Recql5	741.633	613.938	698.328	708.709	675.827	688.831	760.483	593.641	649.076	625.321	556.977	606.682	424.16	442.691	379.26	684.633	691.122	667.733	596.326	415.371	0.00983458	0.939777	0.999972	-0.0342651	0.792128	0.999996	0.0440996	0.72878	0.999986	-0.200792	0.0622503	0.106629	-0.728534	8.28178e-12	5.53988e-11	-0.671612	4.6064e-05	0.000453217
ENSMUSG00000060019.5	Gm10073	105.627	73.3061	94.3687	33.4418	14.5166	70.1666	60.5767	54.3534	48.5459	61.6854	29.9622	45.1251	66.4937	46.0483	71.6381	91.1004	39.375	54.492	45.5909	61.3934	-1.29704	0.00607399	0.999972	-0.673586	0.144321	0.999996	-0.623459	0.185472	0.999986	-1.01908	0.00432984	0.0103594	0.663519	0.0700058	0.107138	0.310129	0.320224	0.510229
ENSMUSG00000051346.9	Spryd4	222.49	277.189	242.662	267.534	314.526	252.429	259.497	253.932	264.305	184.452	183.519	216.155	138.587	116.167	100.293	247.447	278.163	259.245	194.708	118.349	0.158012	0.377607	0.999972	0.0721813	0.687107	0.999996	0.0858305	0.618746	0.999986	-0.34302	0.0372736	0.0687517	-1.22383	7.81157e-14	6.23333e-13	-0.872083	0.000199157	0.00156654
ENSMUSG00000071266.13	Zfp946	393.29	432.964	386.912	409.019	361.301	316.605	419.125	447.566	431.519	165.704	228.462	149.303	305.171	283.616	233.456	404.389	362.308	432.737	181.156	274.081	-0.169135	0.29209	0.999972	0.099271	0.532516	0.999996	-0.268407	0.0853456	0.999986	-1.17165	1.78262e-14	2.27405e-13	-0.405263	0.00629166	0.0123934	0.459588	0.0255237	0.0806342
ENSMUSG00000020741.17	Cluh	2537.28	2852.06	2440.11	2566.01	2866.22	2561.94	2531.94	2795.8	2468.65	1845.72	1796.13	1514.75	1289.28	1421.74	968.378	2609.82	2664.72	2598.8	1718.87	1226.47	0.0261059	0.768039	0.999972	-0.000577323	0.994793	0.999996	0.0266832	0.759988	0.999986	-0.604497	1.27318e-09	9.26262e-09	-1.13013	6.28921e-30	1.55305e-28	-0.649213	9.44227e-06	0.000117675
ENSMUSG00000073609.9	D2hgdh	323.622	318.423	381.519	312.552	298.396	360.246	306.158	315.929	384.771	183.847	147.671	147.074	260.375	268.441	238.513	341.188	323.731	335.619	159.531	255.776	-0.0802963	0.600088	0.999972	-0.0223591	0.883179	0.999996	-0.0579373	0.694973	0.999986	-1.10062	1.06519e-12	1.11433e-11	-0.334522	0.0240969	0.0417543	0.537707	0.00555712	0.024616
ENSMUSG00000004591.16	Pkn2	1343.93	1415.72	1268.59	1435.42	1367.78	1378.52	1255.74	1589.84	1326.92	1385.5	1499.72	1430.63	1141.59	1036.09	1142.84	1342.75	1393.91	1390.83	1438.62	1106.84	0.0529053	0.682208	0.999972	0.0526792	0.683218	0.999996	0.000226026	0.998586	0.999986	0.101415	0.324023	0.422708	-0.333881	0.00102809	0.0023532	-0.529462	0.000213623	0.00166392
ENSMUSG00000070565.11	Rasal2	96.6371	146.612	86.28	133.767	151.618	86.4247	117.06	134.185	107.88	145.142	172.283	112.534	79.0925	70.119	75.0093	109.843	123.936	119.708	143.32	74.7403	0.162285	0.524413	0.999972	0.142886	0.575344	0.999996	0.0193994	0.93669	0.999986	0.391787	0.0584399	0.101053	-0.698701	0.000581201	0.00139433	-1.0763	2.13026e-05	0.000235345
ENSMUSG00000027439.9	Gzf1	1054.02	1003.38	1017.83	1050.84	1151.65	1040.52	1010.98	1238.24	1023.06	836.382	986.079	687.461	551.548	680.259	446.684	1025.08	1081	1090.76	836.64	559.497	0.066478	0.601814	0.999972	0.087881	0.48966	0.999996	-0.021403	0.8642	0.999986	-0.313678	0.0123684	0.026104	-0.963933	1.21181e-14	1.0358e-13	-0.735364	3.74845e-07	6.89838e-06
ENSMUSG00000116927.1	Gm30881	33.7106	29.7806	20.2219	24.4382	20.9684	25.6707	26.1953	39.9158	17.98	32.0522	28.8922	28.9692	107.79	54.944	118.835	27.9044	23.6924	28.0304	29.9712	93.8562	-0.173216	0.739073	0.999972	0.0181876	0.971855	0.999996	-0.191404	0.702848	0.999986	0.134586	0.751417	0.814278	1.9614	8.98751e-07	3.30799e-06	1.42559	2.43145e-05	0.000263698
ENSMUSG00000043061.10	Tmem18	867.486	833.856	834.489	969.812	893.575	829.164	907.831	865.408	740.774	664.63	696.622	652.364	515.151	535.834	521.694	845.277	897.517	838.005	671.205	524.227	0.0749193	0.538469	0.999972	-0.012597	0.917672	0.999996	0.0875162	0.46301	0.999986	-0.335505	0.00012726	0.000421891	-0.773637	2.03824e-19	2.54937e-18	-0.506479	0.000508794	0.00347418
ENSMUSG00000035683.13	Melk	195.521	155.775	373.43	149.202	130.649	268.687	213.656	145.226	323.639	122.766	96.8422	240.667	183.383	178.96	257.054	241.576	182.846	227.507	153.425	206.466	-0.392598	0.0450538	0.999972	-0.0614662	0.748508	0.999996	-0.331131	0.0798326	0.999986	-0.671345	0.00022593	0.000711597	0.241119	0.175439	0.236885	0.364816	0.122997	0.26157
ENSMUSG00000084789.1	Gm12974	2.24737	0	1.34812	0	0	0	0	0	0	9.07139	8.56064	8.35649	113.389	79.0147	55.6249	1.1985	0	0	8.66284	82.6763	-2.36639	0.558202	0.999972	-2.52529	0.532083	0.999996	0.158938	0.96893	0.999986	2.80194	0.0133932	0.0279945	8.4906	1.43926e-11	9.40437e-11	3.05524	1.88024e-14	1.55309e-12
ENSMUSG00000055491.14	Pprc1	1647.32	1938.03	1588.09	1735.11	1877.48	1564.2	1756.72	1980.5	1681.13	1203.47	1256.27	1288.57	868.618	929.861	605.131	1724.48	1725.6	1806.12	1249.44	801.203	-0.00360852	0.970079	0.999972	0.0720252	0.453051	0.999996	-0.0756338	0.42342	0.999986	-0.455496	0.000208745	0.0006619	-1.1141	1.22648e-19	1.55714e-18	-0.812348	1.89248e-05	0.000212155
ENSMUSG00000027384.6	Ndufaf5	209.006	137.449	172.56	138.912	132.262	171.138	158.809	159.663	188.79	107.042	109.683	128.133	181.983	145.471	232.613	173.005	147.437	169.087	114.953	186.689	-0.22785	0.328628	0.999972	-0.0200405	0.930778	0.999996	-0.20781	0.358388	0.999986	-0.573966	0.00102081	0.0028284	0.32487	0.0509836	0.0812064	0.527608	0.0151418	0.0537184
ENSMUSG00000057561.10	Eif1a	2914.84	2877.26	2891.73	3414.92	2930.73	3323.5	3109.06	3673.95	3414.39	3214.29	3019.77	4221.14	2712.94	2009.38	2798.94	2894.61	3223.05	3399.13	3485.07	2507.09	0.149981	0.231415	0.999972	0.236311	0.0590804	0.999996	-0.0863302	0.487644	0.999986	0.257107	0.0727149	0.121893	-0.36932	0.00971738	0.0184369	-0.625362	3.13383e-05	0.000324988
ENSMUSG00000029621.14	Arpc1a	1640.58	1660.84	1647.41	1650.22	1659.73	1662.61	1557.8	1585.59	1690.12	1133.92	1143.92	1154.31	935.812	880.673	929.609	1649.61	1657.52	1611.17	1144.05	915.365	0.00157138	0.987093	0.999972	-0.0311264	0.748319	0.999996	0.0326977	0.731896	0.999986	-0.526375	1.92569e-18	3.56034e-17	-0.85691	1.17992e-47	7.06547e-46	-0.472496	0.000600055	0.00398622
ENSMUSG00000027710.14	Acad9	476.443	430.673	485.325	497.768	529.048	504.002	506.716	454.361	444.105	473.526	422.682	524.231	855.319	662.467	965.85	464.147	510.273	468.394	473.48	827.879	0.127572	0.381299	0.999972	0.0166276	0.909216	0.999996	0.110944	0.433265	0.999986	0.0271289	0.840212	0.88448	0.688143	9.55791e-08	4.01182e-07	0.644208	2.05875e-05	0.000228748
ENSMUSG00000060600.15	Eno3	128.1	116.832	132.116	110.615	83.8735	134.343	117.06	136.733	111.476	364.065	356.337	343.173	601.943	648.339	521.694	125.683	109.611	121.756	354.525	590.659	-0.198735	0.475127	0.999972	-0.0223305	0.93546	0.999996	-0.176405	0.514098	0.999986	1.48894	1.22193e-15	1.76928e-14	2.40291	6.67733e-42	2.92227e-40	0.582117	0.000302382	0.00223365
ENSMUSG00000074826.10	Gm10767	17.979	20.6173	29.6587	12.8622	20.9684	22.2479	24.5581	17.8347	10.788	10.2809	4.28032	5.571	29.3972	31.9198	21.9128	22.7517	18.6928	17.7269	6.71074	27.7433	-0.303731	0.621617	0.999972	-0.312287	0.610531	0.999996	0.00855516	0.988671	0.999986	-1.83577	0.000308925	0.000946588	0.550734	0.223503	0.290536	1.9575	0.000498043	0.00341719
ENSMUSG00000049097.9	Ankrd34a	13.4842	32.0714	22.9181	16.7209	12.9036	12.8354	17.1907	8.49272	12.586	70.1521	78.1158	32.3118	142.787	182.623	79.2233	22.8246	14.1533	12.7565	60.1932	134.878	-0.710326	0.272239	0.999972	-0.856789	0.186749	0.999996	0.146462	0.821895	0.999986	1.29611	0.0024377	0.00616806	3.16572	1.06898e-13	8.40629e-13	1.02778	2.63532e-05	0.000280386
ENSMUSG00000031355.16	Arhgap6	620.275	982.759	664.625	773.02	946.803	367.947	678.622	512.96	710.208	561.216	583.729	450.694	221.179	246.463	197.215	755.887	695.923	633.93	531.88	221.619	-0.166778	0.582383	0.999972	-0.202718	0.503957	0.999996	0.0359389	0.905424	0.999986	-0.500158	0.0656236	0.111526	-1.6031	4.54617e-09	2.25262e-08	-1.41026	2.72525e-18	4.23925e-16
ENSMUSG00000066151.11	Fkbp15	4175.62	4453.34	4084.82	4423.32	4417.88	4826.09	4189.61	5270.58	4140.78	2943.97	3391.62	2935.92	2288.08	2658.24	2552	4237.93	4555.76	4533.66	3090.5	2499.44	0.102548	0.424494	0.999972	0.0978024	0.4461	0.999996	0.00474526	0.970392	0.999986	-0.457496	8.83579e-07	4.22128e-06	-0.871854	5.23571e-21	7.36834e-20	-0.456028	0.000415361	0.00293493
ENSMUSG00000008348.9	Ubc	3469.94	3759.23	3819.24	4001.44	4177.55	3960.13	3330.08	4320.25	3691.29	3514.26	3122.49	3509.73	2744.44	2620.57	2104.47	3682.8	4046.37	3780.54	3382.16	2489.83	0.130543	0.245994	0.999972	0.0363526	0.746645	0.999996	0.0941907	0.399622	0.999986	-0.121564	0.341703	0.440954	-0.701657	3.77707e-08	1.66575e-07	-0.598558	0.000202078	0.0015856
ENSMUSG00000096975.1	Gm16386	20.2264	4.58163	10.785	5.14489	1.61295	3.42276	4.91162	10.1913	8.98998	10.8857	14.9811	6.1281	34.9967	27.7336	20.2272	11.8643	3.39353	8.03095	10.665	27.6525	-1.75568	0.083633	0.999972	-0.377776	0.685017	0.999996	-1.3779	0.169389	0.999986	-0.173895	0.775105	0.832933	2.94655	1.96996e-05	6.00968e-05	1.25985	0.0126646	0.0469138
ENSMUSG00000042111.9	Ccdc115	1247.29	1271.4	1267.24	1317.09	1295.2	1236.47	1251.64	1379.22	1256.8	1871.12	1620.64	2017.81	1273.18	1334.88	1071.2	1261.98	1282.92	1295.89	1836.53	1226.42	0.0166912	0.878033	0.999972	0.0408998	0.706333	0.999996	-0.0242086	0.820493	0.999986	0.541725	3.97789e-06	1.71992e-05	-0.0645492	0.579549	0.647713	-0.732081	3.14446e-05	0.000325774
ENSMUSG00000031924.4	Cyb5b	4258.77	4183.03	3739.7	4737.16	4396.91	4662.66	4356.61	5154.23	4038.3	1637.69	1677.35	1837.87	1408.27	1274.7	1509.46	4060.5	4598.91	4516.38	1717.64	1397.47	0.179127	0.157466	0.999972	0.156298	0.217314	0.999996	0.0228286	0.856352	0.999986	-1.23996	1.24838e-25	4.00916e-24	-1.71946	7.93119e-48	4.80371e-46	-0.449576	0.000966295	0.00587692
ENSMUSG00000025357.8	Dgka	640.501	694.117	583.738	573.655	609.696	506.569	634.418	455.21	528.611	232.832	327.979	229.525	341.568	408.678	489.667	639.452	563.307	539.413	263.446	413.305	-0.190514	0.253662	0.999972	-0.246027	0.140382	0.999996	0.0555131	0.736722	0.999986	-1.28227	1.68286e-10	1.36259e-09	-0.442831	0.0256319	0.0440744	0.50196	0.0152896	0.0540988
ENSMUSG00000038010.9	Ccdc138	49.4422	61.852	49.8806	39.8729	48.3886	44.4959	45.0232	45.8607	41.3539	47.1712	50.8288	55.71	83.9921	89.4802	117.149	53.7249	44.2525	44.0793	51.2367	96.8739	-0.277101	0.432048	0.999972	-0.269805	0.44252	0.999996	-0.00729633	0.98302	0.999986	-0.047748	0.843489	0.886865	1.13064	4.40568e-07	1.68709e-06	0.757163	0.00434851	0.020174
ENSMUSG00000019920.17	Lims1	5649.9	5110.81	5582.58	5327.53	4843.7	5778.48	5621.35	6590.35	6059.25	15215.7	11091.4	18027.2	10015.4	6679.09	10781.1	5447.76	5316.57	6090.32	14778.1	9158.52	-0.0418958	0.738697	0.999972	0.166943	0.183303	0.999996	-0.208839	0.0950745	0.999986	1.41928	6.7737e-18	1.21055e-16	0.767986	3.02753e-06	1.0352e-05	-0.842406	4.84089e-11	2.15825e-09
ENSMUSG00000035953.14	Pip4p1	3642.99	2955.15	2901.16	3385.34	2795.25	3475.81	2927.33	2774.57	2747.34	2367.63	1979.11	2094.69	1427.87	1266.85	1693.19	3166.44	3218.8	2816.41	2147.15	1462.63	0.0216531	0.864684	0.999972	-0.157785	0.214506	0.999996	0.179438	0.155995	0.999986	-0.558781	1.25843e-06	5.84963e-06	-1.13834	5.13314e-23	8.32727e-22	-0.710413	2.03538e-06	3.05035e-05
ENSMUSG00000030612.6	Mrpl46	350.59	398.602	370.734	410.305	350.011	427.845	379.013	405.103	408.145	240.089	236.488	281.335	184.083	159.076	173.617	373.309	396.054	397.42	252.637	172.258	0.0853253	0.602493	0.999972	0.097368	0.551129	0.999996	-0.0120428	0.939548	0.999986	-0.560476	4.89172e-06	2.08606e-05	-1.20473	4.18626e-23	6.84901e-22	-0.700294	0.000279588	0.00209136
ENSMUSG00000031600.10	Vps37a	1139.42	1321.8	1190.39	1228.34	1414.56	1115.82	1182.06	1386.01	1103.97	1454.45	1447.82	1691.91	1075.8	1009.92	1013.05	1217.2	1252.91	1224.01	1531.39	1032.92	0.0285452	0.796464	0.999972	0.00696557	0.949787	0.999996	0.0215796	0.842615	0.999986	0.33596	0.00595882	0.013731	-0.271877	0.0249944	0.0430879	-0.714699	1.6957e-06	2.61107e-05
ENSMUSG00000037239.8	Spred3	132.595	171.811	149.642	127.336	185.489	155.736	143.256	174.95	172.608	226.18	212.946	174.372	103.59	138.145	80.0661	151.349	156.187	163.604	204.499	107.267	0.0345964	0.869005	0.999972	0.118743	0.568891	0.999996	-0.0841469	0.67393	0.999986	0.433632	0.0290124	0.0552455	-0.545676	0.00554067	0.0110427	-1.10003	1.30644e-06	2.08864e-05
ENSMUSG00000030220.13	Arhgdib	11167.2	10851.6	11716.5	11076.9	10339	13011.6	10781.8	14252.5	12551.8	21152.1	17696.4	22028.3	29898.4	27397.2	27519.1	11245.1	11475.9	12528.7	20292.3	28271.6	0.0207879	0.883289	0.999972	0.157598	0.265576	0.999996	-0.136811	0.333259	0.999986	0.849643	4.57796e-11	3.96052e-10	1.3058	3.92041e-24	6.90581e-23	0.333536	0.016146	0.056556
ENSMUSG00000028718.16	Stil	173.048	114.541	320.854	154.347	100.003	207.077	207.925	151.17	282.285	205.013	159.977	290.249	372.365	319.198	357.348	202.814	153.809	213.794	218.413	349.637	-0.370653	0.0943379	0.999972	0.135958	0.529327	0.999996	-0.506611	0.0174515	0.999986	0.137726	0.527246	0.621724	1.26047	3.72647e-09	1.86659e-08	0.568264	0.007945	0.0325917
ENSMUSG00000020496.9	Rnf187	2728.31	2978.06	2514.25	2707.5	2861.38	2526.85	2525.39	2513	2439.88	4786.67	4331.68	4478.52	3317.69	3457.81	3306.31	2740.21	2698.58	2492.76	4532.29	3360.6	-0.0262832	0.778668	0.999972	-0.129682	0.165717	0.999996	0.103399	0.264247	0.999986	0.730037	1.46374e-23	3.996e-22	0.318686	1.00557e-05	3.20263e-05	-0.580628	8.95652e-06	0.000112212
ENSMUSG00000020178.6	Adora2a	20.2264	16.0357	21.57	32.1556	24.1943	117.23	21.2837	176.649	30.5659	227.389	188.869	475.206	142.087	189.949	478.711	19.2774	57.8598	76.1661	297.155	270.249	1.46815	0.0711132	0.999972	1.66897	0.0396722	0.999996	-0.200819	0.79591	0.999986	3.85747	7.16899e-08	4.05892e-07	2.24146	0.000924782	0.0021364	-0.362263	0.0860795	0.202226
ENSMUSG00000109953.1	5430430B14Rik	13.4842	20.6173	14.8294	27.0107	17.7425	18.8252	13.0977	16.1362	23.3739	40.5189	36.9178	28.9692	13.2987	14.1284	9.27081	16.3103	21.1928	17.5359	35.4686	12.2327	0.389701	0.517379	0.999972	0.0841263	0.889862	0.999996	0.305574	0.592459	0.999986	1.11684	0.00640819	0.0146182	-0.789724	0.0441067	0.0713662	-1.68673	0.000126216	0.00107118
ENSMUSG00000046822.13	Slc39a3	1027.05	1092.72	932.902	1018.69	1096.81	854.835	996.241	859.463	978.11	735.992	820.216	669.634	545.249	610.663	407.916	1017.56	990.11	944.605	741.947	521.276	-0.049192	0.727319	0.999972	-0.101794	0.470484	0.999996	0.0526022	0.70596	0.999986	-0.457651	0.000443331	0.00131804	-0.927639	9.97989e-13	7.23936e-12	-0.672535	3.07824e-05	0.000320002
[truncated: 54,365 more rows]
